# Supplementary material for: Proteomics Analysis of Plasma Membrane Fractions of the Root, Leaf, and Flower of Rice
Source: Int J Mol Sci. 2020 Sep 23;21(19):6988. doi: 10.3390/ijms21196988 (PMC7583858; doi:10.3390/ijms21196988)
Supplement: Supplementary file 1 [file ijms-21-06988-s001.zip]

Archive with 11 entries (11 files):
- Supplement Table 1.xlsx
- Supplement Table 10.xlsx
- Supplement Table 11.docx
- Supplement Table 2.xlsx
- Supplement Table 3.xlsx
- Supplement Table 4.xlsx
- Supplement Table 5.xlsx
- Supplement Table 6.xlsx
- Supplement Table 7.xlsx
- Supplement Table 8.xlsx
- Supplement Table 9.xlsx
