# Supplementary material for: Proteomics Analysis of Plasma Membrane Fractions of the Root, Leaf, and Flower of Rice
Source: Int J Mol Sci. 2020 Sep 23;21(19):6988. doi: 10.3390/ijms21196988 (PMC7583858; doi:10.3390/ijms21196988)
Supplement: Supplementary file 1 [file ijms-21-06988-s001.zip › Supplement Table 1.xlsx]

## Sheet: Proteins
Table S1. Proteins identified in the plasma-membrane fractions of rice root.
Accession	ATG	MapMan Bin	Mapman description	Description	Coverage [%]	# Peptides	MW [kDa]	calc. pI	Score Sequest HT
A0A0B4U151	at3g02360	7.1.3	OPP.oxidative PP.6-phosphogluconate dehydrogenase	6-phosphogluconate dehydrogenase, decarboxylating	69	23	52.7	6.18	110.14
A0A0B4U1W3	at5g15490	10.1.4	cell wall.precursor synthesis.UGD	UDP-glucose 6-dehydrogenase	62	19	52.9	6.13	318.59
A0A0E0FH59	at1g79920	20.2.1	stress.abiotic.heat	Uncharacterized protein	50	30	93.1	5.27	158.41
A0A0E0FIE5	at1g53210	30.3	signalling.calcium	Uncharacterized protein	32	14	63.3	6.34	198.81
A0A0E0FJ28	at5g57290	29.2.1.2.2.83	protein.synthesis.ribosomal protein.eukaryotic.60S subunit.P3	Uncharacterized protein	28	3	11.9	4.41	19.55
A0A0E0FJ72	at4g27840	35.2	not assigned.unknown	Uncharacterized protein	28	4	22	8.87	21.54
A0A0E0FJ97	at2g33845	27.3.99	RNA.regulation of transcription.unclassified	Uncharacterized protein	38	4	15.2	9.11	11.61
A0A0E0FK08	at1g36240	29.2.1.2.2.30	protein.synthesis.ribosomal protein.eukaryotic.60S subunit.L30	Ribosomal_L7Ae domain-containing protein	48	6	15.1	9.74	28.3
A0A0E0FK81	at5g12250	31.1	cell.organisation	Tubulin beta chain	82	26	50.3	4.83	726.84
A0A0E0FKR0	at1g30450	34.18	transport.unspecified anions	Uncharacterized protein	3	2	110.2	7.93	12.01
A0A0E0FLA2	at2g47470	21.1	redox.thioredoxin	Uncharacterized protein	42	12	40.7	6.87	59.51
A0A0E0FLC7	at3g06860	11.9.4.9	lipid metabolism.lipid degradation.beta-oxidation.multifunctional	Uncharacterized protein	15	6	73.8	8.79	32.1
A0A0E0FMR1	at4g22120	20.2.3	stress.abiotic.drought/salt	Uncharacterized protein	27	20	92.2	9.01	122.52
A0A0E0FN63	at1g02130	30.5	signalling.G-proteins	Uncharacterized protein	63	11	22.5	5.27	118.74
A0A0E0FNE8	at5g11890	35.2	not assigned.unknown	LEA_2 domain-containing protein	7	3	30.2	10.37	8.47
A0A0E0FNU7	at5g51060	20.1.1	stress.biotic.respiratory burst	Uncharacterized protein	9	7	99.8	9.04	65.11
A0A0E0FPJ7	at3g62160	35.1	not assigned.no ontology	Uncharacterized protein	7	2	46.4	5.17	6.72
A0A0E0FQE3	at1g65930	8.1.4	TCA / org. transformation.TCA.IDH	Isocitrate dehydrogenase [NADP]	65	23	46	6.8	140.39
A0A0E0FQG9	at4g27960	29.5.11.3	protein.degradation.ubiquitin.E2	UBIQUITIN_C	36	8	38	8.03	56.38
A0A0E0FQY3	at1g65970	21.5	redox.peroxiredoxin	Peroxiredoxin	48	5	17.3	5.88	56.05
A0A0E0FR75	at3g10950	29.2.1.2.2.537	protein.synthesis.ribosomal protein.eukaryotic.60S subunit.L37A	Uncharacterized protein	41	5	10.6	10.29	48.5
A0A0E0FRY6	at5g57020	29.4	protein.postranslational modification	Glycylpeptide N-tetradecanoyltransferase	5	2	50.5	6.7	12.3
A0A0E0FS05	at4g38510	34.1.1.1	transport.p- and v-ATPases.H+-transporting two-sector ATPase.subunit B	Uncharacterized protein	51	24	61.3	5.06	331.62
A0A0E0FS73	at4g09720	30.5	signalling.G-proteins	Uncharacterized protein	45	9	25.7	5.97	32.83
A0A0E0FSI0	at3g28345	34.16	transport.ABC transporters and multidrug resistance systems	Uncharacterized protein	11	9	134.5	8.57	65.14
A0A0E0FT47	at1g29690	33.99	development.unspecified	MACPF domain-containing protein	16	4	61	7.99	24.55
A0A0E0FT82	at2g34480	29.2.1.2.2.518	protein.synthesis.ribosomal protein.eukaryotic.60S subunit.L18A	60S ribosomal protein L18a	42	9	23	10.64	78.43
A0A0E0FTA5	at4g03550	3.6	minor CHO metabolism.callose	FKS1_dom1 domain-containing protein	16	22	207.5	9.22	131.92
A0A0E0FTQ9	at2g26975	34.12	transport.metal	Uncharacterized protein	38	8	15.9	9.48	164.24
A0A0E0FUV5	at5g17770	21.99	redox.misc	NADH-cytochrome b5 reductase	62	13	31	8.7	60.17
A0A0E0FUX9	at3g08590	4.1.13	glycolysis.cytosolic branch.phosphoglycerate mutase	Uncharacterized protein	44	17	60.7	5.6	117.4
A0A0E0FW40	at2g26230	23.2	nucleotide metabolism.degradation	Uricase	27	6	34.5	8.7	24.59
A0A0E0FW49	at5g09810	31.1	cell.organisation	Uncharacterized protein	43	12	41.6	5.39	176.02
A0A0E0FX25	at1g05960	35.2	not assigned.unknown	Uncharacterized protein	5	4	105.9	6.84	10.96
A0A0E0FXQ9	at3g27080	29.3.2	protein.targeting.mitochondria	Uncharacterized protein	7	2	25.6	5.83	4.16
A0A0E0FXS9	at5g48760	29.2.1.2.2.513	protein.synthesis.ribosomal protein.eukaryotic.60S subunit.L13A	Uncharacterized protein	23	5	23.7	10.46	19.24
A0A0E0FYD9	at5g27730	35.2	not assigned.unknown	Uncharacterized protein	26	13	57	8.76	85.53
A0A0E0FZ84	at4g25740	29.2.1.2.1.10	protein.synthesis.ribosomal protein.eukaryotic.40S subunit.S10	S10_plectin domain-containing protein	40	5	18.5	9.61	25.66
A0A0E0FZM3	at3g55320	34.16	transport.ABC transporters and multidrug resistance systems	Uncharacterized protein	11	17	221.2	6.51	170.42
A0A0E0FZQ3	at5g60640	21.1	redox.thioredoxin	Protein disulfide-isomerase	12	5	65.7	5.19	28.15
A0A0E0FZU7	at1g33140	29.2.1.2.2.9	protein.synthesis.ribosomal protein.eukaryotic.60S subunit.L9	Uncharacterized protein	14	15	98	9.42	146.18
A0A0E0G1Q7	at2g41740	31.1	cell.organisation	HP domain-containing protein	8	6	104	5.69	19.67
A0A0E0G1T0	at1g16670	30.2.8.2	signalling.receptor kinases.leucine rich repeat VIII-2	Protein kinase domain-containing protein	12	5	57.6	8.6	41.08
A0A0E0G240	at2g24360	29.4	protein.postranslational modification	Protein kinase domain-containing protein	10	4	46.7	6.9	24.63
A0A0E0G252	at1g78900	34.1	transport.p- and v-ATPases	Uncharacterized protein	59	26	68.5	5.53	322.6
A0A0E0G262	at2g20850	30.2.5	signalling.receptor kinases.leucine rich repeat V	Protein kinase domain-containing protein	5	3	80.9	6.3	74.83
A0A0E0G2A0	at1g28220	34.1	transport.nucleotides	Uncharacterized protein	15	4	41.3	9.52	28.06
A0A0E0G2W4	at1g15520	34.16	transport.ABC transporters and multidrug resistance systems	Uncharacterized protein	10	11	163.2	6.95	119.26
A0A0E0G2Y4	at3g15890	30.2.99	signalling.receptor kinases.misc	Protein kinase domain-containing protein	49	14	42	6.99	118.51
A0A0E0G5A0	at5g47960	30.5	signalling.G-proteins	Uncharacterized protein	19	4	25.1	7.37	39.45
A0A0E0G607	at5g46630	29.3.4.99	protein.targeting.secretory pathway.unspecified	MHD domain-containing protein	24	10	49.2	9.25	46.88
A0A0E0G653	at1g20080	35.1.19	not assigned.no ontology.C2 domain-containing protein	Uncharacterized protein	54	20	61	6.81	143.32
A0A0E0G7F6	at1g56070	29.2.4	protein.synthesis.elongation	Tr-type G domain-containing protein	54	31	94	6.16	605.71
A0A0E0G8U5	at3g02520	30.7	signalling.14-3-3 proteins	14_3_3 domain-containing protein	79	21	29.7	4.77	368.78
A0A0E0G8Z2	at4g17170	30.5	signalling.G-proteins	Uncharacterized protein	64	11	23	7.42	73.41
A0A0E0G9X9	at5g03300	23.3.2.1	nucleotide metabolism.salvage.nucleoside kinases.adenosine kinase	PfkB domain-containing protein	53	14	37	5.16	157.8
A0A0E0GA06	at5g07610	29.5.11.4.3.2	protein.degradation.ubiquitin.E3.SCF.FBOX	Uncharacterized protein	5	2	54.6	9.22	10.63
A0A0E0GAC0	at4g25570	21.2	redox.ascorbate and glutathione	Cytochrome b561 domain-containing protein	15	3	25.6	7.97	9.33
A0A0E0GAN7	at5g47450	34.19.2	transport.Major Intrinsic Proteins.TIP	Uncharacterized protein	20	2	25.6	6.02	131.89
A0A0E0GBM4	at5g64410	34.13	transport.peptides and oligopeptides	Uncharacterized protein	11	2	24.9	6.9	5.89
A0A0E0GCD6	at5g14040	34.9	transport.metabolite transporters at the mitochondrial membrane	Uncharacterized protein	18	6	38.9	9.28	26.32
A0A0E0GDS7	at1g53750	29.5.11.20	protein.degradation.ubiquitin.proteasom	AAA domain-containing protein	19	7	47.7	6.29	27.56
A0A0E0GDY3	at3g01780	35.2	not assigned.unknown	Uncharacterized protein	13	12	127	6.01	69.22
A0A0E0GE00	at2g24200	29.5	protein.degradation	CYT	25	10	61.8	8.1	45.55
A0A0E0GGC4	at4g35230	29.4.1.52	protein.postranslational modification.kinase.receptor like cytoplasmatic kinase II	Protein kinase domain-containing protein	45	16	59.5	6.49	106
A0A0E0GGD2	at2g17120	35.1	not assigned.no ontology	Uncharacterized protein	12	3	37.1	6.68	16.55
A0A0E0GGF5	at1g20330	17.3.1.2.2	hormone metabolism.brassinosteroid.synthesis-degradation.sterols.SMT2	Methyltransferase	22	6	40.6	8.09	36.48
A0A0E0GHL3	at5g60390	29.2.4	protein.synthesis.elongation	Elongation factor 1-alpha	57	20	49.3	9.06	737.68
A0A0E0GI32	at4g34320	35.1	not assigned.no ontology	Uncharacterized protein	13	3	43.1	6.37	16.99
A0A0E0GI41	at3g49870	29.3.4.99	protein.targeting.secretory pathway.unspecified	Uncharacterized protein	42	8	30.4	9.35	49.93
A0A0E0GIE5	at5g67500	34.2	transport.porins	Uncharacterized protein	10	3	29.5	9.17	7.42
A0A0E0GIG9	at4g37640	30.3	signalling.calcium	Calcium-transporting ATPase	8	5	110.5	6.16	33.36
A0A0E0GII5	at3g24550	30.2.22	signalling.receptor kinases.proline extensin like	Protein kinase domain-containing protein	31	14	70.7	8.65	117.15
A0A0E0GIW4	at5g07910	35.1	not assigned.no ontology	Uncharacterized protein	8	3	60.2	8.18	9.48
A0A0E0GJ92	at2g16060	21.3	redox.heme	GL	78	11	18.6	8.94	125.17
A0A0E0GJC0	at2g16060	21.3	redox.heme	Uncharacterized protein	30	6	37	9.36	52.12
A0A0E0GJR0	at1g02000	10.1.6	cell wall.precursor synthesis.GAE	Ribosomal_S10 domain-containing protein	5	3	63.7	9.99	14.39
A0A0E0GJS4	at4g39080	34.1	transport.p- and v-ATPases	V-type proton ATPase subunit a	9	6	92.3	6.23	57.54
A0A0E0GKS3	at3g55320	34.16	transport.ABC transporters and multidrug resistance systems	Uncharacterized protein	24	25	155.4	6.48	247.05
A0A0E0GKU4	at3g55090	34.16	transport.ABC transporters and multidrug resistance systems	ABC transporter domain-containing protein	20	10	86.9	8.94	65.78
A0A0E0GL44	at5g01320	5.2	fermentation.PDC	Uncharacterized protein	23	10	64.9	5.91	51.3
A0A0E0GL95	at2g38480	35.1	not assigned.no ontology	CASP-like protein	43	3	21.8	8.4	18.04
A0A0E0GLD0	at2g22125	35.1.19	not assigned.no ontology.C2 domain-containing protein	Uncharacterized protein	39	13	63.4	6.14	123.04
A0A0E0GM45	at3g16780	29.2.1.2.2.19	protein.synthesis.ribosomal protein.eukaryotic.60S subunit.L19	Ribosomal protein L19	36	7	24.1	11.39	36.78
A0A0E0GMI5	at4g23460	31.4	cell.vesicle transport	Beta-adaptin-like protein	40	26	100.6	5.12	176.88
A0A0E0GMK1	at2g48150	21.2.2	redox.ascorbate and glutathione.glutathione	Glutathione peroxidase	56	10	19.2	8.6	52.24
A0A0E0GMS1	at5g07990	16.8.3.3	secondary metabolism.flavonoids.dihydroflavonols.flavonoid 3''-monooxygenase	Uncharacterized protein	31	9	56.3	7.68	47.37
A0A0E0GMV5	at3g13620	34.3	transport.amino acids	Uncharacterized protein	6	2	51.8	8.75	8.57
A0A0E0GNP4	at2g26570	35.2	not assigned.unknown	Uncharacterized protein	6	5	86.9	5.33	39.38
A0A0E0GPB8	at2g31890	35.2	not assigned.unknown	RAP domain-containing protein	11	8	116.4	9.38	48.7
A0A0E0GQZ5	at4g21120	34.3	transport.amino acids	AA_permease_C domain-containing protein	13	4	63.1	7.66	25.45
A0A0E0GR19	at5g22060	20.2.1	stress.abiotic.heat	Uncharacterized protein	28	6	46.5	6.42	25.09
A0A0E0GSK3	at1g73650	35.2	not assigned.unknown	S5A_REDUCTASE domain-containing protein	18	4	33	8.12	44.39
A0A0E0GUG7	at5g42740	4.1.4	glycolysis.cytosolic branch.glucose-6-phosphate isomerase	Glucose-6-phosphate isomerase	11	5	63.8	6.9	21.26
A0A0E0GUJ5	at3g22290	35.2	not assigned.unknown	Uncharacterized protein	11	2	34.9	7.81	7.67
A0A0E0GV00	at5g09500	29.2.1.2.1.15	protein.synthesis.ribosomal protein.eukaryotic.40S subunit.S15	Uncharacterized protein	60	7	19.6	10.02	132.45
A0A0E0GVD3	at3g57540	27.3.67	RNA.regulation of transcription.putative transcription regulator	Remorin_C domain-containing protein	14	3	32.2	5.6	33.57
A0A0E0GVD7	at5g19450	30.3	signalling.calcium	Uncharacterized protein	18	9	60.6	6.61	53.07
A0A0E0GVP0	at5g02500	20.2.1	stress.abiotic.heat	Uncharacterized protein	59	28	71.3	5.21	667.42
A0A0E0GW45	at3g02875	17.2.1	hormone metabolism.auxin.synthesis-degradation	Uncharacterized protein	9	3	71.2	5.66	10.03
A0A0E0GW59	at1g34300	30.2.24	signalling.receptor kinases.S-locus glycoprotein like	Receptor-like serine/threonine-protein kinase	20	14	91.6	7.5	76.81
A0A0E0GW60	at2g38290	34.5	transport.ammonium	Ammonium transporter	8	3	50.8	7.15	13.56
A0A0E0GWB1	at2g44060	33.2	development.late embryogenesis abundant	Uncharacterized protein	26	7	35.9	5.07	44.21
A0A0E0GWC2	at3g59350	29.4.1.58	protein.postranslational modification.kinase.receptor like cytoplasmatic kinase VIII	Protein kinase domain-containing protein	49	12	40.8	6.61	205.44
A0A0E0GWR2	at1g79550	4.1.12	glycolysis.cytosolic branch.3-phosphoglycerate kinase (PGK)	Phosphoglycerate kinase	47	14	42.3	6.61	84.57
A0A0E0GX14	at1g18010	35.2	not assigned.unknown	Uncharacterized protein	11	3	50.3	8.82	23.66
A0A0E0GYB4	at5g55940	35.2	not assigned.unknown	Uncharacterized protein	38	8	22.7	6.92	29.64
A0A0E0GYV2	at1g71100	7.2.4	OPP.non-reductive PP.ribose 5-phosphate isomerase	Uncharacterized protein	13	2	28.6	5.68	5.58
A0A0E0H002	at4g24990	29.5.11.1	protein.degradation.ubiquitin.ubiquitin	Membrane-anchored ubiquitin-fold protein	47	4	14.4	7.75	57.92
A0A0E0H079	at4g13420	34.15	transport.potassium	Potassium transporter	39	25	88.3	8.73	585.25
A0A0E0H187	at5g08500	35.1	not assigned.no ontology	Uncharacterized protein	8	2	65.7	5.88	9.26
A0A0E0H1D3	at1g29150	29.5.11.20	protein.degradation.ubiquitin.proteasom	PCI domain-containing protein	57	17	47.6	6.18	189.92
A0A0E0H1N7	at3g28860	34.16	transport.ABC transporters and multidrug resistance systems	Uncharacterized protein	14	13	136.4	8.21	146.38
A0A0E0H1S6	at1g48480	30.2.3	signalling.receptor kinases.leucine rich repeat III	Protein kinase domain-containing protein	7	2	70.3	8.68	64.37
A0A0E0H2V4	at1g80500	35.1	not assigned.no ontology	Uncharacterized protein	19	2	16.8	7.12	7.12
A0A0E0H3H6	at2g37710	30.2.99	signalling.receptor kinases.misc	Protein kinase domain-containing protein	12	7	72.9	7.47	47.28
A0A0E0H3H7	at2g37710	30.2.99	signalling.receptor kinases.misc	Protein kinase domain-containing protein	14	9	73.7	6.84	50.95
A0A0E0H3R7	at5g24380	34.12	transport.metal	Uncharacterized protein	11	6	85.8	9.31	94.36
A0A0E0H479	at4g00430	34.19.1	transport.Major Intrinsic Proteins.PIP	Uncharacterized protein	56	15	30.7	8.63	1170.42
A0A0E0H5I6	at3g01390	34.1	transport.p- and v-ATPases	V-type proton ATPase subunit G	61	6	12.3	8.5	36.69
A0A0E0H5M8	at5g57110	34.21	transport.calcium	Calcium-transporting ATPase	14	12	119.5	7.09	72.77
A0A0E0H5V1	at1g30630	31.4	cell.vesicle transport	Coatomer subunit epsilon	21	4	31.6	5.47	17.66
A0A0E0H5W0	at2g35020	26.2	misc.UDP glucosyl and glucoronyl transferases	Uncharacterized protein	46	17	54.4	6.67	76.59
A0A0E0H645	at2g34660	34.16	transport.ABC transporters and multidrug resistance systems	Uncharacterized protein	18	25	185.3	7.05	149.51
A0A0E0H6C1	at1g72230	26.19	misc.plastocyanin-like	Phytocyanin domain-containing protein	17	2	16.2	7.24	33.17
A0A0E0H6H0	at1g05500	35.1.19	not assigned.no ontology.C2 domain-containing protein	Uncharacterized protein	18	8	65	7.37	50.39
A0A0E0H718	at5g05780	29.5.11.20	protein.degradation.ubiquitin.proteasom	MPN domain-containing protein	66	13	34.9	6.73	64.48
A0A0E0H7S6	at2g45790	10.1.21	cell wall.precursor synthesis.phosphomannomutase	Phosphomannomutase	16	3	28.2	5.83	15.69
A0A0E0H7X8	at1g63500	29.4	protein.postranslational modification	Protein kinase domain-containing protein	60	22	55.4	6.05	216.88
A0A0E0H7Z0	at5g03540	31.4	cell.vesicle transport	Exocyst subunit Exo70 family protein	31	15	71.3	7.49	95.44
A0A0E0H808	at2g46860	23.4.99	nucleotide metabolism.phosphotransfer and pyrophosphatases.misc	Uncharacterized protein	14	2	24.2	5.9	6.52
A0A0E0H8C0	at5g49810	13.1.3.4.13	amino acid metabolism.synthesis.aspartate family.methionine.methionine S-methyltransferase	Methionine S-methyltransferase	12	8	120.8	6.21	30.43
A0A0E0H8C3	at1g09630	30.5	signalling.G-proteins	Uncharacterized protein	56	12	24	6.57	116.96
A0A0E0H8V8	at3g45600	33.99	development.unspecified	Uncharacterized protein	31	7	32.9	8.82	48.07
A0A0E0H8W3	at5g03040	30.3	signalling.calcium	DUF4005 domain-containing protein	18	8	48.7	9.96	66.61
A0A0E0H9U9	at2g47470	21.1	redox.thioredoxin	Uncharacterized protein	36	11	39.9	6.99	87.32
A0A0E0HA04	at3g46290	30.2.16	signalling.receptor kinases.Catharanthus roseus-like RLK1	Protein kinase domain-containing protein	8	6	93.4	7.69	22.56
A0A0E0HA89	at4g32410	10.2.1	cell wall.cellulose synthesis.cellulose synthase	Cellulose synthase	38	30	121.2	7.06	292.73
A0A0E0HAE2	at1g79920	20.2.1	stress.abiotic.heat	Uncharacterized protein	11	7	94	4.96	47.22
A0A0E0HAJ7	at3g27430	29.5.11.20	protein.degradation.ubiquitin.proteasom	Proteasome subunit beta	25	6	29	6.93	27.91
A0A0E0HBE5	at1g03700	35.1	not assigned.no ontology	CASP-like protein	41	4	16.8	8.22	109.91
A0A0E0HBX9	at1g07410	30.5	signalling.G-proteins	Uncharacterized protein	50	11	23.8	7.99	72.69
A0A0E0HCT2	at3g10960	34.99	transport.misc	Uncharacterized protein	3	2	59.4	8.7	7.97
A0A0E0HD21	at3g51670	34.99	transport.misc	Uncharacterized protein	12	3	47.8	7.88	16.41
A0A0E0HD23	at2g38480	35.1	not assigned.no ontology	CASP-like protein	17	3	21.3	6.32	13.63
A0A0E0HDJ6	at5g23540	29.5.11.20	protein.degradation.ubiquitin.proteasom	MPN domain-containing protein	50	11	34.4	6.76	47.73
A0A0E0HDL7	at3g12390	29.2.4	protein.synthesis.elongation	NAC-A/B domain-containing protein	23	2	14.3	5.14	11.01
A0A0E0HDS0	at2g38750	31.1	cell.organisation	Uncharacterized protein	47	13	37.3	6.68	82.95
A0A0E0HE79	at2g36460	4.1.11	glycolysis.cytosolic branch.aldolase	Fructose-bisphosphate aldolase	84	25	38.8	7.33	375.9
A0A0E0HEJ9	at2g44100	30.5	signalling.G-proteins	Guanosine nucleotide diphosphate dissociation inhibitor	80	25	49.7	5.73	269.26
A0A0E0HEM1	at4g10040	9.6	mitochondrial electron transport / ATP synthesis.cytochrome c	Cytochrome c domain-containing protein	32	3	12.3	9.32	10.39
A0A0E0HFS7	at2g38290	34.5	transport.ammonium	Ammonium transporter	7	2	51.4	8.48	10.51
A0A0E0HGH2	at5g54500	11.8	lipid metabolism.''exotics'' (steroids, squalene etc)	Flavodoxin-like domain-containing protein	69	14	21.6	6.8	160.06
A0A0E0HH15	at4g29990	30.2.1	signalling.receptor kinases.leucine rich repeat I	Uncharacterized protein	4	9	579.7	6.61	40.31
A0A0E0HHB8	at1g74690	30.3	signalling.calcium	DUF4005 domain-containing protein	3	3	63.7	9.82	11.68
A0A0E0HHC3	at5g15090	34.2	transport.porins	Uncharacterized protein	38	6	29	8.65	25.29
A0A0E0HHI0	at2g19480	28.1	DNA.synthesis/chromatin structure	Uncharacterized protein	7	3	61.2	4.84	17.06
A0A0E0HHL1	at5g20100	35.2	not assigned.unknown	Uncharacterized protein	39	3	11	11.47	11.2
A0A0E0HHM0	at4g39150	20.2.1	stress.abiotic.heat	J domain-containing protein	18	8	75.2	5.99	40.39
A0A0E0HHV3	at3g18130	29.4	protein.postranslational modification	WD_REPEATS_REGI	11	4	36.4	6.54	13.87
A0A0E0HIG2	at5g44130	10.5.1	cell wall.cell wall proteins.AGPs	Uncharacterized protein	15	6	55	9.44	200.7
A0A0E0HIK0	at1g11910	29.5.4	protein.degradation.aspartate protease	Uncharacterized protein	33	11	56.7	5.52	147.13
A0A0E0HJ91	at1g12840	34.1	transport.p- and v-ATPases	V-type proton ATPase subunit C	66	19	42	5.64	121.39
A0A0E0HJM2	at4g12420	33.99	development.unspecified	Uncharacterized protein	39	15	65.7	6.55	143.61
A0A0E0HJV0	at2g36850	3.6	minor CHO metabolism.callose	FKS1_dom1 domain-containing protein	45	68	214	8.53	503.1
A0A0E0HJW3	at2g01630	26.4.1	misc.beta 1,3 glucan hydrolases.glucan endo-1,3-beta-glucosidase	X8 domain-containing protein	10	3	55.2	5.71	14.11
A0A0E0HJY2	at1g48480	30.2.3	signalling.receptor kinases.leucine rich repeat III	Protein kinase domain-containing protein	59	31	70.7	7.05	858.2
A0A0E0HK07	#N/A	#N/A	#N/A	Uncharacterized protein	31	14	62.7	9.23	273.9
A0A0E0HK23	at3g49010	29.2.1.2.2.13	protein.synthesis.ribosomal protein.eukaryotic.60S subunit.L13	60S ribosomal protein L13	23	6	24	10.99	43.22
A0A0E0HKA1	at5g01460	35.1	not assigned.no ontology	Uncharacterized protein	20	5	52.5	8.81	39.8
A0A0E0HKI6	at5g62300	29.2.1.2.1.20	protein.synthesis.ribosomal protein.eukaryotic.40S subunit.S20	Ribosomal_S10 domain-containing protein	13	3	22	8.84	12.35
A0A0E0HKZ2	at3g15980	31.4	cell.vesicle transport	Coatomer subunit beta'	4	3	93	4.92	15.32
A0A0E0HL60	at1g22050	29.5.11	protein.degradation.ubiquitin	Ubiquitin-like domain-containing protein	22	4	28.8	11.21	12.39
A0A0E0HLA1	at5g37820	34.19.99	transport.Major Intrinsic Proteins.unspecified	Uncharacterized protein	43	7	32	7.21	623.66
A0A0E0HLJ6	at3g16110	21.1	redox.thioredoxin	Uncharacterized protein	11	4	60.3	4.96	12.13
A0A0E0HLW2	at5g05170	10.2.1	cell wall.cellulose synthesis.cellulose synthase	Cellulose synthase	40	33	120.8	7.9	407.18
A0A0E0HLW6	at5g59850	29.2.1.2.1.515	protein.synthesis.ribosomal protein.eukaryotic.40S subunit.S15A	Uncharacterized protein	65	9	14.8	9.94	77.72
A0A0E0HSD7	at5g25930	30.2.11	signalling.receptor kinases.leucine rich repeat XI	Protein kinase domain-containing protein	13	9	111.4	5.53	56.02
A0A0E0HT90	at3g15730	11.9.3.1	lipid metabolism.lipid degradation.lysophospholipases.phospholipase D	Uncharacterized protein	22	21	164.6	6.84	110.9
A0A0E0HU26	at1g15690	34.3	transport.H+ transporting pyrophosphatase	Uncharacterized protein	26	17	81.9	5.34	352.93
A0A0E0HUX9	at4g30110	34.12	transport.metal	HMA domain-containing protein	19	14	115.9	6.79	136.43
A0A0E0HUZ0	at4g10310	34.14	transport.unspecified cations	Uncharacterized protein	3	2	98.5	8.92	8.39
A0A0E0HVK3	at5g62700	31.1	cell.organisation	Tubulin beta chain	76	24	50.1	4.83	648.06
A0A0E0HWA7	at2g37710	30.2.99	signalling.receptor kinases.misc	Uncharacterized protein	5	5	134.5	7.36	26.52
A0A0E0HX83	at4g09800	29.2.1.2.1.18	protein.synthesis.ribosomal protein.eukaryotic.40S subunit.S18	Uncharacterized protein	30	9	53.6	10.42	74.88
A0A0E0HXU0	at1g04760	31.4	cell.vesicle transport	Uncharacterized protein	56	9	24.8	8.88	97.85
A0A0E0HZ50	at3g43600	17.1.1	hormone metabolism.abscisic acid.synthesis-degradation	Uncharacterized protein	16	15	148.4	7.3	103.43
A0A0E0HZM6	at5g64740	10.2.1	cell wall.cellulose synthesis.cellulose synthase	Cellulose synthase	30	28	123.1	6.93	313.65
A0A0E0HZY1	at2g37170	34.19.1	transport.Major Intrinsic Proteins.PIP	Uncharacterized protein	40	8	29.7	7.83	270.12
A0A0E0I134	at2g44610	30.5	signalling.G-proteins	Uncharacterized protein	43	8	22.9	7.9	52.75
A0A0E0I1K2	at2g36380	34.16	transport.ABC transporters and multidrug resistance systems	Uncharacterized protein	29	30	163.8	8.29	259.46
A0A0E0I240	at3g42050	34.1.1.6	transport.p- and v-ATPases.H+-transporting two-sector ATPase.subunit H	V-type proton ATPase subunit H	48	16	51.4	7.42	163.67
A0A0E0I2D4	at4g21540	11.8.1	lipid metabolism.''exotics'' (steroids, squalene etc).sphingolipids	DAGKc domain-containing protein	20	8	52	5.62	62.51
A0A0E0I2J4	at2g41790	29.5.7	protein.degradation.metalloprotease	Uncharacterized protein	5	10	365.8	6.18	35.84
A0A0E0I2P6	at5g19820	35.1	not assigned.no ontology	Importin N-terminal domain-containing protein	21	11	122.7	4.92	55.45
A0A0E0I378	at1g13950	29.2.3	protein.synthesis.initiation	Eukaryotic translation initiation factor 5A	64	7	17.4	6.2	60.56
A0A0E0I3L6	at2g18110	29.2.4	protein.synthesis.elongation	EF1_GNE domain-containing protein	37	7	27.5	4.65	33.91
A0A0E0I3N3	at3g04770	29.2.1.2.1.31	protein.synthesis.ribosomal protein.eukaryotic.40S subunit.SA	40S ribosomal protein SA	33	8	32.9	5.08	61.48
A0A0E0I4B5	at1g36150	26.21	misc.protease inhibitor/seed storage/lipid transfer protein (LTP) family protein	AAI domain-containing protein	21	2	19	7.94	52.09
A0A0E0I4V7	at3g06035	35.2	not assigned.unknown	Uncharacterized protein	10	2	22.7	5.22	22.97
A0A0E0I5T4	at2g39050	35.1.41	not assigned.no ontology.hydroxyproline rich proteins	Uncharacterized protein	44	8	22.8	7.81	189.68
A0A0E0I5Y7	at3g66658	16.4.2.1	secondary metabolism.N misc.betaine.betaine-aldehyde dehydrogenase	Aldedh domain-containing protein	6	3	67	8.27	9.65
A0A0E0I616	at4g29040	29.5.11.20	protein.degradation.ubiquitin.proteasom	AAA domain-containing protein	21	6	49.6	6.21	50.82
A0A0E0I6J4	at4g10260	2.2.1.1	major CHO metabolism.degradation.sucrose.fructokinase	PfkB domain-containing protein	69	19	35.4	5.17	179.6
A0A0E0I6S3	at5g40780	34.3	transport.amino acids	Aa_trans domain-containing protein	15	6	49.2	9.2	122.48
A0A0E0I6V6	at2g40010	29.2.1.2.2.80	protein.synthesis.ribosomal protein.eukaryotic.60S subunit.P0	60S acidic ribosomal protein P0	45	9	34.4	5.49	105.85
A0A0E0I7D6	at1g26880	29.2.1.2.2.34	protein.synthesis.ribosomal protein.eukaryotic.60S subunit.L34	Uncharacterized protein	25	3	14.3	11.36	32.73
A0A0E0I7H4	at5g16910	10.2.1	cell wall.cellulose synthesis.cellulose synthase	Uncharacterized protein	33	23	105.1	8.41	195.71
A0A0E0I8A3	at1g56130	30.2.8.2	signalling.receptor kinases.leucine rich repeat VIII-2	Protein kinase domain-containing protein	25	15	98.2	8.65	104.34
A0A0E0I8A9	at1g56140	30.2.8.2	signalling.receptor kinases.leucine rich repeat VIII-2	Protein kinase domain-containing protein	9	7	100.5	8.53	66.2
A0A0E0I8B4	at1g56130	30.2.8.2	signalling.receptor kinases.leucine rich repeat VIII-2	Uncharacterized protein	8	10	198.7	7.61	88.48
A0A0E0I8C4	at1g70330	34.14	transport.unspecified cations	Uncharacterized protein	19	6	45.5	6.21	32.67
A0A0E0I8E2	at1g05310	10.8.1	cell wall.pectin*esterases.PME	Pectinesterase	8	4	56.5	8.88	19.32
A0A0E0I989	at2g24765	29.4	protein.postranslational modification	Uncharacterized protein	24	3	16.9	6.11	23.44
A0A0E0I9Y9	at5g33280	34.18	transport.unspecified anions	Chloride channel protein	5	3	86.7	8.63	26.74
A0A0E0IC14	at1g74920	16.4.2.1	secondary metabolism.N misc.betaine.betaine-aldehyde dehydrogenase	Aldedh domain-containing protein	31	7	54.6	5.45	40.7
A0A0E0ICN1	at4g36130	29.2.1.2.2.8	protein.synthesis.ribosomal protein.eukaryotic.60S subunit.L8	Ribosomal_L2_C domain-containing protein	33	7	28.2	10.99	72.32
A0A0E0IDB6	at1g47480	11.9.3.2	lipid metabolism.lipid degradation.lysophospholipases.carboxylesterase	Abhydrolase_3 domain-containing protein	20	3	35.2	5.3	11.27
A0A0E0IEC9	at4g38220	29.5	protein.degradation	Uncharacterized protein	11	2	48.5	7.2	6.48
A0A0E0IEE9	at1g20980	33.3	development.squamosa promoter binding like (SPL)	SBP-type domain-containing protein	3	2	124.4	7.59	8.37
A0A0E0IEN1	at4g31340	31.1	cell.organisation	Uncharacterized protein	5	2	51.2	8.92	6.01
A0A0E0IEZ0	at1g67430	29.2.1.2.2.17	protein.synthesis.ribosomal protein.eukaryotic.60S subunit.L17	Uncharacterized protein	25	5	20.8	10.27	30.33
A0A0E0IF07	at1g27310	29.3.1	protein.targeting.nucleus	NTF2 domain-containing protein	43	3	13.3	5.69	9.16
A0A0E0IF31	at3g26935	27.3.99	RNA.regulation of transcription.unclassified	S-acyltransferase	7	3	49.5	8.1	13.35
A0A0E0IFG8	at4g38790	29.3.4.1	protein.targeting.secretory pathway.ER	Uncharacterized protein	34	6	30.5	9.31	32.37
A0A0E0IGR1	at4g12730	10.5.1	cell wall.cell wall proteins.AGPs	Uncharacterized protein	50	13	42.4	7.96	258.15
A0A0E0IGV1	at5g47720	13.2.4.5	amino acid metabolism.degradation.branched chain group.isoleucine	Uncharacterized protein	52	14	41	6.57	76.3
A0A0E0II19	at2g34250	29.3.4.99	protein.targeting.secretory pathway.unspecified	Uncharacterized protein	19	8	79.7	8.46	72.56
A0A0E0IJD3	at3g50590	35.1	not assigned.no ontology	WD_REPEATS_REGI	34	40	181.6	8.34	242.29
A0A0E0IK55	at3g07160	3.6	minor CHO metabolism.callose	FKS1_dom1 domain-containing protein	40	56	196.9	8.35	350.23
A0A0E0IKC8	at1g54100	5.1	fermentation.aldehyde dehydrogenase	Aldedh domain-containing protein	10	2	36.2	6.95	5.79
A0A0E0IKD5	at5g07990	16.8.3.3	secondary metabolism.flavonoids.dihydroflavonols.flavonoid 3''-monooxygenase	Uncharacterized protein	11	3	58.1	8.78	18.03
A0A0E0IL47	at1g17840	34.16	transport.ABC transporters and multidrug resistance systems	ABC transporter domain-containing protein	20	9	78.5	8.75	52.3
A0A0E0ILF1	at2g04780	10.5.1	cell wall.cell wall proteins.AGPs	FAS1 domain-containing protein	17	5	27.6	8.84	39.69
A0A0E0IM86	at5g11680	35.2	not assigned.unknown	Uncharacterized protein	61	9	23.1	7.58	50.62
A0A0E0IM98	at3g59350	29.4.1.58	protein.postranslational modification.kinase.receptor like cytoplasmatic kinase VIII	Protein kinase domain-containing protein	53	13	40.2	6.47	189.32
A0A0E0IMC3	at1g56450	29.5.11.20	protein.degradation.ubiquitin.proteasom	Proteasome subunit beta	55	10	28.2	7.61	71.52
A0A0E0IML6	at1g63120	29.5.5	protein.degradation.serine protease	RH	31	10	35.6	9.1	94.57
A0A0E0IMU3	at1g75680	26.3.4	misc.gluco-, galacto- and mannosidases.endoglucanase	Endoglucanase	39	15	56.9	6.46	81.16
A0A0E0IMW6	at4g38690	11.9.3	lipid metabolism.lipid degradation.lysophospholipases	PLCXc domain-containing protein	17	13	133.5	8.82	60.76
A0A0E0INR6	at1g34300	30.2.24	signalling.receptor kinases.S-locus glycoprotein like	Serine/threonine-protein kinase	19	12	90	6.87	83.68
A0A0E0IPA0	at1g19715	26.16	misc.myrosinases-lectin-jacalin	Jacalin-type lectin domain-containing protein	40	4	15.6	7.03	14.76
A0A0E0IPN9	at2g19770	31.1	cell.organisation	Profilin	32	3	14.1	4.87	12.41
A0A0E0IT22	at3g08510	30.4.4	signalling.phosphinositides.phosphoinositide phospholipase C	Phosphoinositide phospholipase C	22	8	63.5	5.78	114.79
A0A0E0IT83	at5g44030	10.2.1	cell wall.cellulose synthesis.cellulose synthase	Cellulose synthase	13	11	121.4	8.05	123.96
A0A0E0ITA5	at5g23860	31.1	cell.organisation	Tubulin beta chain	71	23	49.9	4.84	620.16
A0A0E0IUW5	at3g48890	21.2	redox.ascorbate and glutathione	Cytochrome b5 heme-binding domain-containing protein	41	5	24.7	4.56	27.39
A0A0E0IV99	at4g34940	35.1.3	not assigned.no ontology.armadillo/beta-catenin repeat family protein	Uncharacterized protein	15	7	70	7.24	51.15
A0A0E0IVN8	at5g15650	10.5.5	cell wall.cell wall proteins.RGP	Uncharacterized protein	70	17	41.3	6.19	125.33
A0A0E0IVU4	at4g35230	29.4.1.52	protein.postranslational modification.kinase.receptor like cytoplasmatic kinase II	Protein kinase domain-containing protein	16	6	58.2	7.8	38.51
A0A0E0IWL0	at4g15000	29.2.1.2.2.27	protein.synthesis.ribosomal protein.eukaryotic.60S subunit.L27	60S ribosomal protein L27	44	6	15.5	10.55	36.45
A0A0E0IWU3	at4g35470	30.2	signalling.receptor kinases	Uncharacterized protein	25	10	59.2	5.22	56.83
A0A0E0IXM9	at3g13410	35.2	not assigned.unknown	Uncharacterized protein	6	2	38.7	6.93	6.76
A0A0E0IXN2	at2g09990	29.2.1.2.1.16	protein.synthesis.ribosomal protein.eukaryotic.40S subunit.S16	Uncharacterized protein	51	8	16.8	10.56	53.91
A0A0E0IY56	at3g10300	30.3	signalling.calcium	Uncharacterized protein	15	2	25	5.39	30.43
A0A0E0IYB1	at1g09640	29.2.4	protein.synthesis.elongation	Uncharacterized protein	39	14	52.5	7.65	81.44
A0A0E0IYD4	at5g19140	15	metal handling	DUF3700 domain-containing protein	56	8	25.1	5.94	96.69
A0A0E0IYE1	at3g52990	4.1.15	glycolysis.cytosolic branch.pyruvate kinase (PK)	Pyruvate kinase	28	10	57.3	6.76	102.55
A0A0E0IYI4	at5g09810	31.1	cell.organisation	Uncharacterized protein	55	16	43.2	5.49	292.65
A0A0E0J1P0	at4g13940	13.2.3.4	amino acid metabolism.degradation.aspartate family.methionine	Adenosylhomocysteinase	69	28	53.2	5.9	282.26
A0A0E0J1P5	at5g42190	29.5.11.4.3.1	protein.degradation.ubiquitin.E3.SCF.SKP	Uncharacterized protein	24	3	19	4.61	22.63
A0A0E0J2Y2	at3g02520	30.7	signalling.14-3-3 proteins	14_3_3 domain-containing protein	80	17	29.2	4.91	271.36
A0A0E0J487	at2g26560	33.1	development.storage proteins	Patatin	26	8	91.3	5.97	57.8
A0A0E0J706	at5g06320	20.1	stress.biotic	Uncharacterized protein	21	7	46.9	9.79	177.47
A0A0E0J709	at3g44220	20.1	stress.biotic	LEA_2 domain-containing protein	8	2	23.2	8.09	5.95
A0A0E0J7D3	at3g53390	35.1	not assigned.no ontology	WD_REPEATS_REGI	9	3	56.2	8.25	20.4
A0A0E0J9S4	at4g03140	26.22	misc.short chain dehydrogenase/reductase (SDR)	Uncharacterized protein	21	5	31.9	8.94	26.53
A0A0E0J9V4	at3g62120	29.1.40	protein.aa activation.bifunctional aminoacyl-tRNA synthetase	AA_TRNA_LIGASE_II domain-containing protein	13	4	54	6.32	21.06
A0A0E0J9Z6	at3g01420	20.2	stress.abiotic	Uncharacterized protein	7	3	65	7.08	9.93
A0A0E0JAV7	at1g13950	29.2.3	protein.synthesis.initiation	Eukaryotic translation initiation factor 5A	49	6	17.5	5.99	33.2
A0A0E0JBR1	at1g30270	29.4	protein.postranslational modification	Non-specific serine/threonine protein kinase	7	3	52.2	9.17	21.62
A0A0E0JCM8	at5g17920	13.1.3.4	amino acid metabolism.synthesis.aspartate family.methionine	Uncharacterized protein	57	38	165.3	6.3	800.25
A0A0H3UP39	at2g33150	13.2.4.1	amino acid metabolism.degradation.branched-chain group.shared	3-ketoacyl-CoA thiolase-like protein	16	5	46.9	8.15	40.59
A0A0N7KGJ7	at3g04400	29.2.1.2.2.23	protein.synthesis.ribosomal protein.eukaryotic.60S subunit.L23		53	6	15.8	10.29	51.43
A0A0N7KTH4	at3g08600	35.2	not assigned.unknown		19	4	33	8.92	19.43
A0A0P0UXG7	at4g11420	29.2.3	protein.synthesis.initiation	Eukaryotic translation initiation factor 3 subunit A	13	8	99.3	9.14	44.24
A0A0P0VAZ6	at1g22540	34.13	transport.peptides and oligopeptides		6	2	58.6	9.26	9.79
A0A0P0VGA6	at3g15980	31.4	cell.vesicle transport		8	5	80.2	4.92	16.15
A0A0P0VL75	at5g09260	27.3.71	RNA.regulation of transcription.SNF7		31	6	26	4.74	33.21
A0A0P0VR59	at3g16080	29.2.1.2.2.37	protein.synthesis.ribosomal protein.eukaryotic.60S subunit.L37		17	3	16.3	11.78	13.71
A0A0P0VS15	at1g17880	27.3.50	RNA.regulation of transcription.General Transcription	Nascent polypeptide-associated complex subunit beta	43	6	16.3	4.58	22.96
A0A0P0VTX8	at3g04770	29.2.1.2.1.31	protein.synthesis.ribosomal protein.eukaryotic.40S subunit.SA		32	3	12.5	8.47	28.23
A0A0P0VUA6	at4g34670	29.2.1.2.1.53	protein.synthesis.ribosomal protein.eukaryotic.40S subunit.S3A		49	11	29	9.74	124.77
A0A0P0VWB1	at3g52760	35.1	not assigned.no ontology	Protein YIPF (Fragment)	13	2	18.5	8.51	5.47
A0A0P0VZ59	at3g05200	29.5.11.4.2	protein.degradation.ubiquitin.E3.RING		9	2	45.1	10.2	35.59
A0A0P0W1T3	at3g22400	17.7.1.2	hormone metabolism.jasmonate.synthesis-degradation.lipoxygenase	Lipoxygenase (Fragment)	15	11	95.5	6.61	85.44
A0A0P0W992	at1g10840	29.2.3	protein.synthesis.initiation		12	3	37.6	4.79	10.22
A0A0P0WB66	at5g15290	35.1	not assigned.no ontology	CASP-like protein (Fragment)	16	2	19.8	9.06	7.54
A0A0P0WCF8	at1g64780	34.5	transport.ammonium	Ammonium transporter (Fragment)	44	14	46	7.56	823.51
A0A0P0WDF1	at4g38350	35.1	not assigned.no ontology		16	10	97.6	6.2	55.91
A0A0P0WGP3	at1g45688	35.2	not assigned.unknown		38	9	38.9	10.04	56.32
A0A0P0WK98	at4g17390	29.2.1.2.2.15	protein.synthesis.ribosomal protein.eukaryotic.60S subunit.L15	Ribosomal protein L15 (Fragment)	22	5	24.3	11.53	49.41
A0A0P0WNQ3	at1g05300	34.12	transport.metal		13	3	41.1	8.19	17.82
A0A0P0WXQ4	at5g45775	29.2.1.2.2.11	protein.synthesis.ribosomal protein.eukaryotic.60S subunit.L11		50	9	22.4	9.79	100.87
A0A0P0X8Q0	at2g31670	35.1	not assigned.no ontology		12	2	23.3	6.33	6.88
A0A0P0X923	at2g22475	17.1.3	hormone metabolism.abscisic acid.induced-regulated-responsive-activated		24	5	28.7	9.44	24.56
A0A0P0XDG3	at1g16860	35.1	not assigned.no ontology		31	10	51.8	9.17	60.73
A0A0P0XIR6	at4g35470	30.2	signalling.receptor kinases		16	6	62	6.34	31.95
A0A0P0XMX9	at1g77670	16.2	secondary metabolism.phenylpropanoids		25	9	48.7	7.08	40.17
A0A0P0XP05	at3g59310	29.3.99	protein.targeting.unknown		21	4	38	8.35	91.57
A0A0P0XQ17	at4g12590	35.2	not assigned.unknown		32	6	25.8	9.55	34.07
A0A0P0XSY5	at5g42500	20.1.7	stress.biotic.PR-proteins	Dirigent protein	38	4	23.3	5.78	14.22
A0A0P0XV01	at4g36750	11.8	lipid metabolism.''exotics'' (steroids, squalene etc)		43	7	25.9	8.88	103.39
A0A0P0XWP1	at4g35300	34.2	transporter.sugars		10	4	73.3	5.07	52.03
A0A0P0Y248	at4g13930	25.1	C1-metabolism.glycine hydroxymethyltransferase	Serine hydroxymethyltransferase	79	22	51.4	7.5	112.27
A0A0P0Y2P3	at5g50700	26.22	misc.short chain dehydrogenase/reductase (SDR)		11	2	38	9.11	6.78
A0A0P0Y3X8	at3g03530	11.9.3.5	lipid metabolism.lipid degradation.lysophospholipases.phosphoinositide phospholipase C		44	14	58.3	6.06	84.18
A0A0P0YAS8	at2g03530	29.5.11.4.3.2	protein.degradation.ubiquitin.E3.SCF.FBOX		17	5	47.9	7.74	16.75
A0A0P0YCB3	at2g23450	30.2.25	signalling.receptor kinases.wall associated kinase		3	2	74.7	7.85	18.23
A0A0R7VIL1	at1g77120	5.3	fermentation.ADH	Alcohol dehydrogenase 2	58	14	41.2	6.46	61.14
A0A0R7VIP9	at1g02500	13.1.3.4.11	amino acid metabolism.synthesis.aspartate family.methionine.S-adenosylmethionine synthetase	S-adenosylmethionine synthase	79	22	42.9	6.05	323.94
A0A1L2JKJ5	at2g36460	4.1.11	glycolysis.cytosolic branch.aldolase	Fructose-bisphosphate aldolase	82	24	38.8	8.16	528.96
A0A1Y1B6E8	at1g15960	34.12	transport.metal	Metal transporter	29	7	58.5	7.5	68.07
A0A218KL39	at3g12110	31.1	cell.organisation	Actin-1	57	16	41.8	5.49	319.05
A0A345DF68	at3g15730	11.9.3.1	lipid metabolism.lipid degradation.lysophospholipases.phospholipase D	Phospholipase D alpha1 (Fragment)	39	20	84.6	6.3	105.47
A0A345YV75	at1g07890	21.2.1	redox.ascorbate and glutathione.ascorbate	Ascobate peroxidase	62	9	27.1	5.36	52.61
A0A3N1DRC0	#N/A	#N/A	#N/A	Tripeptidyl-peptidase C	4	2	54.1	4.89	16.18
A0A3Q8M3I0	at5g38480	30.7	signalling.14-3-3 proteins	14-3-3 like protein	82	21	29.2	4.88	368.88
A0A4D6C9S8	at5g03340	31.2	cell.division	CDC48E	59	33	89.8	5.21	292.84
A0A516UX48	at3g60820	29.5.11.20	protein.degradation.ubiquitin.proteasom	Peptidase T1 family	86	13	24.3	6.89	83.19
A0A542GZL8	#N/A	#N/A	#N/A	Flagellin	11	2	35.3	5.02	7.33
A0A542QEY3	#N/A	#N/A	#N/A	Molecular chaperone DnaK	4	2	66.1	4.83	72.1
A0A542RVQ2	at2g02480	28.1	DNA.synthesis/chromatin structure	DNA polymerase-3 subunit gamma/tau	6	2	70.9	5.62	13.29
A0A542U635	#N/A	#N/A	#N/A	CHAT domain-containing protein	3	2	156.3	5.58	4.89
A0A542V640	#N/A	#N/A	#N/A	Uncharacterized protein DUF3359	52	4	9.9	8.15	23.82
A0A543H3V1	at5g08690	9.9	mitochondrial electron transport / ATP synthesis.F1-ATPase	ATP synthase F1 subcomplex beta subunit	8	3	51.6	5.11	23.11
A0A560MMI5	at3g62150	34.16	transport.ABC transporters and multidrug resistance systems	ATP-binding cassette subfamily B protein	2	2	63.5	8.07	13.49
A1YQJ2	at5g11520	13.1.1.2.1	amino acid metabolism.synthesis.central amino acid metabolism.aspartate.aspartate aminotransferase	Aspartate aminotransferase	41	10	44.5	7.94	46.05
A1YQJ3	at2g36530	4.1.14	glycolysis.cytosolic branch.enolase	Enolase	78	26	47.9	5.57	280.63
A1YQK1	at5g43330	8.2.9	TCA / org. transformation.other organic acid transformaitons.cyt MDH	Malate dehydrogenase	69	17	35.5	6.09	173.33
A2WJP2	at2g39050	35.1.41	not assigned.no ontology.hydroxyproline rich proteins	Uncharacterized protein	23	5	30.7	6.86	70.52
A2WKS3	at3g45980	28.1.3	DNA.synthesis/chromatin structure.histone	Histone H2B.10	22	3	16.5	10.02	20.39
A2WKY2	at5g03170	10.5.1	cell wall.cell wall proteins.AGPs	FAS1 domain-containing protein	13	2	27.1	8.68	7.49
A2WLK9	at3g44590	29.2.1.2.2.82	protein.synthesis.ribosomal protein.eukaryotic.60S subunit.P2	Uncharacterized protein	18	2	11.6	4.32	15.43
A2WMG6	at4g20260	30.4	signalling.phosphinositides	Salt stress root protein RS1	82	17	21.8	4.92	315.89
A2WMY5	at3g06720	29.3.1	protein.targeting.nucleus	Importin subunit alpha	19	6	57.5	5.22	29.72
A2WNQ5	at3g62150	34.16	transport.ABC transporters and multidrug resistance systems	Uncharacterized protein	33	29	138	8.24	243.19
A2WPN6	at3g55280	29.2.1.2.2.523	protein.synthesis.ribosomal protein.eukaryotic.60S subunit.L23A	Ribosomal_L23eN domain-containing protein	44	10	17	10.3	58.72
A2WPV4	at5g58420	29.2.1.2.1.4	protein.synthesis.ribosomal protein.eukaryotic.40S subunit.S4	40S ribosomal protein S4	51	14	29.8	10.13	79.47
A2WQ36	at3g62760	26.9	misc.glutathione S transferases	Uncharacterized protein	31	4	23.9	5.6	31.31
A2WTF3	at1g64200	34.1.1	transport.p- and v-ATPases.H+-transporting two-sector ATPase	Uncharacterized protein	73	16	26.6	7.37	116.38
A2WTL3	at5g03170	10.5.1	cell wall.cell wall proteins.AGPs	FAS1 domain-containing protein	8	2	25	7.18	43.07
A2WTW6	at1g18080	33.99	development.unspecified	WD_REPEATS_REGI	52	11	36.2	6.44	72.53
A2WWR4	at5g59970	31.1	cell.organisation	Histone H4	46	5	11.4	11.47	23.44
A2WX71	at1g08360	29.2.1.1.3.2.510	protein.synthesis.ribosomal protein.prokaryotic.unknown organellar.50S subunit.L10A	Uncharacterized protein	36	7	27.1	9.94	39.82
A2WXW5	at3g07570	35.1	not assigned.no ontology	Cytochrome b561 and D	9	2	39.8	9.42	10.55
A2WXW7	at1g08450	30.3	signalling.calcium	Calreticulin	16	5	49.9	6.87	22.38
A2WYS1	at1g09070	29.3.4.3	protein.targeting.secretory pathway.vacuole	C2 domain-containing protein	16	5	36.2	8.75	19.17
A2WYZ8	at4g16260	26.4.1	misc.beta 1,3 glucan hydrolases.glucan endo-1,3-beta-glucosidase	Uncharacterized protein	31	6	34.3	6.55	25.28
A2WZK1	at2g32720	21.2	redox.ascorbate and glutathione	Cytochrome b5	59	6	15	5.3	57.32
A2X0Q5	at5g58090	26.4.1	misc.beta 1,3 glucan hydrolases.glucan endo-1,3-beta-glucosidase	X8 domain-containing protein	28	9	53.6	5.47	45.87
A2X0V4	at3g13920	29.2.3	protein.synthesis.initiation	Uncharacterized protein	55	18	47.1	5.67	153.5
A2X3V3	at5g53970	13.2.6.2	amino acid metabolism.degradation.aromatic aa.tyrosine	Aminotran_1_2 domain-containing protein	25	7	48.4	6.92	31.26
A2X544	at2g40980	35.2	not assigned.unknown	Uncharacterized protein	7	2	78.4	6.05	18.79
A2X5Y2	at4g09510	2.2.1.3.1	major CHO metabolism.degradation.sucrose.invertases.neutral	Uncharacterized protein	12	4	56.2	6.84	13.49
A2X6C2	at1g34580	34.2	transporter.sugars	MFS domain-containing protein	13	5	63	9.28	35.81
A2X6N1	at1g74050	29.2.1.2.2.6	protein.synthesis.ribosomal protein.eukaryotic.60S subunit.L6	60S ribosomal protein L6	38	9	24.2	10.11	78.39
A2X6R3	at5g50200	34.4	transport.nitrate	High-affinity nitrate transporter	43	7	21.5	9.58	97.88
A2X6T4	at1g67730	16.7	secondary metabolism.wax	Uncharacterized protein	42	11	35.5	9.83	47.87
A2X7B7	at4g13510	34.5	transport.ammonium	Ammonium transporter	18	5	52.3	7.34	61.23
A2X8M8	at1g31830	34.3	transport.amino acids	Polyamine transporter PUT1	9	3	56.6	5.74	10.51
A2X9M7	at1g71820	35.2	not assigned.unknown	Uncharacterized protein	24	10	85.4	4.93	87.94
A2XA20	at4g31300	29.5.11.20	protein.degradation.ubiquitin.proteasom	Proteasome subunit beta	63	11	26.3	5.78	47.81
A2XBS1	at1g63120	29.5.5	protein.degradation.serine protease	RH	35	8	35.9	9.14	114.32
A2XBX8	at5g24010	30.2.16	signalling.receptor kinases.Catharanthus roseus-like RLK1	Protein kinase domain-containing protein	19	12	91.9	6.09	78.2
A2XCK8	at5g43350	34.7	transport.phosphate	MFS domain-containing protein	46	15	57.4	8.37	327.25
A2XCT8	at4g14710	15.3	metal handling.regulation	1,2-dihydroxy-3-keto-5-methylthiopentene dioxygenase 2	24	5	23.5	5.2	16.76
A2XD99	at3g14350	30.2.5	signalling.receptor kinases.leucine rich repeat V	Protein kinase domain-containing protein	15	6	78.5	6.23	74.06
A2XE98	at2g16060	21.3	redox.heme	GL	34	4	18.4	7.49	50.55
A2XF36	at2g25430	35.1.21	not assigned.no ontology.epsin N-terminal homology (ENTH) domain-containing protein	ENTH domain-containing protein	19	11	72	5.64	74.68
A2XF96	at1g07670	34.21	transport.calcium	Cation_ATPase_N domain-containing protein	8	8	115	5.3	43.59
A2XFL2	at2g40290	29.2.3	protein.synthesis.initiation	S1 motif domain-containing protein	26	6	38.2	5.31	36.77
A2XFL8	at1g48830	29.2.1.2.1.7	protein.synthesis.ribosomal protein.eukaryotic.40S subunit.S7	40S ribosomal protein S7	47	7	22.2	9.79	69.82
A2XFU4	at1g56430	15.2	metal handling.binding, chelation and storage	Nicotianamine synthase 1	67	17	34.9	5.24	316.35
A2XG88	at2g39050	35.1.41	not assigned.no ontology.hydroxyproline rich proteins	Uncharacterized protein	75	24	41.7	6.74	496.9
A2XGK2	at3g05560	29.2.1.2.2.22	protein.synthesis.ribosomal protein.eukaryotic.60S subunit.L22	Uncharacterized protein	44	6	14.5	9.55	27.11
A2XH67	at3g17440	31.4	cell.vesicle transport	t-SNARE coiled-coil homology domain-containing protein	29	6	31.1	7.85	24.23
A2XHI9	at5g10360	29.2.1.2.1.6	protein.synthesis.ribosomal protein.eukaryotic.40S subunit.S6	40S ribosomal protein S6	28	5	28.5	10.65	44.79
A2XHT7	at1g60420	35.1.26	not assigned.no ontology.DC1 domain containing protein	Uncharacterized protein	3	2	65.3	5.12	6.41
A2XKY8	at4g14800	29.5.11.20	protein.degradation.ubiquitin.proteasom	Proteasome subunit beta	57	11	23.5	5.64	43.4
A2XLH5	at5g43950	35.2	not assigned.unknown	Uncharacterized protein	42	18	62.4	7.05	154.85
A2XM15	at5g22020	16.4.1	secondary metabolism.N misc.alkaloid-like	Str_synth domain-containing protein	23	7	53.7	8.48	27.6
A2XMJ6	at3g10260	35.1	not assigned.no ontology	Reticulon-like protein	35	7	31	8.97	56.14
A2XMP2	at3g11820	31.4	cell.vesicle transport	t-SNARE coiled-coil homology domain-containing protein	29	7	35.6	7.55	38.61
A2XNS5	at2g35460	35.1	not assigned.no ontology	LEA_2 domain-containing protein	47	10	22.8	9.32	74.96
A2XPH9	at2g16850	34.19.1	transport.Major Intrinsic Proteins.PIP	Uncharacterized protein	39	8	29.9	8.97	380.48
A2XV50	at2g44050	18.3.2	Co-factor and vitamine metabolism.riboflavin.riboflavin synthase	6,7-dimethyl-8-ribityllumazine synthase	18	2	22.5	8.97	22.81
A2XY48	at3g28860	34.16	transport.ABC transporters and multidrug resistance systems	Uncharacterized protein	41	38	137.4	8.31	472.65
A2XZF9	at2g39990	29.5.11.20	protein.degradation.ubiquitin.proteasom	Eukaryotic translation initiation factor 3 subunit F	36	8	31.2	5.48	25.63
A2XZJ1	at2g32720	21.2	redox.ascorbate and glutathione	Cytochrome b5 heme-binding domain-containing protein	66	8	15.3	5.33	103.45
A2XZP5	at2g28680	33.1	development.storage proteins	Uncharacterized protein	23	5	38.2	6.16	17.75
A2Y053	at1g02500	13.1.3.4.11	amino acid metabolism.synthesis.aspartate family.methionine.S-adenosylmethionine synthetase	S-adenosylmethionine synthase 1	83	23	43.2	6.14	373.06
A2Y0K0	at5g27850	29.2.1.2.2.18	protein.synthesis.ribosomal protein.eukaryotic.60S subunit.L18	60S ribosomal protein l18	46	8	21.3	11.4	68.33
A2Y0T3	at3g08710	21.1	redox.thioredoxin	Thioredoxin	42	5	14.8	6.01	15.58
A2Y0V0	at1g52570	11.9.3.1	lipid metabolism.lipid degradation.lysophospholipases.phospholipase D	Phospholipase D	4	3	91.5	6.35	11.91
A2Y2M4	at5g42570	35.1	not assigned.no ontology	Uncharacterized protein	34	7	25.2	9.55	25.09
A2Y2Z1	at2g44100	30.5	signalling.G-proteins	Guanosine nucleotide diphosphate dissociation inhibitor	63	21	49.6	5.85	237
A2Y3B5	at2g26300	30.5	signalling.G-proteins	Guanine nucleotide-binding protein alpha-1 subunit	17	6	44.2	7.09	20.45
A2Y470	at5g60920	10.2.2	cell wall.cellulose synthesis.COBRA	C	15	6	50.3	8.5	45.15
A2Y653	at1g79330	29.5	protein.degradation	Uncharacterized protein	7	2	46	6.48	26.55
A2Y6N0	at5g25930	30.2.11	signalling.receptor kinases.leucine rich repeat XI	Protein kinase domain-containing protein	11	7	111.6	6.76	34.16
A2Y6P9	at4g23630	20.1	stress.biotic	Reticulon-like protein	22	5	28.2	8.28	20.76
A2Y7A6	at1g41880	29.2.1.2.2.535	protein.synthesis.ribosomal protein.eukaryotic.60S subunit.L35A	Uncharacterized protein	48	5	12.7	10.65	27.74
A2Y7H9	at2g34480	29.2.1.2.2.518	protein.synthesis.ribosomal protein.eukaryotic.60S subunit.L18A	60S ribosomal protein L18a	51	10	21.4	10.49	78.67
A2Y7R4	at1g53240	8.1.9	TCA / org. transformation.TCA.malate DH	Malate dehydrogenase	46	9	35.4	8.1	87.43
A2YA91	at3g43190	2.2.1.5	major CHO metabolism.degradation.sucrose.Susy	Sucrose synthase	53	33	91.6	6.39	438.91
A2YAW6	at1g19715	26.16	misc.myrosinases-lectin-jacalin	Jacalin-type lectin domain-containing protein	27	3	15.1	6.35	11.26
A2YB92	at1g59610	26.17	misc.dynamin	Uncharacterized protein	24	20	99.2	9.17	137.74
A2YBL9	at1g52600	29.3.4.99	protein.targeting.secretory pathway.unspecified	Signal peptidase I	17	3	22.1	6.28	9.79
A2YCI2	at3g16240	34.19.2	transport.Major Intrinsic Proteins.TIP	Uncharacterized protein	28	4	25	6.11	79.21
A2YCQ7	at5g46090	35.2	not assigned.unknown	Uncharacterized protein	27	3	26.7	6.4	14.1
A2YFR4	at5g50460	29.3.4.99	protein.targeting.secretory pathway.unspecified	Uncharacterized protein	38	2	7.7	9.72	5.25
A2YHZ8	at2g18470	30.2.22	signalling.receptor kinases.proline extensin like	Protein kinase domain-containing protein	11	3	55.5	7.87	33.37
A2YJV9	at2g30050	29.3.4.4	protein.targeting.secretory pathway.plasma membrane	WD_REPEATS_REGI	7	2	33.7	7.05	7.83
A2YKP9	#N/A	#N/A	#N/A	Uncharacterized protein	54	3	9.8	5.31	20.96
A2YKV0	at2g37170	34.19.1	transport.Major Intrinsic Proteins.PIP	Uncharacterized protein	53	9	29.9	7.83	312.36
A2YLP5	at4g18060	35.1	not assigned.no ontology	SH3 domain-containing protein	11	3	38.9	7.33	12.27
A2YM83	at4g05200	30.2.17	signalling.receptor kinases.DUF 26	Uncharacterized protein	18	11	72.1	7.46	67.3
A2YMC5	at4g27230	28.1.3	DNA.synthesis/chromatin structure.histone	Probable histone H2A.1	12	2	14	10.05	5.98
A2YMP7	at1g61250	34.99	transport.misc	Putative secretory carrier-associated membrane protein 1	7	2	34.1	8.38	13.22
A2YMQ3	at1g11090	35.1	not assigned.no ontology	Hydrolase_4 domain-containing protein	13	4	36.9	6.14	11.69
A2YMS7	at5g19450	30.3	signalling.calcium	Uncharacterized protein	18	7	62.4	7.4	46.53
A2YMX5	at5g19780	31.1	cell.organisation	Tubulin alpha chain	56	18	49.6	5.06	559.1
A2YNC3	at5g39410	35.2	not assigned.unknown	Sacchrp_dh_NADP domain-containing protein	35	8	48.4	8.95	38.07
A2YNT9	at5g10360	29.2.1.2.1.6	protein.synthesis.ribosomal protein.eukaryotic.40S subunit.S6	40S ribosomal protein S6	28	5	28.5	10.65	49.94
A2YNZ8	at1g26690	34.99	transport.misc	G	25	6	25.8	7.93	27.95
A2YPE3	at4g14280	35.2	not assigned.unknown	Uncharacterized protein	2	2	103.7	8.5	12.55
A2YQI8	at4g09900	35.1	not assigned.no ontology	AB hydrolase-1 domain-containing protein	40	11	43.1	8.03	49.39
A2YQN3	at5g24510	29.2.1.2.2.81	protein.synthesis.ribosomal protein.eukaryotic.60S subunit.P1	Uncharacterized protein	74	4	11.1	4.51	37.12
A2YQT7	at3g04120	4.1.9	glycolysis.cytosolic branch.glyceraldehyde 3-phosphate dehydrogenase (GAP-DH)	Glyceraldehyde-3-phosphate dehydrogenase, cytosolic	49	13	36.4	7.11	193.14
A2YRD4	at2g45140	29.3.4.1	protein.targeting.secretory pathway.ER	MSP domain-containing protein	19	3	26.8	7.81	18.4
A2YSV1	at5g57460	35.2	not assigned.unknown	MHD domain-containing protein	5	2	67.8	6.01	11.53
A2YTW2	at4g12730	10.5.1	cell wall.cell wall proteins.AGPs	Fasciclin-like arabinogalactan-protein-like	34	9	43.6	8.24	56.14
A2YVL4	at5g58070	34.99	transport.misc	Lipocln_cytosolic_FA-bd_dom domain-containing protein	25	11	43.8	5.91	109.93
A2YVL8	at2g25110	35.1	not assigned.no ontology	Uncharacterized protein	19	3	23.5	8.41	12.25
A2YW91	at2g26560	33.1	development.storage proteins	Patatin-like protein 2	77	18	44.5	5.8	284.04
A2YWB4	at1g78300	30.7	signalling.14-3-3 proteins	14_3_3 domain-containing protein	64	17	29	4.94	382.62
A2YWN1	at4g34050	16.2.1.6	secondary metabolism.phenylpropanoids.lignin biosynthesis.CCoAOMT	Uncharacterized protein	64	10	27.8	5.31	76.85
A2YX87	at3g25290	17.2.3	hormone metabolism.auxin.induced-regulated-responsive-activated	Cytochrome b561 domain-containing protein	26	4	32.4	9.76	27.26
A2YXG3	at3g07680	29.3.4.99	protein.targeting.secretory pathway.unspecified	G	55	7	24.5	6.46	53.48
A2YXU2	at5g66140	29.5.11.20	protein.degradation.ubiquitin.proteasom	Proteasome subunit alpha type-7-A	40	7	27.3	7.43	37.49
A2YXU4	at4g35000	21.2.1	redox.ascorbate and glutathione.ascorbate	PER	7	2	31.7	7.97	5.67
A2YY23	at5g03630	21.2.1	redox.ascorbate and glutathione.ascorbate	Pyr_redox_2 domain-containing protein	11	3	46.7	5.47	25.83
A2YZH5	at1g55610	30.2.10	signalling.receptor kinases.leucine rich repeat X	Protein kinase domain-containing protein	9	6	124.6	6.87	29.59
A2Z060	at2g25800	35.2	not assigned.unknown	Uncharacterized protein	28	20	108	7.91	77.13
A2Z0N8	at1g09620	29.1.4	protein.aa activation.leucine-tRNA ligase	Uncharacterized protein	18	12	123.4	6.65	43.65
A2Z1C8	at5g17420	10.2.1	cell wall.cellulose synthesis.cellulose synthase	Cellulose synthase A catalytic subunit 9 [UDP-forming]	14	14	118.6	6.86	149.49
A2Z2J3	at1g33140	29.2.1.2.2.9	protein.synthesis.ribosomal protein.eukaryotic.60S subunit.L9	60S ribosomal protein l9	75	16	21.3	9.61	139.86
A2Z6Y9	at3g19820	17.3.1.2.8	hormone metabolism.brassinosteroid.synthesis-degradation.sterols.DWF1	FAD-binding PCMH-type domain-containing protein	50	25	64.9	8.22	247.74
A2Z764	at3g10610	29.2.1.2.1.17	protein.synthesis.ribosomal protein.eukaryotic.40S subunit.S17	Uncharacterized protein	49	7	16.4	10.14	36.09
A2Z893	at5g62740	35.1	not assigned.no ontology	PHB domain-containing protein	64	15	32.1	6.07	150.18
A2Z9I2	at2g42010	11.9.3.1	lipid metabolism.lipid degradation.lysophospholipases.phospholipase D	Uncharacterized protein	7	4	116.6	7.71	51.6
A2ZBG9	at5g03700	35.1	not assigned.no ontology	Apple domain-containing protein	9	2	54.4	7.01	10.61
A2ZC27	at1g65870	20.1.7	stress.biotic.PR-proteins	Dirigent protein	52	7	18.1	7.34	116.67
A2ZC34	at5g42500	20.1.7	stress.biotic.PR-proteins	Dirigent protein	40	4	19.7	7.02	40.85
A2ZCG1	at1g31930	30.5	signalling.G-proteins	Uncharacterized protein	13	10	97.1	5.17	58.14
A2ZCQ7	at1g66580	29.2.1.2.2.10	protein.synthesis.ribosomal protein.eukaryotic.60S subunit.L10	60S ribosomal protein L10-1	17	4	25.3	10.24	71.71
A2ZD65	at1g65270	35.2	not assigned.unknown	Uncharacterized protein	14	3	32	7.99	25.75
A2ZE95	at2g37270	29.2.1.2.1.5	protein.synthesis.ribosomal protein.eukaryotic.40S subunit.S5	Ribosomal_S7 domain-containing protein	72	13	22.2	9.7	183.7
A2ZJA7	at5g60160	29.5.4	protein.degradation.aspartate protease	Uncharacterized protein	5	2	52.4	6.92	7.37
A2ZLM3	at4g02080	30.5	signalling.G-proteins	Uncharacterized protein	60	11	22	7.47	57.17
A2ZN24	at1g09970	30.2.11	signalling.receptor kinases.leucine rich repeat XI	Protein kinase domain-containing protein	4	3	105.3	8.35	24.92
A2ZPA4	at3g55360	11.8.7	lipid metabolism.''exotics'' (steroids, squalene etc).trans-2-enoyl-CoA reductase (NADPH)	S5A_REDUCTASE domain-containing protein	22	6	29	9.82	18.09
A2ZS73	at3g62360	35.2	not assigned.unknown	Uncharacterized protein	14	12	130.5	5.86	53.35
A2ZUY3	at3g24503	5.1	fermentation.aldehyde dehydrogenase	Uncharacterized protein	30	10	51.4	5.49	57.57
A2ZVT2	at2g18360	35.1	not assigned.no ontology	AB hydrolase-1 domain-containing protein	26	6	36.6	9.42	21.67
A2ZZZ3	at2g03200	29.5.4	protein.degradation.aspartate protease	Uncharacterized protein	11	3	48.2	8.03	9.03
A3A366	at3g44190	35.1	not assigned.no ontology	Pyr_redox_2 domain-containing protein	39	10	38.9	8.34	106.96
A3AC42	at4g30340	11.3.5	lipid metabolism.Phospholipid synthesis.diacylglycerol kinase	Diacylglycerol kinase	41	11	49	6.23	86.75
A3AD04	at5g15680	35.2	not assigned.unknown	Uncharacterized protein	1	2	240.4	6.62	9.46
A3ADQ4	at2g45470	10.5.1	cell wall.cell wall proteins.AGPs	FAS1 domain-containing protein	8	3	40.4	9.95	21.06
A3AF34	at1g22150	34.6	transport.sulphate	STAS domain-containing protein	47	22	71.4	9.09	172.46
A3AGJ2	at5g59420	31.4	cell.vesicle transport	Uncharacterized protein	14	6	55.3	5.58	21.32
A3AQT8	at1g66150	30.2.9	signalling.receptor kinases.leucine rich repeat IX	Protein kinase domain-containing protein	10	5	86.9	6.32	17.91
A3AV21	at3g28450	30.2.10	signalling.receptor kinases.leucine rich repeat X	Protein kinase domain-containing protein	31	13	62.4	7.46	139.55
A3AX85	at2g32730	29.5.11.20	protein.degradation.ubiquitin.proteasom	26S proteasome non-ATPase regulatory subunit 1 homolog	13	9	109.1	5.29	93.48
A3AXK2	at1g11860	1.2.4.2	PS.photorespiration.glycine cleavage.T subunit	Aminomethyltransferase	15	4	38.7	7.77	20.8
A3AYB7	at1g19870	30.3	signalling.calcium	DUF4005 domain-containing protein	36	24	99.1	5	150.74
A3BHG1	at1g74790	31.1	cell.organisation	GSDH domain-containing protein	19	10	72.4	6.61	81.05
A3BHW8	at2g36620	29.2.1.2.2.24	protein.synthesis.ribosomal protein.eukaryotic.60S subunit.L24	TRASH domain-containing protein	17	3	21.3	10.81	19.23
A3BKB7	at3g20410	30.3	signalling.calcium	Uncharacterized protein	67	22	51.3	6.04	314.26
A3BMS8	at3g21550	35.2	not assigned.unknown	Uncharacterized protein	54	9	23.3	8.65	269.98
A3BNI4	at2g39050	35.1.41	not assigned.no ontology.hydroxyproline rich proteins	Uncharacterized protein	74	22	39.2	7.58	1741.86
A3BQX7	at3g13580	29.2.1.2.2.7	protein.synthesis.ribosomal protein.eukaryotic.60S subunit.L7	Uncharacterized protein	37	11	31.3	9.98	124.22
A3BSN0	at3g27870	34.1	transport.p- and v-ATPases	Phospholipid-transporting ATPase	3	2	130.3	6.32	14.37
A3BVP2	at5g50260	29.5.3	protein.degradation.cysteine protease	Uncharacterized protein	7	2	39.8	6.61	5.58
A3BW58	at2g11520	29.4.1.54	protein.postranslational modification.kinase.receptor like cytoplasmatic kinase IV	Protein kinase domain-containing protein	22	10	58.9	7.15	44.12
A3BWI2	at5g55850	30.1.1	signalling.in sugar and nutrient physiology	AvrRpt-cleavage domain-containing protein	25	2	15	7.69	28.15
A3BXZ7	at1g51850	30.2.99	signalling.receptor kinases.misc	Protein kinase domain-containing protein	6	3	71.1	6.7	20.78
A3BZM4	at1g47480	11.9.3.2	lipid metabolism.lipid degradation.lysophospholipases.carboxylesterase	Abhydrolase_3 domain-containing protein	17	4	44	7.28	19.97
A3C0D8	at1g09620	29.1.4	protein.aa activation.leucine-tRNA ligase	Uncharacterized protein	14	9	116.3	7.2	33.74
A3C4S4	at5g28840	21.2.1.1	redox.ascorbate and glutathione.ascorbate.GME	GDP-mannose 3,5-epimerase 1	46	14	42.8	6.09	50.64
A3CA80	at5g48380	30.2.10	signalling.receptor kinases.leucine rich repeat X	Protein kinase domain-containing protein	30	12	69.8	7.12	95.8
A3CE52	at3g11130	31.4	cell.vesicle transport	Clathrin heavy chain	75	95	193.2	5.39	1577.07
A3CFV5	at1g47830	31.4	cell.vesicle transport	AP complex subunit sigma	34	5	18.2	6.04	34.97
A6MZJ4	at1g23410	29.2.1.2.1.27	protein.synthesis.ribosomal protein.eukaryotic.40S subunit.S27	40S ribosomal protein S27a	43	9	17.7	9.8	330.87
A6N098	at5g56170	35.1	not assigned.no ontology	Gpi-anchored protein (Fragment)	17	2	14.5	7.53	11.18
A6N0M9	at4g09320	23.4.10	nucleotide metabolism.phosphotransfer and pyrophosphatases.nucleoside diphosphate kinase	Nucleoside diphosphate kinase 1	83	10	16.8	6.8	56.12
B0FFN1	at4g14420	35.1	not assigned.no ontology	HR-like lesion-inducer family protein	51	6	17.2	9.7	39.98
B5BQV2	at5g55190	30.5	signalling.G-proteins	GTP-binding nuclear protein	46	8	25	7.12	53.48
B7E7K3	#N/A	#N/A	#N/A	Salt stress-induced protein	59	5	15.2	5.15	18.69
B7EBT7	at1g26910	29.2.1.2.2.10	protein.synthesis.ribosomal protein.eukaryotic.60S subunit.L10	60s ribosomal protein	32	6	24.7	10.36	88.24
B7ENG6	at5g14030	35.1	not assigned.no ontology	Translocon-associated protein subunit beta	47	5	20.4	9.7	23.5
B7FAC9	at4g29990	30.2.1	signalling.receptor kinases.leucine rich repeat I		39	28	104.9	6.7	201.96
B7FAI8	at1g04780	31.1	cell.organisation		3	2	73.2	7.78	12.8
B8A6X5	at5g58060	31.4	cell.vesicle transport	Uncharacterized protein	32	7	23.6	8.27	21.11
B8A6Z7	at1g22540	34.13	transport.peptides and oligopeptides	Uncharacterized protein	23	10	59	8.21	86.31
B8A738	at1g56720	29.4.1.55	protein.postranslational modification.kinase.receptor like cytoplasmatic kinase V	Protein kinase domain-containing protein	8	3	57.1	8.59	49.41
B8A7P8	at3g25520	29.2.1.2.2.5	protein.synthesis.ribosomal protein.eukaryotic.60S subunit.L5	Ribosomal_L18_c domain-containing protein	50	12	34.7	9.1	190.01
B8A7Y9	at4g02350	31.4	cell.vesicle transport	Poly [ADP-ribose] polymerase	9	10	178.8	7.06	80.35
B8A865	#N/A	#N/A	#N/A	CASP-like protein	27	3	17.5	9.32	62.51
B8A9S1	at2g34560	31.1	cell.organisation	AAA domain-containing protein	6	2	52.1	6.68	7.3
B8AAF2	at1g61250	34.99	transport.misc	Secretory carrier-associated membrane protein	12	3	32.2	8.5	13.77
B8AAJ2	at5g45910	26.28	misc.GDSL-motif lipase	Lipase_GDSL domain-containing protein	22	4	41.1	7.9	19.94
B8AAM5	at4g11150	34.1.1.4	transport.p- and v-ATPases.H+-transporting two-sector ATPase.subunit E	Uncharacterized protein	30	7	26.4	6.58	24.14
B8AAT9	at3g28710	34.1.1	transport.p- and v-ATPases.H+-transporting two-sector ATPase	V-type proton ATPase subunit	54	13	40.8	4.92	72.42
B8AB93	at1g10630	29.4	protein.postranslational modification	Uncharacterized protein	78	12	20.7	6.95	434.01
B8ABE2	#N/A	#N/A	#N/A	Uncharacterized protein	5	2	49.2	5.92	7.59
B8ABW1	at1g80410	26.5	misc.acyl transferases	Uncharacterized protein	6	4	103.7	6.47	32.68
B8ABY6	at4g11260	29.4	protein.postranslational modification	Uncharacterized protein	11	2	40.9	5.06	8.71
B8AC00	at3g14690	26.1	misc.cytochrome P450	Uncharacterized protein	12	5	59.8	9.23	16.86
B8ACX0	at1g66910	30.2.20	signalling.receptor kinases.wheat LRK10 like	Protein kinase domain-containing protein	4	2	80.7	6.35	11.67
B8ADG2	at3g08710	21.1	redox.thioredoxin	Thioredoxin domain-containing protein	26	4	19	4.74	15.05
B8ADM7	at3g62160	35.1	not assigned.no ontology	Uncharacterized protein	42	12	46.1	5.92	51.54
B8AEU4	at2g20360	9.1.2	mitochondrial electron transport / ATP synthesis.NADH-DH.localisation not clear	Epimerase domain-containing protein	7	2	44.3	9.2	6.73
B8AEU9	at1g04690	34.15	transport.potassium	Aldo_ket_red domain-containing protein	57	11	36.4	7.4	70.11
B8AFT1	at1g16470	29.5	protein.degradation	Proteasome subunit alpha type	45	6	25.8	5.48	37.76
B8AG03	at1g62740	20	stress	Uncharacterized protein	12	5	66.8	6.1	16.77
B8AG83	at4g35020	30.5	signalling.G-proteins	Uncharacterized protein	34	6	22	9.03	36.46
B8AGC9	at1g71220	29.7.4	protein.glycosylation.UDP-glucose glycoprotein glucosyltransferase	Uncharacterized protein	32	40	188.9	6.38	163.39
B8AGL8	at5g58290	29.5.11.20	protein.degradation.ubiquitin.proteasom	AAA domain-containing protein	22	8	48.8	5.5	64.47
B8AH74	at5g16880	31.4	cell.vesicle transport	Uncharacterized protein	7	2	43.6	4.77	7.82
B8AHL2	at2g17420	21.1	redox.thioredoxin	Thioredoxin reductase	29	5	34.7	6.64	21.55
B8AHZ2	at2g31660	29.3.1	protein.targeting.nucleus	Importin N-terminal domain-containing protein	4	3	118.3	4.93	15.85
B8AHZ6	at5g59240	29.2.1.2.1.8	protein.synthesis.ribosomal protein.eukaryotic.40S subunit.S8	40S ribosomal protein S8	37	7	24.8	10.4	103.34
B8AI21	at5g37680	29.3.4.99	protein.targeting.secretory pathway.unspecified	Uncharacterized protein	42	7	20.6	8.43	37.65
B8AIF2	at1g73590	17.2.2	hormone metabolism.auxin.signal transduction	Auxin efflux carrier component	14	6	64.7	8.82	26.34
B8AIH4	at2g02560	17.2.2	hormone metabolism.auxin.signal transduction	TIP120 domain-containing protein	17	14	134.2	6.11	86.92
B8AJN3	at5g37600	12.2.2	N-metabolism.ammonia metabolism.glutamine synthase	Glutamine synthetase	63	15	39.2	6.07	234.64
B8AJS5	at1g60420	35.1.26	not assigned.no ontology.DC1 domain containing protein	Uncharacterized protein	7	3	64.4	4.93	10.51
B8AL25	at2g28760	10.1.5	cell wall.precursor synthesis.UXS	NAD(P)-bd_dom domain-containing protein	57	16	46.7	7.88	126.19
B8ALD1	at5g39950	21.1	redox.thioredoxin	Thioredoxin	41	5	14.8	5.97	24.71
B8ALS4	at3g03960	29.6	protein.folding	Uncharacterized protein	11	3	58.7	5.43	17.28
B8ALY9	at1g63830	35.1.42	not assigned.no ontology.proline rich family	Uncharacterized protein	24	5	30.1	6.46	50.85
B8AMB1	at3g46060	30.5	signalling.G-proteins	Uncharacterized protein	75	16	23.8	7.81	371.84
B8AMP7	at5g59010	29.4.1.52	protein.postranslational modification.kinase.receptor like cytoplasmatic kinase II	Uncharacterized protein	38	16	54.2	6.67	60.95
B8AMT7	at5g09810	31.1	cell.organisation	Uncharacterized protein	39	12	41.7	5.49	186.89
B8ANG4	at5g04930	34.1	transport.p- and v-ATPases	Phospholipid-transporting ATPase	3	2	124.9	6.64	4.53
B8ANN1	at1g13980	33.99	development.unspecified	SEC7 domain-containing protein	9	8	156	6.09	31.24
B8ANR6	at1g15370	35.2	not assigned.unknown	Clat_adaptor_s domain-containing protein	65	8	16.6	6.33	33.84
B8APD9	at5g27850	29.2.1.2.2.18	protein.synthesis.ribosomal protein.eukaryotic.60S subunit.L18	Ribosomal_L18e/L15P domain-containing protein	38	7	21.1	11.43	42.56
B8APW1	at5g10780	35.1	not assigned.no ontology	Uncharacterized protein	40	4	19.3	9.04	20.54
B8AQ29	at5g10180	34.6	transport.sulphate	STAS domain-containing protein	26	10	70.8	8.95	140.46
B8AQ47	at2g33220	35.2	not assigned.unknown	Uncharacterized protein	17	2	15.9	9.6	6.03
B8AQE5	at1g14830	26.17	misc.dynamin	Uncharacterized protein	55	24	68	8.31	130.44
B8AR37	at5g49720	10.2	cell wall.cellulose synthesis	Endoglucanase	25	13	69	8.95	88.36
B8AS56	at1g43890	30.5	signalling.G-proteins	Uncharacterized protein	39	7	23.6	5.54	51.3
B8ASR1	at4g13010	26.7	misc.oxidases - copper, flavone etc.	PKS_ER domain-containing protein	17	3	52.7	7.2	12.72
B8AT43	at1g63120	29.5.5	protein.degradation.serine protease	RH	18	5	36.9	9.13	24.23
B8ATC8	at2g17290	30.3	signalling.calcium	Uncharacterized protein	21	7	60.9	5.74	37.42
B8ATU3	at2g44120	29.2.1.2.2.7	protein.synthesis.ribosomal protein.eukaryotic.60S subunit.L7	Uncharacterized protein	39	10	28.3	10.04	112.84
B8AUD0	at2g39960	29.3.4.1	protein.targeting.secretory pathway.ER	Uncharacterized protein	37	5	21.1	9.17	29.19
B8AUF1	at1g34750	29.4	protein.postranslational modification	PPM-type phosphatase domain-containing protein	49	9	31	6.32	64.67
B8AUF8	at4g20410	29.3.4.99	protein.targeting.secretory pathway.unspecified	Uncharacterized protein	43	11	33.1	5.17	45.83
B8AUM3	at3g07020	11.8.3	lipid metabolism.''exotics'' (steroids, squalene etc).UDP-glucose:sterol glucosyltransferase	Glyco_transf_28 domain-containing protein	33	13	66	6.24	97.55
B8AUS1	at1g34580	34.2	transporter.sugars	MFS domain-containing protein	10	3	55.8	9.22	32.91
B8AVI5	at1g74050	29.2.1.2.2.6	protein.synthesis.ribosomal protein.eukaryotic.60S subunit.L6	60S ribosomal protein L6	41	9	24.6	10.1	66.23
B8AWA8	at1g52600	29.3.4.99	protein.targeting.secretory pathway.unspecified	Signal peptidase I	12	2	20	6.89	6.66
B8AWB3	at1g76400	29.7	protein.glycosylation	Dolichyl-diphosphooligosaccharide--protein glycosyltransferase	11	5	69.5	7.43	12.9
B8AWG8	at5g42080	30.5	signalling.G-proteins	Uncharacterized protein	73	35	68.6	7.78	199.2
B8AXV2	at1g11910	29.5.4	protein.degradation.aspartate protease	Uncharacterized protein	35	7	42.3	5.19	45.2
B8AY43	at4g02570	29.5.11.4.3.3	protein.degradation.ubiquitin.E3.SCF.cullin	CULLIN_2 domain-containing protein	8	4	86.8	6.95	14.41
B8AYF2	at3g51840	11.9.4.2	lipid metabolism.lipid degradation.beta-oxidation.acyl CoA DH	Uncharacterized protein	10	3	46.5	8.94	10.21
B8AYI6	at4g09160	34.99	transport.misc	Uncharacterized protein	75	37	63.8	4.6	978.77
B8AYT1	at3g53990	20.2.2	stress.abiotic.cold	Usp domain-containing protein	81	12	17.9	6.79	63.55
B8AZI1	at2g27020	29.5.11.20	protein.degradation.ubiquitin.proteasom	Proteasome subunit alpha type	23	6	27.2	6.09	16.98
B8AZR2	at1g61250	34.99	transport.misc	Secretory carrier-associated membrane protein	23	7	31.5	7.9	63.93
B8AZZ6	at3g18820	30.5	signalling.G-proteins	Uncharacterized protein	67	11	23	5.5	63.88
B8B033	at1g56130	30.2.8.2	signalling.receptor kinases.leucine rich repeat VIII-2	Protein kinase domain-containing protein	32	21	105.5	6.46	161.6
B8B0A5	at1g70670	33.99	development.unspecified	Uncharacterized protein	73	13	23.6	9.17	71.24
B8B0A9	at5g37710	30.3	signalling.calcium	Uncharacterized protein	32	9	51	7.77	48.92
B8B0Q4	at4g10320	29.1.5	protein.aa activation.isoleucine-tRNA ligase	Uncharacterized protein	11	7	130.9	6.28	33.53
B8B0S6	at1g21720	29.5.11.20	protein.degradation.ubiquitin.proteasom	Proteasome subunit beta	47	6	22.8	5.27	56.33
B8B0V0	at4g11000	31.1	cell.organisation	Uncharacterized protein	9	5	106.9	9.39	54.74
B8B1K5	at2g36850	3.6	minor CHO metabolism.callose	FKS1_dom1 domain-containing protein	44	72	222.3	8.68	497.13
B8B3L8	at5g28060	29.2.1.2.1.24	protein.synthesis.ribosomal protein.eukaryotic.40S subunit.S24	40S ribosomal protein S24	26	4	15.7	10.56	46.24
B8B4A6	at2g22125	35.1.19	not assigned.no ontology.C2 domain-containing protein	C2 domain-containing protein	57	77	225.6	5.44	783.27
B8B4X6	at5g09430	35.1	not assigned.no ontology	AB hydrolase-1 domain-containing protein	20	4	36.1	8.25	20.51
B8B516	at1g13460	29.4	protein.postranslational modification	Serine/threonine protein phosphatase 2A regulatory subunit	15	5	59.4	8.21	22.86
B8B5H7	at3g61050	30.3	signalling.calcium	Uncharacterized protein	41	12	55.3	8.46	81.75
B8B5T6	at5g57655	3.5.1	minor CHO metabolism.others.Xylose isomerase	Xylose isomerase	41	15	53.3	5.66	61.72
B8B6K1	at5g42510	20.1.7	stress.biotic.PR-proteins	Dirigent protein	24	3	23.1	5.76	51.91
B8B6R2	at2g27035	26.19	misc.plastocyanin-like	Phytocyanin domain-containing protein	55	9	19.2	8.59	100.81
B8B703	at4g23180	30.2.17	signalling.receptor kinases.DUF 26	Uncharacterized protein	11	6	81.2	7.9	44.46
B8B954	at3g21630	30.2.21	signalling.receptor kinases.lysine motif	Protein kinase domain-containing protein	20	9	68.8	6.04	40.47
B8BA58	at1g53050	29.4	protein.postranslational modification	Protein kinase domain-containing protein	8	5	82.5	9.39	44.37
B8BAI3	at3g47730	34.16	transport.ABC transporters and multidrug resistance systems	ABC transporter domain-containing protein	39	26	107.4	7.25	264.54
B8BB68	at1g34210	30.2.2	signalling.receptor kinases.leucine rich repeat II	LRR receptor kinase BAK1	28	13	68.6	6.2	112.97
B8BBB2	at1g02180	1.1.5.2	PS.lightreaction.other electron carrier (ox/red).ferredoxin	Uncharacterized protein	35	5	23.3	8.1	99.13
B8BC94	at4g26690	11.9.3.3	lipid metabolism.lipid degradation.lysophospholipases.glycerophosphodiester phosphodiesterase	Uncharacterized protein	40	23	83.5	5.63	258.91
B8BCI1	at1g50480	25.2	C1-metabolism.formate-tetrahydrofolate ligase	Uncharacterized protein	23	9	68.1	7.01	37.53
B8BCJ0	at1g04980	21.1	redox.thioredoxin	Uncharacterized protein	20	8	49	5.72	64.6
B8BE27	at4g35790	11.9.3.1	lipid metabolism.lipid degradation.lysophospholipases.phospholipase D	Phospholipase D	43	27	95.5	7.17	280.19
B8BF66	at3g50590	35.1	not assigned.no ontology	WD_REPEATS_REGI	34	40	176.3	8.24	233.04
B8BF70	#N/A	#N/A	#N/A	Uncharacterized protein	20	2	12.3	5.44	37.07
B8BF82	at4g02050	34.2	transporter.sugars	MFS domain-containing protein	8	2	55.3	9.03	6.28
B8BFZ6	at1g50200	29.1.7	protein.aa activation.alanine-tRNA ligase	Alanine--tRNA ligase	13	9	104.7	6.24	43.73
B8BH38	at3g54840	30.5	signalling.G-proteins	Uncharacterized protein	32	7	28.6	7.23	26.41
B8BHW2	at5g53560	21.99	redox.misc	Cytochrome b5 heme-binding domain-containing protein	40	5	21.7	5.45	20.62
B8BIA1	at5g47100	30.3	signalling.calcium	Uncharacterized protein	31	5	24.5	4.79	16.74
B8BIW4	at3g10740	10.6.2	cell wall.degradation.mannan-xylose-arabinose-fucose	Alpha-L-AF_C domain-containing protein	29	12	72.5	5.24	87.19
B8BJ75	at5g52340	31.4	cell.vesicle transport	Exocyst subunit Exo70 family protein	4	3	72.8	7.83	12.73
B8BJE0	at3g01780	35.2	not assigned.unknown	Uncharacterized protein	23	20	156.8	5.94	154.38
B8BL54	at2g35880	35.2	not assigned.unknown	TPX2 domain-containing protein	6	2	44.6	9.54	4.92
B8BLE7	at3g22950	29.3.4.99	protein.targeting.secretory pathway.unspecified	Uncharacterized protein	21	3	20.3	6.54	9.43
B8BLI9	at1g53850	29.5.11.20	protein.degradation.ubiquitin.proteasom	Proteasome subunit alpha type	67	11	26	4.75	91.85
B8BLP4	at3g16640	33.99	development.unspecified	TCTP domain-containing protein	27	8	55.6	8.31	101.11
B8BM17	at3g52990	4.1.15	glycolysis.cytosolic branch.pyruvate kinase (PK)	Pyruvate kinase 2, cytosolic	23	8	57.4	6.76	97.01
B8BM32	at4g33865	29.2.1.2.1.29	protein.synthesis.ribosomal protein.eukaryotic.40S subunit.S29	Uncharacterized protein	39	5	10.8	9.95	20.47
B8BN58	at2g22780	6.3	gluconeogenesis.Malate DH	Malate dehydrogenase	49	10	37.4	7.88	60.99
B8BNF7	at1g04170	29.2.3	protein.synthesis.initiation	Tr-type G domain-containing protein	13	5	53.6	8.62	16.82
B9EXN4	at3g13870	33.99	development.unspecified	Protein R	28	19	90.4	6.2	120.39
B9EYD6	at5g24710	35.1	not assigned.no ontology	WD_REPEATS_REGI	11	11	146.7	7.12	59.1
B9EYE7	at4g23850	11.1.9	lipid metabolism.FA synthesis and FA elongation.long chain fatty acid CoA ligase	AMP-binding domain-containing protein	52	25	72.7	6.25	208.56
B9F0E8	at3g44220	20.1	stress.biotic	LEA_2 domain-containing protein	20	3	23.7	8.81	27.59
B9F0L1	at4g02600	20.1.3.1	stress.biotic.signalling.MLO-like	ML	8	3	55.9	9.57	18.8
B9F287	at3g04830	35.2	not assigned.unknown	TPR_REGI	45	10	34.3	7.3	50.37
B9F2B8	at4g16660	20.2.1	stress.abiotic.heat	Uncharacterized protein	31	20	98.1	5.59	72.39
B9F4P8	at5g13000	3.6	minor CHO metabolism.callose	FKS1_dom1 domain-containing protein	30	50	220.4	9.13	230.11
B9F676	at5g63840	26.3.1	misc.gluco-, galacto- and mannosidases.alpha-galactosidase	Probable glucan 1,3-alpha-glucosidase	8	6	103.2	6.02	19.86
B9F6K0	at4g34640	11.8.8	lipid metabolism.''exotics'' (steroids, squalene etc).squalene synthase	Uncharacterized protein	12	2	47.2	7.8	9.32
B9F6R7	at1g19835	35.2	not assigned.unknown	Uncharacterized protein	20	20	119.9	5.02	80.48
B9F6R9	at3g60860	30.5	signalling.G-proteins	SEC7 domain-containing protein	1	2	197.6	5.69	7.54
B9F6V9	at3g57490	29.2.1.2.1.2	protein.synthesis.ribosomal protein.eukaryotic.40S subunit.S2	S5 DRBM domain-containing protein	37	10	31.1	10.42	83.82
B9F6Z5	at5g02960	29.2.1.2.1.23	protein.synthesis.ribosomal protein.eukaryotic.40S subunit.S23	Uncharacterized protein	43	5	15	10.32	51.17
B9F6Z9	at3g55120	16.8.2.2	secondary metabolism.flavonoids.chalcones.chalcone isomerase	Chalcone-flavonone isomerase family protein	24	3	21.5	5.66	13.47
B9F8E9	at5g27700	29.2.1.2.1.21	protein.synthesis.ribosomal protein.eukaryotic.40S subunit.S21	Uncharacterized protein	18	2	13.7	7.25	10.84
B9F8R5	at5g64080	26.21	misc.protease inhibitor/seed storage/lipid transfer protein (LTP) family protein	AAI domain-containing protein	13	3	33.8	7.06	45.6
B9FAE7	at5g22780	31.4	cell.vesicle transport	AP-2 complex subunit alpha	33	24	112.4	5.54	176.24
B9FAH6	at3g07160	3.6	minor CHO metabolism.callose	FKS1_dom1 domain-containing protein	43	55	184.4	7.24	372.69
B9FAQ6	at1g14610	29.1.9	protein.aa activation.valine-tRNA ligase	Uncharacterized protein	5	3	120.4	6.68	14.17
B9FAW0	at5g13000	3.6	minor CHO metabolism.callose	FKS1_dom1 domain-containing protein	9	16	228.9	8.87	64.79
B9FB57	at1g49340	30.4	signalling.phosphinositides	Uncharacterized protein	27	35	210.9	6.29	218.87
B9FB63	at1g23260	29.5.11.3	protein.degradation.ubiquitin.E2	UBIQUITIN_C	17	3	26.2	6.06	17.94
B9FB84	at2g02040	34.3	transport.amino acids	Uncharacterized protein	9	4	65.4	5.31	23.49
B9FB88	at1g64790	29.2	protein.synthesis	Uncharacterized protein	7	11	268	7.08	47.8
B9FBQ3	at4g37930	25.1	C1-metabolism.glycine hydroxymethyltransferase	Serine hydroxymethyltransferase	38	14	53.7	8.43	50.72
B9FCI1	at1g56130	30.2.8.2	signalling.receptor kinases.leucine rich repeat VIII-2	Protein kinase domain-containing protein	42	28	109	7.56	213.41
B9FCI3	at1g56130	30.2.8.2	signalling.receptor kinases.leucine rich repeat VIII-2	Protein kinase domain-containing protein	19	14	100.3	7.69	89.97
B9FDF9	at3g07100	29.3.4.2	protein.targeting.secretory pathway.golgi	Uncharacterized protein	8	4	88.4	6.67	23.68
B9FF26	at2g36290	35.1	not assigned.no ontology	AB hydrolase-1 domain-containing protein	9	2	40.4	7.59	8.61
B9FHF3	at3g62600	20.2.1	stress.abiotic.heat	DnaJ protein ERDJ3B	15	3	39.3	6.89	11.53
B9FHG6	at3g62830	10.1.5	cell wall.precursor synthesis.UXS	NAD(P)-bd_dom domain-containing protein	14	4	48.5	9.61	16.2
B9FIN1	at5g12250	31.1	cell.organisation	Uncharacterized protein	55	25	69.7	5.88	691.27
B9FJZ9	at3g25610	34.1	transport.p- and v-ATPases	Phospholipid-transporting ATPase	9	7	132.2	6.52	40.96
B9FK20	at5g09810	31.1	cell.organisation	Uncharacterized protein	49	14	42.9	5.4	268.74
B9FLV4	at2g26730	30.2.3	signalling.receptor kinases.leucine rich repeat III	Protein kinase domain-containing protein	9	5	65.7	8.9	49.76
B9FLV6	at3g02420	35.2	not assigned.unknown	Uncharacterized protein	6	4	113.5	9.55	27.68
B9FLX9	at4g11010	23.4.10	nucleotide metabolism.phosphotransfer and pyrophosphatases.nucleoside diphosphate kinase	Nucleoside diphosphate kinase	27	7	26	8.75	20.27
B9FMY9	at5g11890	35.2	not assigned.unknown	LEA_2 domain-containing protein	26	4	20.8	9.96	60.05
B9FNT1	at5g05010	31.4	cell.vesicle transport	MHD domain-containing protein	7	4	86	6.33	16.82
B9FQV1	at4g11860	35.2	not assigned.unknown	MINDY_DUB domain-containing protein	9	5	78.8	4.55	29.37
B9FQW5	at2g35190	31.4	cell.vesicle transport	t-SNARE coiled-coil homology domain-containing protein	28	4	36	5.47	21.9
B9FS65	at1g47480	11.9.3.2	lipid metabolism.lipid degradation.lysophospholipases.carboxylesterase	Uncharacterized protein	21	3	30.5	5.97	14.98
B9FT27	at3g46290	30.2.16	signalling.receptor kinases.Catharanthus roseus-like RLK1	Protein kinase domain-containing protein	14	9	94.2	7.17	71.33
B9FTM3	at5g26360	29.6	protein.folding	T-complex protein 1 subunit gamma	10	4	67.5	6.57	26.95
B9FTR2	at3g16340	34.16	transport.ABC transporters and multidrug resistance systems	Uncharacterized protein	25	29	169	8.57	228.05
B9FUI9	at1g49920	28.99	DNA.unspecified	SWIM-type domain-containing protein	2	2	91.9	7.5	6.83
B9FUS8	at3g02050	34.15	transport.potassium	Potassium transporter	9	6	85.1	8.54	38.72
B9FVI2	at2g34680	17.2.3	hormone metabolism.auxin.induced-regulated-responsive-activated	Uncharacterized protein	41	49	184.5	6.07	244.83
B9FVX6	at2g14170	13.2.4.3	amino acid metabolism.degradation.branched-chain group.valine	Aldedh domain-containing protein	8	4	68.1	5.47	14.32
B9FW46	at5g66680	26.1	misc.misc2	Dolichyl-diphosphooligosaccharide--protein glycosyltransferase	29	10	61.6	7.8	81.37
B9FY61	at3g26618	29.2.5	protein.synthesis.release	eRF1_1 domain-containing protein	12	5	58	7.01	17.43
B9FYJ7	at2g21580	29.2.1.2.1.25	protein.synthesis.ribosomal protein.eukaryotic.40S subunit.S25	60S ribosomal export protein NMD3	14	6	33.6	10.67	26.95
B9G4W2	at4g38380	34.16	transport.ABC transporters and multidrug resistance systems	Protein DET	9	6	83.8	8.09	70.56
B9G5Q3	at1g59820	34.1	transport.p- and v-ATPases	Phospholipid-transporting ATPase	12	14	139.2	8.15	64.99
B9G606	at3g47250	35.2	not assigned.unknown	Uncharacterized protein	3	2	84.5	7.5	6.55
B9G6B3	at1g17880	27.3.50	RNA.regulation of transcription.General Transcription	Nascent polypeptide-associated complex subunit beta	23	5	26.2	9	22.67
B9G6M3	at4g24130	35.2	not assigned.unknown	Uncharacterized protein	76	10	20	5.26	62.23
B9GD70	at5g06600	29.5.11.5	protein.degradation.ubiquitin.ubiquitin protease	Uncharacterized protein	11	10	125.9	5.9	45.6
C7J408	at1g73040	26.16	misc.myrosinases-lectin-jacalin		29	2	14.1	9.52	9.23
C7J8A3	at3g14470	20.1.7	stress.biotic.PR-proteins		9	15	268.3	6.23	69.02
E2CU61	at2g04410	35.2	not assigned.unknown	NIP	49	3	8.8	5.48	19.27
E6Y8C3	at1g04340	35.1	not assigned.no ontology	HRL protein	29	3	17.3	9.88	29.63
E6YDV2	at1g77290	26.9	misc.glutathione S transferases	Tetrachlorohydroquinone dehalogenase	11	2	31.2	9.01	7.71
E9LQP7	at4g19640	30.5	signalling.G-proteins	Small GTP binding protein Rab5	20	3	22.2	7.97	11.32
G5END7	at1g65610	26.3.4	misc.gluco-, galacto- and mannosidases.endoglucanase	Endoglucanase	35	16	69.2	9.1	120.28
I6QM82	at4g00430	34.19.1	transport.Major Intrinsic Proteins.PIP	Aquaporin	58	15	30.8	8.82	1433.82
L0P128	at1g02260	35.1	not assigned.no ontology	Low silicon transporter 2	25	6	50.4	7.88	89.04
M1SX00	at3g22750	29.4	protein.postranslational modification	Mitogen activated protein kinase kinase kinase 27	47	15	41.7	7.94	200.18
O49148	at3g11650	20.1	stress.biotic	Harpin induced gene 1 homolog	45	7	22.2	8.85	223.15
O82143	at4g38630	29.5.11	protein.degradation.ubiquitin	26S proteasome non-ATPase regulatory subunit 4 homolog	27	7	42.4	4.64	37.68
P0C550	at2g26650	34.15	transport.potassium	Potassium channel AKT1	10	6	104.4	7.11	38.76
P0DKK4	at3g22110	29.5.11.20	protein.degradation.ubiquitin.proteasom	Proteasome subunit alpha type-4-3	64	9	27	6.92	75.12
P0DKK9	at4g25740	29.2.1.2.1.10	protein.synthesis.ribosomal protein.eukaryotic.40S subunit.S10	40S ribosomal protein S10-2	43	6	20.3	9.76	41.9
P14656	at5g37600	12.2.2	N-metabolism.ammonia metabolism.glutamine synthase	Glutamine synthetase cytosolic isozyme 1-1	63	14	39.2	5.73	212.63
P14717	at2g37040	16.2.1.1	secondary metabolism.phenylpropanoids.lignin biosynthesis.PAL	Phenylalanine ammonia-lyase	76	43	75.5	6.49	785.1
P29545	at5g12110	29.2.4	protein.synthesis.elongation	Elongation factor 1-beta	26	4	23.8	4.77	18.49
P31674	at5g09500	29.2.1.2.1.15	protein.synthesis.ribosomal protein.eukaryotic.40S subunit.S15	40S ribosomal protein S15	68	7	17.4	10.2	128.83
P31924	at3g43190	2.2.1.5	major CHO metabolism.degradation.sucrose.Susy	Sucrose synthase 1	56	42	92.8	6.38	578.12
P40393	at4g18800	30.5	signalling.G-proteins	Ras-related protein RIC2	65	15	23.9	5.73	134.2
P45960	at5g12250	31.1	cell.organisation	Tubulin beta-4 chain	82	26	50.3	4.86	721.92
P48494	at3g55440	4.1.8	glycolysis.cytosolic branch.triosephosphate isomerase (TPI)	Triosephosphate isomerase, cytosolic	87	14	27	5.49	132.1
P48642	at3g24170	21.2.2	redox.ascorbate and glutathione.glutathione	Glutathione reductase, cytosolic	14	5	53.5	6.67	16.83
P49398	at5g58420	29.2.1.2.1.4	protein.synthesis.ribosomal protein.eukaryotic.40S subunit.S4	40S ribosomal protein S4	51	14	29.8	10.13	87.99
P50156	at2g36830	34.19.2	transport.Major Intrinsic Proteins.TIP	Probable aquaporin TIP1-1	18	3	25.7	6.51	78.7
P52428	at5g42790	29.5.11.20	protein.degradation.ubiquitin.proteasom	Proteasome subunit alpha type-1	39	9	29.6	5.54	45.65
P93844	at3g15730	11.9.3.1	lipid metabolism.lipid degradation.lysophospholipases.phospholipase D	Phospholipase D alpha 2	34	19	91.3	7.03	103.83
Q01HH5	at5g16730	35.1	not assigned.no ontology		13	9	83.9	4.96	59.7
Q01HR0	at1g65730	34.13	transport.peptides and oligopeptides		9	3	77.6	8.76	48.78
Q01I02	at4g31750	29.4	protein.postranslational modification		25	6	30.6	5.15	21.67
Q01I11	at2g20450	29.2.1.2.2.14	protein.synthesis.ribosomal protein.eukaryotic.60S subunit.L14		52	11	15.4	10.2	83.78
Q01IF6	at4g15415	29.4	protein.postranslational modification	Serine/threonine protein phosphatase 2A regulatory subunit	6	3	58.1	7.72	9.28
Q01J03	at4g26690	11.9.3.3	lipid metabolism.lipid degradation.lysophospholipases.glycerophosphodiester phosphodiesterase	B0806H07.1 protein	9	5	81.1	6.09	42.12
Q01JZ7	at1g21170	35.2	not assigned.unknown	Exocyst complex component SEC5	29	29	122.6	6.07	130.63
Q01KM8	at4g30190	34.1.2	transport.p- and v-ATPases.H+-exporting ATPase	Plasma membrane ATPase	60	55	104.8	6.79	3777.82
Q01KT9	at4g13010	26.7	misc.oxidases - copper, flavone etc.		50	10	34.9	9.35	68.5
Q01MK8	at1g56070	29.2.4	protein.synthesis.elongation	H0613H07.5 protein	54	31	93.9	6.16	599.46
Q076Q8	at1g47128	29.5.3	protein.degradation.cysteine protease		11	3	50.1	5.27	14.16
Q0D536	at5g47540	35.1.3	not assigned.no ontology.armadillo/beta-catenin repeat family protein		28	9	38.8	8.63	35.96
Q0D572	at3g13560	26.4.1	misc.beta 1,3 glucan hydrolases.glucan endo-1,3-beta-glucosidase		6	2	53.6	5.83	6.82
Q0D673	at3g15260	29.4	protein.postranslational modification	Probable protein phosphatase 2C 62	37	7	31.7	6.96	33.71
Q0D840	at3g51030	21.1	redox.thioredoxin	Thioredoxin H1	43	5	13.1	5.3	15.37
Q0D8C5	at2g19440	26.4.1	misc.beta 1,3 glucan hydrolases.glucan endo-1,3-beta-glucosidase		26	11	60.2	5.53	40.29
Q0D8L0	at2g32060	29.2.1.2.1.12	protein.synthesis.ribosomal protein.eukaryotic.40S subunit.S12	40S ribosomal protein S12 (Fragment)	26	3	18.4	6.67	13.01
Q0DG77	at2g01600	35.1.21	not assigned.no ontology.epsin N-terminal homology (ENTH) domain-containing protein		11	5	63	5.38	28.64
Q0DH67	at1g10630	29.4	protein.postranslational modification	ADP-ribosylation factor 2	78	12	20.7	6.95	433.99
Q0DHB9	at3g56340	29.2.1.2.1.26	protein.synthesis.ribosomal protein.eukaryotic.40S subunit.S26	40S ribosomal protein S26	29	3	15.2	11.02	19.64
Q0DI56	at5g48380	30.2.10	signalling.receptor kinases.leucine rich repeat X		16	5	69.1	7.96	39.15
Q0DJB6	at3g22400	17.7.1.2	hormone metabolism.jasmonate.synthesis-degradation.lipoxygenase	Lipoxygenase	8	4	95.3	7.59	16.51
Q0DJM0	at1g56130	30.2.8.2	signalling.receptor kinases.leucine rich repeat VIII-2		8	4	61.3	5.5	11.14
Q0DXR0	at1g59610	26.17	misc.dynamin		30	23	100.3	9.16	167.37
Q0DY33	at5g13490	34.14	transport.unspecified cations	ATP/ADP translocator	48	15	41.5	9.77	103.86
Q0E2I8	at5g45775	29.2.1.2.2.11	protein.synthesis.ribosomal protein.eukaryotic.60S subunit.L11		43	8	20.8	9.92	83.19
Q0E2K1	at2g42790	6.1	gluconeogenese/ glyoxylate cycle.citrate synthase	Citrate synthase (Fragment)	18	6	58.9	9.36	23.08
Q0E2Q7	at1g57720	29.2.4	protein.synthesis.elongation		59	18	46.9	6.73	93.98
Q0E2S4	at1g10430	29.4	protein.postranslational modification	Serine/threonine-protein phosphatase PP2A-3	32	7	35.1	5.08	24.71
Q0ILK1	at3g63520	16.1.4.10	secondary metabolism.isoprenoids.carotenoids.carotenoid cleavage dioxygenase		26	11	61	6.24	52.38
Q0IQI1	at3g05975	35.2	not assigned.unknown		16	3	26.9	9.47	10.68
Q0IXR7	at5g03850	29.2.1.2.1.28	protein.synthesis.ribosomal protein.eukaryotic.40S subunit.S28		38	3	7.5	11.17	18.47
Q0IYD0	at2g21110	20.1.7	stress.biotic.PR-proteins	Dirigent protein	28	3	20.6	6.62	8.01
Q0IZG6	at4g11410	26.22	misc.short chain dehydrogenase/reductase (SDR)		30	6	34	7.74	29.64
Q0IZP5	at5g10840	35.2	not assigned.unknown	Transmembrane 9 superfamily member	9	5	73.6	7.42	28.32
Q0J0L1	at1g05850	20.1	stress.biotic		14	3	36.5	7.37	19.99
Q0J0N7	at4g13010	26.7	misc.oxidases - copper, flavone etc.		15	3	35.9	8.47	7.85
Q0J0U8	at5g56000	20.2.1	stress.abiotic.heat	Heat shock protein	57	39	80.1	5.06	488.14
Q0J3Y2	at5g52060	20.2	stress.abiotic		7	3	55	8.15	46.15
Q0J4A3	at3g25070	20.1	stress.biotic		17	4	25.7	9.38	17.07
Q0J4P2	at5g56000	20.2.1	stress.abiotic.heat	Heat shock protein 81-1	55	38	80.1	5.07	454.07
Q0J5J5	at3g02520	30.7	signalling.14-3-3 proteins	G-box binding factor	73	21	28.8	4.84	418.01
Q0J7M1	at2g20900	11.3.5	lipid metabolism.Phospholipid synthesis.diacylglycerol kinase	diacylglycerol kinase	20	7	55.8	6.65	35.05
Q0J9K2	at1g80460	11.5.1	lipid metabolism.glyceral metabolism.glycerol kinase		24	8	57.1	6.11	37.71
Q0JCG4	at2g04780	10.5.1	cell wall.cell wall proteins.AGPs		17	3	27.3	6.52	19.15
Q0JCM0	at3g02520	30.7	signalling.14-3-3 proteins	G-box binding factor	77	20	29.8	4.81	457.89
Q0JDZ7	at5g59240	29.2.1.2.1.8	protein.synthesis.ribosomal protein.eukaryotic.40S subunit.S8	40S ribosomal protein S8	43	10	24.9	10.4	129.17
Q0JF69	at4g02620	34.1.1	transport.p- and v-ATPases.H+-transporting two-sector ATPase		70	5	11.6	7.4	28.97
Q0JF98	at5g10530	30.2.19	signalling.receptor kinases.legume-lectin		50	26	75.4	6.32	531.25
Q0JFH7	at5g64440	26.8	misc.nitrilases, *nitrile lyases, berberine bridge enzymes, reticuline oxidases, troponine reductases		56	27	66.5	6.65	244.59
Q0JGZ6	at2g31390	2.2.1.1	major CHO metabolism.degradation.sucrose.fructokinase	Fructokinase-1	46	12	34.7	5.19	46.52
Q0JJ25	at3g62760	26.9	misc.glutathione S transferases	Glutathione S-transferase 2	56	9	24	6.13	224.29
Q0JKD5	at4g23850	11.1.9	lipid metabolism.FA synthesis and FA elongation.long chain fatty acid CoA ligase		17	10	73.5	6.44	80.3
Q0JLC5	at1g15520	34.16	transport.ABC transporters and multidrug resistance systems	ABC transporter G family member 36	20	21	162.9	7.25	184.95
Q0PVB1	at4g14960	31.1	cell.organisation	Tubulin alpha chain	65	20	49.7	4.96	747.07
Q10BJ6	at2g44160	25.6	C1-metabolism.methylenetetrahydrofolate reductase	Methylenetetrahydrofolate reductase	41	15	64	6.07	66.77
Q10C90	at3g43600	17.1.1	hormone metabolism.abscisic acid.synthesis-degradation	Aldehyde oxidase 1, putative, expressed	8	6	145	6.24	28.35
Q10CF2	at2g34690	33.99	development.unspecified	Expressed protein	61	10	22.7	8.38	51.21
Q10D38	at5g09690	34.14	transport.unspecified cations	Magnesium transporter MRS2-I	14	3	42.2	5.05	12.62
Q10F28	at5g06970	35.2	not assigned.unknown	Expressed protein	17	15	125.2	5.97	81.79
Q10FT0	at1g20780	20.1	stress.biotic	U-box domain-containing protein 24	10	6	88.4	5.73	42.3
Q10G12	at3g44150	35.2	not assigned.unknown	Expressed protein	36	8	26.1	8.75	41.21
Q10GJ5	at1g47550	35.2	not assigned.unknown	Roothairless 1, putative, expressed	18	11	100.1	5.8	86.2
Q10KU0	at3g21550	35.2	not assigned.unknown	Expressed protein	50	7	20.5	7.43	58.63
Q10LW0	at3g51550	30.2.16	signalling.receptor kinases.Catharanthus roseus-like RLK1		23	15	96.2	6.54	80.5
Q10MI7	at2g16760	35.2	not assigned.unknown	Expressed protein	47	11	35.5	7.74	65.22
Q10MI9	at1g09240	15.2	metal handling.binding, chelation and storage	Nicotianamine synthase 2	64	15	34.4	5.9	337.93
Q10N21	at1g07890	21.2.1	redox.ascorbate and glutathione.ascorbate	L-ascorbate peroxidase 1, cytosolic	79	15	27.1	5.66	102.85
Q10NA9	at3g12580	20.2.1	stress.abiotic.heat	70 kDa heat shock protein	66	32	71.1	5.21	621.14
Q10NL9	at2g07360	35.1	not assigned.no ontology		14	10	113.3	5.29	88.78
Q10NP2	at1g05150	30.3	signalling.calcium	Calcium-binding EF hand family protein, putative, expressed	25	15	92.4	6.55	83.42
Q10P35	at2g36530	4.1.14	glycolysis.cytosolic branch.enolase	Enolase 2, putative, expressed	76	25	47.9	5.47	154.12
Q10PE7	at1g59960	16.8.2	secondary metabolism.flavonoids.chalcones	Deoxymugineic acid synthase 1	42	10	35.4	7.39	36.64
Q10Q05	at4g19006	29.5.11.20	protein.degradation.ubiquitin.proteasom		70	17	43.6	5.68	117.83
Q10Q21	at3g02090	29.3.2	protein.targeting.mitochondria	Mitochondrial processing peptidase beta subunit, mitochondrial	8	5	58.7	5.76	13.86
Q10RN9	at3g54840	30.5	signalling.G-proteins		52	8	21.6	6.34	37.19
Q10RZ3	at1g57860	29.2.1.2.2.21	protein.synthesis.ribosomal protein.eukaryotic.60S subunit.L21	60S ribosomal protein L21, putative, expressed	34	5	18.7	10.4	24.85
Q10SU0	at3g48940	27.3.99	RNA.regulation of transcription.unclassified		55	15	19.5	8.16	228.06
Q259K4	at5g08570	4.1.15	glycolysis.cytosolic branch.pyruvate kinase (PK)	Pyruvate kinase	30	10	55.2	7.91	54.84
Q25A69	at3g58730	34.1.1.3	transport.p- and v-ATPases.H+-transporting two-sector ATPase.subunit D	H0306F03.5 protein	35	8	29.2	9.8	28.51
Q2QLR2	at4g39260	27.3.75	RNA.regulation of transcription.GRP	Glycine-rich RNA-binding protein GRP1A, putative, expressed	52	6	16.1	6.74	61.33
Q2QLY4	at5g17920	13.1.3.4	amino acid metabolism.synthesis.aspartate family.methionine	5-methyltetrahydropteroyltriglutamate--homocysteine methyltransferase 2	61	34	84.6	6.3	791.3
Q2QLY5	at5g17920	13.1.3.4	amino acid metabolism.synthesis.aspartate family.methionine	5-methyltetrahydropteroyltriglutamate--homocysteine methyltransferase 1	63	38	84.5	6.3	840.11
Q2QM58	at3g17630	34.12	transport.metal	Cation/hydrogen exchanger	66	43	85.6	9.19	1626.39
Q2QNV2	at2g47710	20.2.99	stress.abiotic.unspecified	Fiber protein Fb19	71	6	18.1	6.99	144.49
Q2QQ14	at5g63905	35.2	not assigned.unknown	Expressed protein	35	4	8.5	8.97	16.09
Q2QQX3	at3g19340	35.2	not assigned.unknown	Expressed protein	16	7	59.3	5.94	26.07
Q2QS14	at5g15490	10.1.4	cell wall.precursor synthesis.UGD	UDP-glucose 6-dehydrogenase 4	65	20	52.8	6.13	348.52
Q2QSD5	at1g72200	29.5.11.4.2	protein.degradation.ubiquitin.E3.RING		29	4	19.9	7.05	20.38
Q2QU07	at1g76390	29.5.11.4.2	protein.degradation.ubiquitin.E3.RING	RING-type E3 ubiquitin transferase	43	24	87.9	5.86	193.64
Q2QV94	at5g12370	31.4	cell.vesicle transport	Exocyst complex component 5	26	15	88.2	5.24	127
Q2QW32	at1g79620	30.2.8.1	signalling.receptor kinases.leucine rich repeat VIII-1	Leucine Rich Repeat family protein, expressed	48	29	104.2	6.98	548.12
Q2QYS6	at3g51740	17.3.2.1	hormone metabolism.brassinosteroid.signal transduction.BRI	Leucine Rich Repeat family protein, expressed	18	12	82.8	7.36	57.97
Q2QYY2	at2g37050	30.2.1	signalling.receptor kinases.leucine rich repeat I	Leucine-rich repeat family protein, putative, expressed	26	20	101.9	5.68	98.25
Q2QZS9	at3g14470	20.1.7	stress.biotic.PR-proteins	NB-ARC domain containing protein, expressed	29	22	116.4	6.15	105.9
Q2R0P3	at3g57650	11.3.1	lipid metabolism.Phospholipid synthesis.1-acylglycerol-3-phosphate O-acyltransferase	1-acyl-sn-glycerol-3-phosphate acyltransferase PLS1	24	7	42.4	9.83	32.51
Q2R0X0	at5g53530	29.3.4.3	protein.targeting.secretory pathway.vacuole		16	5	35.3	7.4	15.15
Q2R1G8	at5g65110	11.9.4.2	lipid metabolism.lipid degradation.beta-oxidation.acyl CoA DH	Acyl-coenzyme A oxidase	6	2	77.2	8.57	16.35
Q2R1J7	at5g39850	29.2.1.2.1.9	protein.synthesis.ribosomal protein.eukaryotic.40S subunit.S9	40S ribosomal protein S9	65	15	22.3	10.21	166.15
Q2R245	at1g59780	20.1.7	stress.biotic.PR-proteins	Leucine Rich Repeat family protein	24	27	162.2	5.8	146.23
Q2R351	at5g47910	20.1.1	stress.biotic.respiratory burst	Respiratory burst oxidase protein D	22	17	105.1	9.13	191.16
Q2R3Q9	at5g41040	35.1	not assigned.no ontology	Transferase family protein	23	8	49.3	5.17	39.17
Q2R678	at5g36230	29.2.3	protein.synthesis.initiation	Expressed protein	33	10	47.3	5.45	34.86
Q2R8J6	at3g07040	20.1	stress.biotic	NBS-LRR type disease resistance protein	23	17	108.2	7.05	97.85
Q2RAW8	at5g13750	34.99	transport.misc	Major facilitator superfamily antiporter	24	8	51.9	8.38	46.33
Q2RBM4	at5g06460	29.5.11.2	protein.degradation.ubiquitin.E1		21	13	117	5.38	56.2
Q307R0	at2g20900	11.3.5	lipid metabolism.Phospholipid synthesis.diacylglycerol kinase	diacylglycerol kinase	25	8	55.6	6.7	45.67
Q336M3	at5g17060	29.3.4.99	protein.targeting.secretory pathway.unspecified	ADP-ribosylation factor, putative, expressed	30	4	21.7	6.79	24.87
Q337H2	at3g59110	29.4.1.55	protein.postranslational modification.kinase.receptor like cytoplasmatic kinase V		8	3	57.1	7.88	30.5
Q337L5	at5g46050	34.13	transport.peptides and oligopeptides		10	4	66.3	9.1	23.95
Q337X4	at5g56460	29.4.1.57	protein.postranslational modification.kinase.receptor like cytoplasmatic kinase VII		9	3	41.4	8.16	44.5
Q338N8	at1g72330	13.1.1.3.1	amino acid metabolism.synthesis.central amino acid metabolism.alanine.alanine aminotransferase	Alanine aminotransferase	14	5	52.6	6.65	18.93
Q338Z5	at5g65270	30.5	signalling.G-proteins		40	9	23.8	7.96	70.04
Q35322	atmg00070	9.1.2	mitochondrial electron transport / ATP synthesis.NADH-DH.localisation not clear	NADH dehydrogenase [ubiquinone] iron-sulfur protein 3	14	2	23	7.5	5.75
Q40673	at2g21130	31.3.1	cell.cycle.peptidylprolyl isomerase	Peptidyl-prolyl cis-trans isomerase	71	9	18.3	8.34	70.16
Q40687	at4g34460	30.5	signalling.G-proteins	Guanine nucleotide-binding protein subunit beta	38	12	41.7	7.42	66.19
Q53J34	at1g21230	30.2.25	signalling.receptor kinases.wall associated kinase	Protein kinase	23	14	78.9	7.62	138.87
Q53LQ0	at1g77510	21.1	redox.thioredoxin	Protein disulfide isomerase-like 1-1	54	25	56.8	5.12	203.4
Q53LS6	at3g03330	26.22	misc.short chain dehydrogenase/reductase (SDR)	At3g03330/T21P5_25	18	4	35.4	9.33	22.7
Q53MW1	at5g50300	34.99	transport.misc	At5g50300	10	4	56.5	7.84	26.97
Q53NC9	at3g44220	20.1	stress.biotic	Harpin-induced protein 1 (Hin1), putative	18	4	23	7.83	11.97
Q53NG8	at1g44170	5.1	fermentation.aldehyde dehydrogenase	Aldehyde dehydrogenase	43	19	52.5	8.18	85.55
Q53NM9	at5g02500	20.2.1	stress.abiotic.heat	DnaK-type molecular chaperone hsp70-rice	66	32	71.1	5.21	909.01
Q53NQ9	at1g65870	20.1.7	stress.biotic.PR-proteins	Dirigent protein	21	4	20	7.56	11.22
Q53PC6	at4g31480	31.4	cell.vesicle transport	Coatomer subunit beta	7	5	98.3	5.73	45.9
Q53QC7	at1g21270	30.2.25	signalling.receptor kinases.wall associated kinase		26	16	78	7.01	230.06
Q53RK3	at1g65820	26.9	misc.glutathione S transferases	MAPEG family, putative	12	2	20.5	8.87	6.76
Q5JN27	at1g06840	30.2.8.1	signalling.receptor kinases.leucine rich repeat VIII-1		19	12	105	6.65	72.52
Q5JN47	at4g24290	35.2	not assigned.unknown		10	5	68	8.7	31.6
Q5JN60	at4g34440	30.2.22	signalling.receptor kinases.proline extensin like		24	12	71.5	7.69	128.4
Q5JNI5	at3g58760	29.4	protein.postranslational modification		31	11	53	6.89	90.01
Q5JNT2	at3g62160	35.1	not assigned.no ontology	Acyl transferase 4	27	9	46.9	5.96	46.96
Q5KQH5	at3g08590	4.1.13	glycolysis.cytosolic branch.phosphoglycerate mutase	'putative 2,3-bisphosphoglycerate-independent phosphoglycerate mutase	27	10	60.8	5.48	62.77
Q5N7W3	at4g21150	33.99	development.unspecified	Dolichyl-diphosphooligosaccharide--protein glycosyltransferase	32	16	75.2	6.6	81.26
Q5N7Z9	at1g52280	30.5	signalling.G-proteins		67	11	23.1	5.52	54.46
Q5N801	at3g25220	31.3.1	cell.cycle.peptidylprolyl isomerase	Peptidylprolyl isomerase	47	6	16.8	9.57	27.77
Q5N892	at2g38120	34.99	transport.misc	Auxin transporter-like protein 1	14	3	54.7	8.06	18.58
Q5N9H2	at1g44100	34.3	transport.amino acids		12	6	50.1	8.59	40.71
Q5SMX9	at5g11890	35.2	not assigned.unknown		24	5	29.8	9.83	44.64
Q5SN48	at3g02600	26.13	misc.acid and other phosphatases		8	2	32.4	8.07	16.13
Q5SNJ4	at1g51980	29.3.2	protein.targeting.mitochondria		6	3	53.9	7.14	11.74
Q5TKG1	at4g22120	20.2.3	stress.abiotic.drought/salt		6	5	87.9	8.78	27.75
Q5TKJ2	at4g09160	34.99	transport.misc		84	44	63.9	4.6	1176.16
Q5TKP3	at2g19730	29.2.1.2.2.28	protein.synthesis.ribosomal protein.eukaryotic.60S subunit.L28	Putative 60S ribosomal L28 protein	31	4	16.6	10.36	14.69
Q5U1I4	at5g05340	26.12	misc.peroxidases	Peroxidase	24	5	33.5	8.34	24.39
Q5U1N4	at1g71695	26.12	misc.peroxidases	Peroxidase	10	2	37	5.94	17.81
Q5VML4	at4g29520	35.2	not assigned.unknown		8	2	33.6	7.56	7.29
Q5VNU2	at5g51570	35.1	not assigned.no ontology		47	9	32.1	5.68	34.49
Q5VPF1	at4g31300	29.5.11.20	protein.degradation.ubiquitin.proteasom	Proteasome subunit beta	51	10	26.2	5.78	44.22
Q5VRF6	at3g03800	31.4	cell.vesicle transport		13	4	34.6	6.84	14.08
Q5VRX8	at1g25350	29.1.18	protein.aa activation.glutamine-tRNA ligase		4	2	89.8	6.55	10.77
Q5VRZ6	at5g16840	27.4	RNA.RNA binding		18	4	27.7	6.71	20.65
Q5VS79	at5g62390	30.3	signalling.calcium	Calmodulin-binding protein-like	38	17	47.8	8.73	332.05
Q5W676	at4g29130	2.2.1.4	major CHO metabolism.degradation.sucrose.hexokinase	Hexokinase-5	13	3	54.6	6.11	11.52
Q5W6F1	at2g30490	16.2.1.2	secondary metabolism.phenylpropanoids.lignin biosynthesis.C4H	Cinnamate-4-hydroxylase	63	29	56.8	8.9	158.54
Q5W6W7	at2g04350	11.1.9	lipid metabolism.FA synthesis and FA elongation.long chain fatty acid CoA ligase	Long chain acyl-CoA synthetase	28	13	79.8	7.91	81.89
Q5WA73	at1g45688	35.2	not assigned.unknown		22	4	34.7	9.32	24.7
Q5Z402	at2g40060	35.2	not assigned.unknown	Clathrin light chain 2	21	5	31.3	7.59	19.86
Q5Z5B8	at5g13000	3.6	minor CHO metabolism.callose	Putative callose synthase 1 catalytic subunit	25	41	225.4	9	199.98
Q5Z627	at1g09640	29.2.4	protein.synthesis.elongation	Elongation factor 1-gamma 3	63	20	47.4	6.47	130.94
Q5Z6I5	at5g55960	35.2	not assigned.unknown		7	4	70.3	7.99	28.8
Q5Z6T5	at1g09310	35.2	not assigned.unknown		62	7	17.6	5.53	47.52
Q5Z7T2	at2g46700	30.3	signalling.calcium		32	15	69.1	9.06	127.44
Q5Z9H9	at5g58710	31.3.1	cell.cycle.peptidylprolyl isomerase	Peptidyl-prolyl cis-trans isomerase	64	13	23.5	9.67	115.65
Q5ZAJ0	at5g47910	20.1.1	stress.biotic.respiratory burst	Respiratory burst oxidase homolog protein B	34	24	101.7	9.28	158.83
Q5ZDA3	at3g02420	35.2	not assigned.unknown	Membrane protein-like	7	2	39.9	9.82	10.84
Q60DC5	at4g24220	33.99	development.unspecified	Expressed protein	24	6	44	5.16	36.92
Q60ED8	at1g19110	20.1.7.6.1	stress.biotic.PR-proteins.proteinase inhibitors.trypsin inhibitor	von Willebrand factor type A domain containing protein	41	24	88.7	6.23	293.02
Q60EY9	at5g19760	34.9	transport.metabolite transporters at the mitochondrial membrane		34	6	32.8	9.55	24.58
Q651T8	at1g78900	34.1	transport.p- and v-ATPases		79	33	68.4	5.34	512.87
Q652L6	at3g52880	21.2	redox.ascorbate and glutathione	Monodehydroascorbate reductase 3, cytosolic	24	7	46.6	5.71	25.25
Q653F6	at3g11830	29.6	protein.folding	T-complex protein 1 subunit eta	19	5	60.2	6.57	60.46
Q653H4	at1g62790	26.21	misc.protease inhibitor/seed storage/lipid transfer protein (LTP) family protein		19	2	12.9	7.5	8.07
Q653V5	at1g16670	30.2.8.2	signalling.receptor kinases.leucine rich repeat VIII-2		19	7	42.5	8.19	46.14
Q654U8	at1g12000	4.2.6	glycolysis.plastid branch.pyrophosphate-fructose-6-P phosphotransferase	Pyrophosphate--fructose 6-phosphate 1-phosphotransferase	44	15	61.2	6.42	109.22
Q655Y4	at1g54320	35.1	not assigned.no ontology	ALA-interacting subunit	25	5	39.7	9.22	24.84
Q658F5	at5g35200	35.1.21	not assigned.no ontology.epsin N-terminal homology (ENTH) domain-containing protein		19	6	62.8	5.57	57.2
Q65X08	at4g04910	29.5.9	protein.degradation.AAA type		46	23	81.1	6.06	295.52
Q65X81	at2g40890	26.1	misc.cytochrome P450	Putative cytochrome P450	30	15	54.1	8.54	64.47
Q65X94	at4g29990	30.2.1	signalling.receptor kinases.leucine rich repeat I	Putative receptor like protein kinase	6	5	103.8	6.71	26.92
Q65X97	at4g26270	4.1.5	glycolysis.cytosolic branch.phosphofructokinase (PFK)	ATP-dependent 6-phosphofructokinase	17	6	62.5	6.9	22.14
Q65XA0	at1g75270	21.2.1	redox.ascorbate and glutathione.ascorbate	Probable glutathione S-transferase DHAR1, cytosolic	28	4	23.6	6.21	15.55
Q67VX1	at1g68710	27.3.35	RNA.regulation of transcription.bZIP transcription factor family	Phospholipid-transporting ATPase	12	12	137	6.79	39.88
Q67WJ8	at5g37820	34.19.99	transport.Major Intrinsic Proteins.unspecified	Aquaporin NIP2-2	32	5	31.8	7.46	68.62
Q67WN6	at2g25310	35.2	not assigned.unknown		23	5	22.3	9.48	19.86
Q69JE2	at2g20990	35.1.19	not assigned.no ontology.C2 domain-containing protein		53	20	61.4	6.76	145.2
Q69L46	at3g02600	26.13	misc.acid and other phosphatases		12	2	26.5	8.53	17.29
Q69NC3	at1g77210	34.2	transporter.sugars		15	5	57.5	8.76	37.56
Q69P80	at5g20650	34.12	transport.metal	Copper transporter 5.1	21	3	15.8	8.48	22.99
Q69PQ1	at3g10380	31.4	cell.vesicle transport	Exocyst complex component Sec8-like	22	15	117.3	5.74	85.16
Q69QY7	at2g12400	35.2	not assigned.unknown		10	3	60.8	7.83	79.96
Q69S29	at4g05120	34.14	transport.unspecified cations		23	8	45.5	7.99	52.81
Q69SU0	at3g51460	11.9.3.5	lipid metabolism.lipid degradation.lysophospholipases.phosphoinositide phospholipase C	Inositol 5-phosphatase 3-like protein	20	8	67.8	8.59	57.64
Q69TB0	at2g36060	29.5.11.3	protein.degradation.ubiquitin.E2		48	5	16.7	6.93	21.75
Q69U53	at4g36945	30.4.4	signalling.phosphinositides.phosphoinositide phospholipase C	MAP3K-like protein	33	8	43.5	6.3	101.7
Q69UK6	at1g05500	35.1.19	not assigned.no ontology.C2 domain-containing protein	Putative C2 domain-containing protein	14	6	63.5	5.44	18.42
Q6ASV4	at5g17330	13.1.1.1.1	amino acid metabolism.synthesis.central amino acid metabolism.GABA.Glutamate decarboxylase	Glutamate decarboxylase	16	8	55	5.8	39.59
Q6ASX7	at2g21660	27.4	RNA.RNA binding	Glycin-rich RNA-binding protein	46	6	15.9	6.74	37.99
Q6AUC0	at3g09740	31.4	cell.vesicle transport		47	15	35.5	5.15	156.49
Q6AV51	at1g74790	31.1	cell.organisation	HIPL1 protein, putative, expressed	10	7	74.7	5.4	39.78
Q6AVV6	at5g62680	34.13	transport.peptides and oligopeptides	Nitrate transporter, putative	48	19	63.5	8.9	382.04
Q6EP31	at4g35020	30.5	signalling.G-proteins	Rac-like GTP-binding protein 5	38	9	21.6	9.22	60.41
Q6ESZ0	#N/A	#N/A	#N/A	AAA ATPase containing von Willebrand factor type A domain	22	4	31.5	3.83	18.96
Q6ETD9	at5g62390	30.3	signalling.calcium	Calmodulin-binding protein-like	18	5	45	8.72	63.97
Q6ETN3	at3g21240	16.2.1.3	secondary metabolism.phenylpropanoids.lignin biosynthesis.4CL	Probable 4-coumarate--CoA ligase 3	12	6	59.6	5.17	17.06
Q6EUD7	at2g42600	4.1.16	glycolysis.cytosolic branch.phospho-enol-pyruvate carboxylase (PEPC)		38	27	109.9	6.23	121.43
Q6F331	at3g18740	29.2.1.2.2.30	protein.synthesis.ribosomal protein.eukaryotic.60S subunit.L30		63	6	12.4	9.55	24.66
Q6F357	at4g18550	11.9.2.1	lipid metabolism.lipid degradation.lipases.triacylglycerol lipase	Phospholipase A1-II 7	38	8	43.7	6.39	43
Q6F385	at3g04780	35.2	not assigned.unknown	Expressed protein	38	3	20.9	5.24	18.98
Q6F3B3	at3g44150	35.2	not assigned.unknown	Expressed protein	26	5	26.4	7.5	20.48
Q6H3Z3	at5g24380	34.12	transport.metal	Iron-phytosiderophore transporter YSL15	50	21	73.1	9.09	449
Q6H450	at1g68090	31.1	cell.organisation	Annexin	61	16	35.6	8.79	84
Q6H511	at3g12740	34.1	transport.p- and v-ATPases	ALA-interacting subunit	20	5	39.1	9.73	20.51
Q6H563	at5g61910	35.2	not assigned.unknown		26	10	63.8	5.41	86.83
Q6H6C7	at1g79550	4.1.12	glycolysis.cytosolic branch.3-phosphoglycerate kinase (PGK)	Phosphoglycerate kinase	56	19	42.1	5.86	163.27
Q6H7J6	at1g65730	34.13	transport.peptides and oligopeptides	Probable metal-nicotianamine transporter YSL14	12	4	78.4	8.07	26.06
Q6H7T2	at3g20570	26.19	misc.plastocyanin-like		18	2	20.5	4.81	9.24
Q6K1Q5	at2g33470	11.6	lipid metabolism.lipid transfer proteins etc	Glycolipid transfer protein-like	57	9	22.7	6.54	43.03
Q6K1W6	at1g27400	29.2.1.2.2.17	protein.synthesis.ribosomal protein.eukaryotic.60S subunit.L17		21	4	19.5	10.33	29.13
Q6K1X9	at2g31800	29.4	protein.postranslational modification		35	11	55.6	8.69	53.93
Q6K215	at2g37170	34.19.1	transport.Major Intrinsic Proteins.PIP	Probable aquaporin PIP2-2	55	13	30.5	7.4	870.96
Q6K2Q0	at2g37975	35.2	not assigned.unknown	Uncharacterized protein P0706E03.2	10	2	19.8	8.73	8.93
Q6K482	at3g07720	35.1	not assigned.no ontology	Putative D-protein	56	14	34.2	5.2	86.63
Q6K4S7	at4g20260	30.4	signalling.phosphinositides		56	16	24	4.74	289.92
Q6K4T1	at4g15000	29.2.1.2.2.27	protein.synthesis.ribosomal protein.eukaryotic.60S subunit.L27	60S ribosomal protein L27	45	6	15.6	10.49	46.88
Q6K4T4	at5g10290	30.2.2	signalling.receptor kinases.leucine rich repeat II	LRR receptor kinase SERK2	21	10	67.6	5.72	65.64
Q6K4Z3	at5g45910	26.28	misc.GDSL-motif lipase	Lipase-like	15	3	41.3	6.79	11.39
Q6K5G8	at3g04120	4.1.9	glycolysis.cytosolic branch.glyceraldehyde 3-phosphate dehydrogenase (GAP-DH)	Glyceraldehyde-3-phosphate dehydrogenase 3, cytosolic	77	21	36.5	7.88	411.64
Q6K5R5	at3g61110	29.2.1.2.1.27	protein.synthesis.ribosomal protein.eukaryotic.40S subunit.S27	40S ribosomal protein S27	45	3	9.5	8.72	15.19
Q6K8B8	at4g34670	29.2.1.2.1.53	protein.synthesis.ribosomal protein.eukaryotic.40S subunit.S3A	40S ribosomal protein S3a	42	9	29.7	9.83	84.13
Q6K8U8	at1g74270	29.2.1.2.2.535	protein.synthesis.ribosomal protein.eukaryotic.60S subunit.L35A		51	5	12.7	10.55	33.89
Q6K9G3	at4g13510	34.5	transport.ammonium	Ammonium transporter 1 member 3	23	7	53.1	7.66	180.64
Q6L4S3	at5g62740	35.1	not assigned.no ontology	Hypersensitive-induced response protein-like protein 1	74	20	31.6	6.42	176.48
Q6L502	at3g46060	30.5	signalling.G-proteins		71	16	23.9	8.22	344.83
Q6L5F3	at5g50000	29.4	protein.postranslational modification		10	4	42.5	7.97	29.15
Q6YS11	at3g56190	29.3.4.99	protein.targeting.secretory pathway.unspecified		58	15	32.5	5.17	77.6
Q6YT98	at4g15610	35.1	not assigned.no ontology	CASP-like protein 1D1	38	7	21.6	9.86	85.48
Q6YUU3	at4g22130	29.4.1.57	protein.postranslational modification.kinase.receptor like cytoplasmatic kinase VII		5	2	77.1	6.19	56.7
Q6YUU5	at3g28345	34.16	transport.ABC transporters and multidrug resistance systems	Putative multidrug resistance protein	29	27	135	8.29	197.11
Q6YVM4	at5g64740	10.2.1	cell wall.cellulose synthesis.cellulose synthase	Probable cellulose synthase A catalytic subunit 6 [UDP-forming]	31	27	122.3	7.52	243.01
Q6YVV6	at4g05200	30.2.17	signalling.receptor kinases.DUF 26	Putative serine/threonine-specific protein kinase	13	7	68.6	5.24	63.56
Q6YXX9	at3g63420	30.5	signalling.G-proteins	Guanine nucleotide-binding protein subunit gamma 2	21	2	16.8	5.43	15.87
Q6YY47	at4g26690	11.9.3.3	lipid metabolism.lipid degradation.lysophospholipases.glycerophosphodiester phosphodiesterase		44	24	81	6.09	359.9
Q6YZ10	at4g21450	31.4	cell.vesicle transport	27k vesicle-associated membrane protein-associated protein-like	56	9	25.6	9.54	97.11
Q6Z1J6	at1g30580	35.2	not assigned.unknown		16	5	44.3	6.76	19.77
Q6Z1Y4	at3g44330	35.2	not assigned.unknown	Nicalin	15	7	60.6	6.86	48.95
Q6Z2H6	at5g37660	30.2.99	signalling.receptor kinases.misc	33 kDa secretory protein-like	22	4	27.7	8.21	16.87
Q6Z2V3	at1g18160	30.6	signalling.MAP kinases		8	4	122.9	5.26	18.56
Q6Z2X6	at2g07050	17.3.1.2.99	hormone metabolism.brassinosteroid.synthesis-degradation.sterols.other	Cycloartenol synthase	6	4	85.6	6.51	16.72
Q6Z371	at5g49830	35.2	not assigned.unknown		9	6	85.7	5.31	31.22
Q6Z382	at4g34450	31.4	cell.vesicle transport	Coatomer subunit gamma-2	9	6	98.5	5.11	30.36
Q6Z3N3	at4g30160	31.1	cell.organisation	Putative villin	3	2	102.6	5.78	12.48
Q6Z3Y9	at2g40116	30.4.4	signalling.phosphinositides.phosphoinositide phospholipase C	Phosphoinositide phospholipase C	50	24	67.7	6.62	248.41
Q6Z401	at1g11260	34.2	transporter.sugars	Sugar transport protein MST6	6	2	57.7	9.39	29.5
Q6Z407	at4g21450	31.4	cell.vesicle transport		24	5	30.6	9.07	33.73
Q6Z4G3	at3g08900	10.5.5	cell wall.cell wall proteins.RGP	UDP-arabinopyranose mutase 3	52	13	41.3	6.43	64.55
Q6Z564	at1g13480	35.2	not assigned.unknown		40	10	41.5	7.91	43.56
Q6Z5N4	at1g59900	8.1.1.1	TCA / org. transformation.TCA.pyruvate DH.E1	Pyruvate dehydrogenase E1 component subunit alpha-1	7	2	42.7	7.77	9.36
Q6Z6A7	at5g10230	31.1	cell.organisation	Annexin	8	2	35.5	7.25	5.05
Q6Z6F9	at5g35525	35.2	not assigned.unknown		34	3	19.4	6.47	38.11
Q6Z6H0	at5g16450	25	C1-metabolism	4-hydroxy-4-methyl-2-oxoglutarate aldolase	58	7	18	5.88	28.89
Q6Z6K9	at5g42650	17.7.1.3	hormone metabolism.jasmonate.synthesis-degradation.allene oxidase synthase	Allene oxide synthase 4	52	21	55.3	7.42	121.97
Q6Z6L4	at4g33090	29.5	protein.degradation	Aminopeptidase M1-A	7	5	98.4	5.2	23.54
Q6Z6Z4	at5g17060	29.3.4.99	protein.targeting.secretory pathway.unspecified		15	2	21.8	6.55	8.7
Q6Z7B0	at5g42020	20.2.1	stress.abiotic.heat	Heat shock 70 kDa protein BIP1	66	39	73.3	5.19	455.42
Q6Z808	at5g62880	30.5	signalling.G-proteins	Rac-like GTP-binding protein 3	38	6	24	9.32	37.99
Q6Z8E0	at2g37190	29.2.1.2.2.12	protein.synthesis.ribosomal protein.eukaryotic.60S subunit.L12		51	6	17.7	9.16	66.58
Q6Z8F5	at1g32050	34.99	transport.misc	Secretory carrier-associated membrane protein 5	18	4	30.8	8.07	16.91
Q6Z8S1	at3g18430	30.3	signalling.calcium		19	4	20	4.73	9.53
Q6Z901	at4g10840	31.1	cell.organisation	Kinesin light chain-like protein	47	19	64.9	5.47	151.22
Q6Z921	at2g32730	29.5.11.20	protein.degradation.ubiquitin.proteasom	26S proteasome non-ATPase regulatory subunit 1 homolog	12	9	106.9	5.24	126.75
Q6Z965	at2g06050	17.7.1.5	hormone metabolism.jasmonate.synthesis-degradation.12-Oxo-PDA-reductase	12-oxophytodienoate reductase 7	8	3	43.7	8.56	10.25
Q6Z9J1	at5g35180	35.2	not assigned.unknown		14	9	85.2	8	85.85
Q6ZC56	at2g23140	29.5.11.4.2	protein.degradation.ubiquitin.E3.RING	RING-type E3 ubiquitin transferase	8	4	89.4	5.91	34.59
Q6ZCC4	at1g08480	35.2	not assigned.unknown	Succinate dehydrogenase subunit 6, mitochondrial	21	2	15.7	8.87	6.82
Q6ZD89	at5g54160	16.2.1.9	secondary metabolism.phenylpropanoids.lignin biosynthesis.COMT	Flavone 3'-	90	24	39.7	5.66	323.98
Q6ZDW5	at5g27850	29.2.1.2.2.18	protein.synthesis.ribosomal protein.eukaryotic.60S subunit.L18		19	3	21.9	11.4	20
Q6ZFB7	at5g10530	30.2.19	signalling.receptor kinases.legume-lectin		4	2	73.9	7.55	44.71
Q6ZFM7	at3g18830	34.2	transporter.sugars		29	9	54.4	9.23	79.1
Q6ZFT5	at2g42910	23.1.3	nucleotide metabolism.synthesis.PRS-PP	Ribose-phosphate pyrophosphokinase 4	59	12	36.1	6.79	80.41
Q6ZFT9	at1g76550	4.1.6	glycolysis.cytosolic branch.pyrophosphate-fructose-6-P phosphotransferase	Pyrophosphate--fructose 6-phosphate 1-phosphotransferase	15	6	67.1	7.11	27.44
Q6ZGP5	at4g39730	35.1	not assigned.no ontology		34	4	20	6.67	24.33
Q6ZGV2	at5g19630	35.2	not assigned.unknown		57	8	23.5	9.39	47.58
Q6ZGV5	at2g19740	29.2.1.2.2.31	protein.synthesis.ribosomal protein.eukaryotic.60S subunit.L31	Putative 60S ribosomal protein L31	28	3	14.1	9.89	18.34
Q6ZHA3	at3g51300	30.5	signalling.G-proteins	Rac-like GTP-binding protein 6	51	11	21.6	9.1	75.85
Q6ZHE6	at3g03270	33.99	development.unspecified		64	8	17.9	8.56	51.79
Q6ZHS4	at3g19450	16.2.1.10	secondary metabolism.phenylpropanoids.lignin biosynthesis.CAD	Cinnamyl alcohol dehydrogenase 2	59	15	38.6	6.39	88.08
Q6ZIH6	at3g26300	26.1	misc.cytochrome P450		51	21	57	6.92	168.22
Q6ZIQ8	at5g06740	30.2.19	signalling.receptor kinases.legume-lectin	Lectin receptor kinase 1	15	7	79.6	6.06	58.97
Q6ZIV7	at5g62740	35.1	not assigned.no ontology	Hypersensitive-induced response protein 1	67	16	31.4	5.35	164.11
Q6ZIX2	at5g13710	17.3.1.2.2	hormone metabolism.brassinosteroid.synthesis-degradation.sterols.SMT2	Cycloartenol-C-24-methyltransferase 1	28	7	38.6	6.37	30.12
Q6ZJR2	at1g12110	34.4	transport.nitrate	Putative nitrate transporter	39	15	64.8	8.97	337.52
Q6ZKI0	at4g27270	11.8	lipid metabolism.''exotics'' (steroids, squalene etc)		65	10	21.6	6.54	86.77
Q6ZKZ4	at3g46060	30.5	signalling.G-proteins	Putative ras-related protein	72	14	24	7.85	230.69
Q6ZLK8	at5g49630	34.3	transport.amino acids		19	6	52.8	8.54	28.18
Q6ZLQ0	at1g30360	20.2.3	stress.abiotic.drought/salt		34	24	82.1	9.29	238.46
Q75G91	at5g35530	29.2.1.2.1.3	protein.synthesis.ribosomal protein.eukaryotic.40S subunit.S3	40S ribosomal protein S3, putative, expressed	59	14	25.4	9.52	157.4
Q75GB3	at5g11560	35.1	not assigned.no ontology		47	33	109.8	6.79	141.62
Q75H81	at1g47710	29.5.5	protein.degradation.serine protease	Serpin-ZXA	12	2	42.1	6.15	11.38
Q75HA2	at4g19640	30.5	signalling.G-proteins		12	2	22.1	7.94	7.98
Q75I94	at3g18080	26.3	misc.gluco-, galacto- and mannosidases	Beta-glucosidase 8	43	18	63.1	7.01	125.39
Q75I95	at5g10290	30.2.2	signalling.receptor kinases.leucine rich repeat II	BRASSIN	26	11	59.9	5.92	73.17
Q75J18	at5g48760	29.2.1.2.2.513	protein.synthesis.ribosomal protein.eukaryotic.60S subunit.L13A	60S ribosomal protein L13a-2	34	7	23.6	10.3	40.19
Q75K68	at1g53400	35.2	not assigned.unknown		70	5	12.6	7.28	16.88
Q75KZ6	at1g79620	30.2.8.1	signalling.receptor kinases.leucine rich repeat VIII-1	Putative receptor protein kinase	38	21	97.8	7.33	166.99
Q75L45	at2g47060	29.4.1.58	protein.postranslational modification.kinase.receptor like cytoplasmatic kinase VIII		63	18	39.3	7.8	326.46
Q75L91	at5g02880	29.5.11.4.1	protein.degradation.ubiquitin.E3.HECT	Uncharacterized protein	3	4	147.7	5.76	8.16
Q75M01	at3g17020	20.2.2	stress.abiotic.cold		88	11	18	5.38	84.12
Q75T45	#N/A	#N/A	#N/A		16	2	16.9	5	8.28
Q75U53	at1g15690	34.3	transport.H+ transporting pyrophosphatase		23	16	79.8	5.58	343.01
Q76FS2	at5g62700	31.1	cell.organisation	Tubulin beta-8 chain	82	24	49.6	4.89	583.58
Q7EYL4	at3g21550	35.2	not assigned.unknown		61	9	19.7	8.46	276.3
Q7EZ32	at4g21390	30.2.24	signalling.receptor kinases.S-locus glycoprotein like	Receptor-like serine/threonine-protein kinase	6	4	94.6	7.94	18.66
Q7EZD7	at1g11260	34.2	transporter.sugars	Sugar transport protein MST3	31	12	56.7	9.32	251.62
Q7EZL2	at2g36910	34.16	transport.ABC transporters and multidrug resistance systems		24	25	145.1	8.47	188.56
Q7F1F2	at3g25230	29.6	protein.folding	Peptidylprolyl isomerase	18	9	64.1	5.24	24.9
Q7F7Z7	at3g51840	11.9.4.2	lipid metabolism.lipid degradation.beta-oxidation.acyl CoA DH	coA dehydrogenase	7	2	46.1	8.6	7.43
Q7FAH2	at1g13440	4.1.9	glycolysis.cytosolic branch.glyceraldehyde 3-phosphate dehydrogenase (GAP-DH)	Glyceraldehyde-3-phosphate dehydrogenase 2, cytosolic	76	20	36.8	6.81	380.34
Q7FMW2	at1g02520	34.16	transport.ABC transporters and multidrug resistance systems	MDR-like ABC transporter	15	16	139	7.81	122.84
Q7FMW3	at1g02520	34.16	transport.ABC transporters and multidrug resistance systems	MDR-like ABC transporter	43	46	137.6	7.24	759.17
Q7FSL4	at3g15020	8.1.9	TCA / org. transformation.TCA.malate DH	Malate dehydrogenase	46	9	35.4	8.56	60.57
Q7FV25	at4g38510	34.1.1.1	transport.p- and v-ATPases.H+-transporting two-sector ATPase.subunit B	Vacuolar proton pump subunit B	75	27	54	5.19	403.31
Q7X6J0	at5g07350	27.3.73	RNA.regulation of transcription.Zn-finger(CCHC)	Ribonuclease	22	18	108.1	7.49	105.6
Q7X7K8	at4g30210	26.1	misc.cytochrome P450	NADPH--cytochrome P450 reductase	15	6	76.1	5.26	23.13
Q7X7R9	at3g25070	20.1	stress.biotic		26	5	29.4	9.5	32.47
Q7X7T9	at3g44220	20.1	stress.biotic		46	7	23.5	8.09	63.52
Q7X8W5	at1g78880	35.1	not assigned.no ontology		14	5	51.6	9.42	42.17
Q7X905	at5g03300	23.3.2.1	nucleotide metabolism.salvage.nucleoside kinases.adenosine kinase		11	4	43.9	5.3	14.44
Q7XAD8	at3g19690	20.1	stress.biotic		42	3	17.1	4.49	13.75
Q7XBS0	at5g45380	34.14	transport.unspecified cations	Urea-proton symporter DUR3	13	8	76.4	8.65	46.79
Q7XC37	at4g09320	23.4.10	nucleotide metabolism.phosphotransfer and pyrophosphatases.nucleoside diphosphate kinase	Nucleoside diphosphate kinase	84	11	16.8	7.5	74.64
Q7XEH4	at1g03080	29.4	protein.postranslational modification	Expressed protein	7	13	231.3	4.92	45.36
Q7XHP7	at5g59840	30.5	signalling.G-proteins		73	16	24	7.81	353.38
Q7XIE2	at5g08080	31.4	cell.vesicle transport		37	13	34.2	7.94	149.66
Q7XIK7	at3g43300	30.5	signalling.G-proteins	Putative guanine nucleotide-exchange protein GEP2	12	9	139.7	5.91	64.71
Q7XIQ1	at4g21105	35.2	not assigned.unknown		51	2	7.6	9.82	10.56
Q7XKF4	at1g65730	34.13	transport.peptides and oligopeptides	Probable metal-nicotianamine transporter YSL13	4	2	78.7	8.92	12.94
Q7XLC9	at5g23740	29.2.1.2.1.11	protein.synthesis.ribosomal protein.eukaryotic.40S subunit.S11		36	7	20.7	10.32	36.01
Q7XMJ1	at5g02610	29.2.1.2.2.35	protein.synthesis.ribosomal protein.eukaryotic.60S subunit.L35		23	4	14.2	11.28	28.54
Q7XMK5	at3g61260	27.3.67	RNA.regulation of transcription.putative transcription regulator		72	20	22.4	5.5	312.73
Q7XMU7	at4g13010	26.7	misc.oxidases - copper, flavone etc.		60	13	34.9	9.58	141.29
Q7XPU9	at5g15290	35.1	not assigned.no ontology	Casparian strip membrane protein 1	16	2	23.6	9.26	10.33
Q7XQF8	at1g67730	16.7	secondary metabolism.wax		60	15	34.7	9.91	59.32
Q7XR59	at3g19460	35.1	not assigned.no ontology	Reticulon-like protein	35	6	22.1	9.83	59.56
Q7XR61	at1g49820	13.99	amino acid metabolism.misc	Methylthioribose kinase 1	43	14	48.4	6.54	70.52
Q7XSA6	at3g52580	29.2.1.2.1.14	protein.synthesis.ribosomal protein.eukaryotic.40S subunit.S14	40S ribosomal protein S14	62	7	16.4	10.45	53.74
Q7XSC5	at1g04340	35.1	not assigned.no ontology		29	3	17.4	9.99	8.97
Q7XTU1	at1g16670	30.2.8.2	signalling.receptor kinases.leucine rich repeat VIII-2		28	8	41.6	7.74	70.69
Q7XU04	at4g11600	21.2.2	redox.ascorbate and glutathione.glutathione	Glutathione peroxidase	74	9	18.8	8.21	77.04
Q7XUA6	at2g37170	34.19.1	transport.Major Intrinsic Proteins.PIP	Probable aquaporin PIP2-3	55	12	30.4	7.93	674.96
Q7XV05	at1g71830	30.2.2	signalling.receptor kinases.leucine rich repeat II	LRR receptor kinase SERK2	45	18	69.5	6.37	143.09
Q7XV56	#N/A	#N/A	#N/A		12	3	16.2	5.01	229.63
Q7XV86	at5g61790	30.3	signalling.calcium	Calnexin	42	21	60.7	4.83	220.49
Q7XZG0	at1g10630	29.4	protein.postranslational modification	ADP-ribosylation factor	78	12	20.6	6.95	453.13
Q7Y011	at5g03470	29.4	protein.postranslational modification	Serine/threonine protein phosphatase 2A regulatory subunit	16	6	59.5	7.2	21.46
Q84LG6	at3g56150	29.2.3	protein.synthesis.initiation	Eukaryotic translation initiation factor 3 subunit C	11	8	106.1	5.36	62.73
Q84MP2	at3g22845	31.4	cell.vesicle transport	Emp24/gp25L/p24 family protein, expressed	10	2	23.6	7.33	10.29
Q84MQ4	at1g70600	29.2.1.2.2.527	protein.synthesis.ribosomal protein.eukaryotic.60S subunit.L27A	60S ribosomal protein L27a-3, putative, expressed	22	3	16	11.02	18.48
Q84QW4	at3g07390	17.2.3	hormone metabolism.auxin.induced-regulated-responsive-activated		27	5	25.3	9.16	233.79
Q84SP9	at4g14147	31.1	cell.organisation	Putative ARP2/3 complex 20 kDa subunit, 3'-partial (Fragment)	14	2	19.2	7.31	5.84
Q84SW8	at4g23160	30.2.17	signalling.receptor kinases.DUF 26	Gag-pol polyprotein	3	2	148	8.25	17.05
Q84TB3	at5g59890	31.1	cell.organisation	Actin-depolymerizing factor 4	71	7	15.9	6.04	38.01
Q84VG0	at1g12310	29.4	protein.postranslational modification	Probable calcium-binding protein CML7	61	8	16.7	5.06	25.66
Q84VG3	at3g14350	30.2.5	signalling.receptor kinases.leucine rich repeat V	Leucine-rich repeat transmembrane protein kinase	24	10	78.6	6.89	85.68
Q850L6	at4g16370	34.13	transport.peptides and oligopeptides	Putative oligopeptide transporter protein	37	17	80	9.04	389.66
Q850Y6	at1g14870	35.1	not assigned.no ontology	Expressed protein	21	3	15.8	6.43	48.58
Q850Y9	at1g14870	35.1	not assigned.no ontology		11	2	15.1	6.96	27.5
Q851Y6	at5g09900	29.5.11.20	protein.degradation.ubiquitin.proteasom		48	17	50.6	7.64	119.05
Q851Y9	at1g17880	27.3.50	RNA.regulation of transcription.General Transcription	Nascent polypeptide-associated complex subunit beta	50	5	17.3	8.85	22.3
Q852K4	at2g19440	26.4.1	misc.beta 1,3 glucan hydrolases.glucan endo-1,3-beta-glucosidase	Glucan endo-1,3-beta-glucosidase 5, putative, expressed	26	7	52.7	4.97	32.67
Q8GRK9	at5g54750	34.99	transport.misc	Trafficking protein particle complex subunit	22	4	20.9	4.51	12.11
Q8GRT8	at2g37170	34.19.1	transport.Major Intrinsic Proteins.PIP	Aquaporin PIP2-4	53	8	29.9	7.83	309.45
Q8GRV7	at2g35460	35.1	not assigned.no ontology		22	3	24.5	7.55	9.64
Q8GSD9	at3g54700	34.7	transport.phosphate	Inorganic phosphate transporter 1-2	38	14	57.8	8.66	365.57
Q8GU76	at3g28860	34.16	transport.ABC transporters and multidrug resistance systems	MDR-like ABC transporter	41	39	137.3	8.41	473.36
Q8GU83	at3g53480	34.16	transport.ABC transporters and multidrug resistance systems	ABC transporter G family member 41	24	26	162.4	8.02	190.93
Q8GU89	at1g15520	34.16	transport.ABC transporters and multidrug resistance systems	ABC transporter G family member 37	37	40	163.3	7.2	435.12
Q8GVI0	at3g57290	29.2.3	protein.synthesis.initiation	Eukaryotic translation initiation factor 3 subunit E	15	4	51.3	5.83	26.09
Q8GVQ2	at1g11545	10.7	cell wall.modification	Xyloglucan endotransglucosylase/hydrolase	23	6	34.5	5.19	30.67
Q8GVU8	at5g46060	35.2	not assigned.unknown		10	2	29.1	9.36	11.08
Q8H2J8	at2g32060	29.2.1.2.1.12	protein.synthesis.ribosomal protein.eukaryotic.40S subunit.S12	40S ribosomal protein S12	32	3	14.8	5.52	13.43
Q8H4K6	at3g10260	35.1	not assigned.no ontology	Reticulon-like protein	36	5	27	8.13	40.88
Q8H530	at5g64370	23.2	nucleotide metabolism.degradation		45	10	45.7	6.47	53.6
Q8H567	at3g22600	26.21	misc.protease inhibitor/seed storage/lipid transfer protein (LTP) family protein		28	4	16.3	8.32	33.74
Q8H5N9	at2g37170	34.19.1	transport.Major Intrinsic Proteins.PIP	Probable aquaporin PIP2-1	58	15	30.3	8.43	2387.51
Q8H5Y4	at2g37820	35.1.26	not assigned.no ontology.DC1 domain containing protein	CHP-rich zinc finger protein-like	11	2	28.2	7.59	18.47
Q8H616	at1g15690	34.3	transport.H+ transporting pyrophosphatase		24	15	80	5.78	355.41
Q8H6H2	at2g32830	34.7	transport.phosphate	Probable inorganic phosphate transporter 1-4	8	4	58.8	8.24	58.56
Q8H7M0	at4g16340	31.1	cell.organisation	Putative adapter protein SPIKE1	32	46	208.8	6.23	203.65
Q8H7U1	at5g62700	31.1	cell.organisation	Tubulin beta-2 chain	73	24	50.2	4.83	591.92
Q8H7X3	at1g22150	34.6	transport.sulphate		34	18	73	9.28	146.97
Q8H852	at4g34450	31.4	cell.vesicle transport	Coatomer subunit gamma-1	6	5	98.5	5.21	28.11
Q8H8K1	at2g14740	29.3.4.3	protein.targeting.secretory pathway.vacuole	Putative vacuolar sorting receptor protein	3	2	71.4	6.06	5.6
Q8HCR5	atmg00640	9.9	mitochondrial electron transport / ATP synthesis.F1-ATPase	Uncharacterized protein	35	5	22.3	8.92	23.26
Q8L3W2	at5g15180	26.12	misc.peroxidases	Peroxidase	45	13	37.6	6.02	1238.53
Q8L4J7	at4g15093	35.1	not assigned.no ontology		29	4	28.9	6.86	16.5
Q8L6I1	at5g62670	34.1	transport.p- and v-ATPases	Plasma membrane ATPase	53	42	105.4	6.57	1932.11
Q8L6I2	at5g62670	34.1	transport.p- and v-ATPases	Plasma membrane ATPase	57	45	105.4	6.79	1727.62
Q8L6I6	at4g15415	29.4	protein.postranslational modification	Serine/threonine protein phosphatase 2A regulatory subunit	11	4	59	8.35	15.3
Q8LHG0	at3g61750	17.2.3	hormone metabolism.auxin.induced-regulated-responsive-activated	Membrane protein-like	35	9	40.8	9.96	47.36
Q8LJU5	at1g48830	29.2.1.2.1.7	protein.synthesis.ribosomal protein.eukaryotic.40S subunit.S7	40S ribosomal protein S7	39	5	22.3	9.76	45.94
Q8LMW8	at2g14610	20.1	stress.biotic		47	8	18.7	8.85	56.95
Q8LQN2	at5g54500	11.8	lipid metabolism.''exotics'' (steroids, squalene etc)		67	12	21.7	6.54	71.83
Q8RU51	#N/A	#N/A	#N/A	Cellulase containing protein, expressed	12	7	161.5	5.33	31.09
Q8RUI4	at3g12390	29.2.4	protein.synthesis.elongation	NAC transcription factor	31	4	22.1	4.55	22.99
Q8RYK7	at3g26700	29.4.1.59	protein.postranslational modification.kinase.receptor like cytoplasmatic kinase IX		12	4	40	7.71	15.72
Q8RYR1	at3g07040	20.1	stress.biotic		15	11	103.2	7.81	45.15
Q8RYZ1	at4g09160	34.99	transport.misc	Cytosolic factor-like protein	78	44	66.4	4.67	1085.06
Q8RZQ8	at1g21460	33.99	development.unspecified	Bidirectional sugar transporter SWEET1a	13	4	29.5	8.31	76.98
Q8S1F1	at5g62740	35.1	not assigned.no ontology		60	15	33.4	5.57	326.93
Q8S227	at3g47300	15	metal handling		16	3	25.4	5.19	11.23
Q8S2K0	at1g64090	35.1	not assigned.no ontology	Reticulon-like protein	32	9	28.3	8.35	84.84
Q8S3N4	at5g16510	10.5.5	cell wall.cell wall proteins.RGP	Putative amylogenin	15	5	47.3	6.27	16.58
Q8S3R0	at2g18360	35.1	not assigned.no ontology		60	17	37.5	9.38	174.72
Q8S3S1	at3g27960	31.1	cell.organisation		30	14	76.9	5.22	89.72
Q8S5V3	at1g12460	30.2.7	signalling.receptor kinases.leucine rich repeat VII	Leucine-rich repeat transmembrane protein kinase	7	5	94.6	6.35	16.8
Q8S7Q0	at5g27640	29.2.3	protein.synthesis.initiation	Eukaryotic translation initiation factor 3 subunit B	3	2	83.1	5.07	5.46
Q8S9G2	at3g49010	29.2.1.2.2.13	protein.synthesis.ribosomal protein.eukaryotic.60S subunit.L13	60S ribosomal protein L13	23	6	24	10.92	43.38
Q8SB39	at4g24190	20.2.1	stress.abiotic.heat	Heat shock protein 90	48	32	93	4.98	283.31
Q8W0C2	at5g28060	29.2.1.2.1.24	protein.synthesis.ribosomal protein.eukaryotic.40S subunit.S24	40S ribosomal protein S24	30	3	15.7	10.56	31.52
Q8W0I1	at1g16890	29.5.11.3	protein.degradation.ubiquitin.E2		74	8	17.1	7.34	35.91
Q8W0J2	at4g03550	3.6	minor CHO metabolism.callose	1,3-beta-glucan synthase component-like	24	31	204.8	9.45	203.05
Q8W162	at4g34840	13.1.3.4	amino acid metabolism.synthesis.aspartate family.methionine	Methylthioadenosine/S-adenosyl homocysteine nucleosidase	30	4	27.4	4.79	20.82
Q8W1L6	at4g29010	11.9.4.9	lipid metabolism.lipid degradation.beta-oxidation.multifunctional	Peroxisomal fatty acid beta-oxidation multifunctional protein	69	30	78.4	8.98	213.89
Q8W422	at4g29040	29.5.11.20	protein.degradation.ubiquitin.proteasom	26S protease regulatory subunit 4, putative, expressed	22	6	49.7	6.21	34.75
Q8W423	at1g64520	29.5.11.20	protein.degradation.ubiquitin.proteasom	26S proteasome regulatory particle non-ATPase subunit12	51	10	30.8	5.07	38.12
Q93VG6	at5g16520	35.2	not assigned.unknown		6	2	58.3	9.23	9.3
Q93VT8	at5g49460	8.2.11	TCA / org. transformation.other organic acid transformaitons.atp-citrate lyase	ATP-citrate synthase beta chain protein 1	50	20	66	7.68	214.11
Q93W00	at1g54610	29.4.1	protein.postranslational modification.kinase		4	2	61.7	9.85	33.69
Q93W16	at4g02080	30.5	signalling.G-proteins		77	14	22	7.53	87.91
Q93X08	at5g17310	4.1.2	glycolysis.cytosolic branch.UGPase	UTP--glucose-1-phosphate uridylyltransferase	78	28	51.7	5.59	126.4
Q93XI4	at2g27450	22.1.5	polyamine metabolism.synthesis.N-carbamoylputrescine amidohydrolase	N-carbamoylputrescine amidase	20	3	33.4	5.44	10.52
Q943S7	at3g07040	20.1	stress.biotic		4	2	89.9	6.95	10.71
Q948T6	at1g11840	24.2	Biodegradation of Xenobiotics.lactoylglutathione lyase	Lactoylglutathione lyase	38	8	32.5	5.67	35.1
Q94D81	at5g19290	35.1	not assigned.no ontology		6	2	35.8	6.76	6.18
Q94E72	at4g19006	29.5.11.20	protein.degradation.ubiquitin.proteasom		53	14	43.6	5.58	99.49
Q94EA5	at1g53400	35.2	not assigned.unknown		38	4	12.6	6.55	12.33
Q94EF4	at3g51550	30.2.16	signalling.receptor kinases.Catharanthus roseus-like RLK1		14	11	96.3	6.32	67.7
Q94JG1	at1g12940	34.4	transport.nitrate	High-affinity nitrate transporter 2.3	33	12	55.4	8.78	120.93
Q94LY4	at3g63460	35.1	not assigned.no ontology	Sec31p	4	3	111	5.49	23.23
Q9AS70	at5g21950	35.1	not assigned.no ontology	Hydrolase-like protein	48	11	35.9	7.68	138.44
Q9AUQ4	at1g70730	4.1.3	glycolysis.cytosolic branch.phosphoglucomutase (PGM)		44	19	62.9	5.63	100.21
Q9AUQ7	at1g48480	30.2.3	signalling.receptor kinases.leucine rich repeat III	Atypical receptor-like kinase MARK, putative, expressed	9	5	71.8	8.53	91.19
Q9AV65	at1g35710	30.2.12	signalling.receptor kinases.leucine rich repeat XII	Uncharacterized protein	6	7	138.5	6.89	40.33
Q9AWS9	at3g49910	29.2.1.2.2.26	protein.synthesis.ribosomal protein.eukaryotic.60S subunit.L26	Putative ribosomal protein L26	54	10	17.5	11.12	59.31
Q9AWY7	at4g23630	20.1	stress.biotic	Reticulon-like protein	26	6	30.5	7.49	83.43
Q9AY76	at2g31200	31.1	cell.organisation	Actin-depolymerizing factor 2	26	3	16.8	5.94	11.58
Q9FE99	at1g67000	30.2.20	signalling.receptor kinases.wheat LRK10 like		4	2	79.4	5.95	19.22
Q9FEB6	at5g19990	29.5.11.20	protein.degradation.ubiquitin.proteasom	26S proteasome ATPase subunit Rpt6	21	6	47.2	8.85	51.86
Q9FNU2	at5g39040	34.16	transport.ABC transporters and multidrug resistance systems	ABC transporter B family member 25	11	4	69.2	8.59	16.99
Q9FTG9	at3g62160	35.1	not assigned.no ontology		24	9	45.7	5.25	43.67
Q9FU86	at3g54140	34.13	transport.peptides and oligopeptides		27	14	63.1	6.68	161.59
Q9FW37	at1g10590	35.1	not assigned.no ontology		20	3	14.7	7.44	8.53
Q9FXT8	at1g45000	29.5.11.20	protein.degradation.ubiquitin.proteasom	26S proteasome regulatory particle triple-A ATPase subunit4	26	9	44.6	7.46	60.48
Q9LDC9	at1g10630	29.4	protein.postranslational modification		78	12	20.7	6.95	439.7
Q9LDG0	at4g23740	30.2.3	signalling.receptor kinases.leucine rich repeat III	Putative receptor-like kinase	15	8	68.3	8.31	75.49
Q9LDQ4	at2g34500	26.1	misc.cytochrome P450	Sterol C-22 desaturase-like	9	3	56.9	7.55	17.99
Q9LE07	at5g46230	35.2	not assigned.unknown		43	5	18.1	8.57	24.69
Q9LEE4	at1g69410	29.2.3	protein.synthesis.initiation	Eukaryotic translation initiation factor 5A	60	6	17.5	6.14	47.99
Q9LGA3	at1g23170	35.2	not assigned.unknown		10	3	63.3	8.75	32.06
Q9LI02	at1g31930	30.5	signalling.G-proteins		16	14	97.8	5.71	67.92
Q9LIW7	at1g65010	35.1	not assigned.no ontology	chromosome BAC genomic sequence	22	16	100.5	4.92	81.21
Q9LSU0	at2g27020	29.5.11.20	protein.degradation.ubiquitin.proteasom	Proteasome subunit alpha type-3	26	7	27.2	6.09	18.98
Q9S7C5	at3g25800	29.4	protein.postranslational modification	Phosphatase 2A regulatory A subunit	63	24	65.7	5.03	321.34
Q9SDK4	at4g02080	30.5	signalling.G-proteins	GTP-binding protein	58	9	21.9	6.8	57.69
Q9SLX0	at3g06720	29.3.1	protein.targeting.nucleus	Importin subunit alpha-1b	31	12	58.5	5.31	43.55
Q9SXF8	at4g00430	34.19.1	transport.Major Intrinsic Proteins.PIP	Aquaporin PIP 1-3	54	10	30.7	8.66	311.21
Q9XEN0	at5g47770	16.1.2.9	secondary metabolism.isoprenoids.mevalonate pathway.farnesyl pyrophosphate synthetase	Putative farnesyl pyrophosphate synthase	15	5	55.6	8.44	21.97
Q9XIS7	at2g37170	34.19.1	transport.Major Intrinsic Proteins.PIP	Water channel protein (Fragment)	50	10	19.3	10.07	1115.99
Q9ZRJ5	at4g17260	5.1	fermentation.LDH	L-lactate dehydrogenase	21	4	38.1	6.7	21.75
Q9ZWR4	at5g53480	29.3.1	protein.targeting.nucleus	Importin-beta N-terminal domain containing protein	17	8	96.1	4.72	49.01
Q9ZWR5	at3g08947	29.3.1	protein.targeting.nucleus	Importin beta 1	17	9	95.6	4.77	48.7
T1T4Y0	at4g20940	30.2.3	signalling.receptor kinases.leucine rich repeat III	GHR1 protein	20	12	113.6	6.09	69.78
