# Supplementary material for: Proteomics Analysis of Plasma Membrane Fractions of the Root, Leaf, and Flower of Rice
Source: Int J Mol Sci. 2020 Sep 23;21(19):6988. doi: 10.3390/ijms21196988 (PMC7583858; doi:10.3390/ijms21196988)
Supplement: Supplementary file 1 [file ijms-21-06988-s001.zip › Supplement Table 10.xlsx]

## Sheet: signaling S10
Table S10. Signaling-related proteins in the flower, leaf shaeth and green leaf.
Category	Group	Organ	MapMan Bin	Accession	ATG ID	MapMan description	Other Description
30.1: signalling.in sugar and nutrient physiology
		GL	30.1.1	A3BWI2	at5g55850	signalling.in sugar and nutrient physiology	AvrRpt-cleavage domain-containing protein
30.2: signalling.receptor kinases
	Flower, leaf sheath and green leaf
		LS	30.2.3	A0A0E0IE69	at3g57830	signalling.receptor kinases.leucine rich repeat III	Protein kinase domain-containing protein
		GL	30.2.3	A0A0E0IE69	at3g57830	signalling.receptor kinases.leucine rich repeat III	Protein kinase domain-containing protein
		Flower	30.2.3	A0A0E0IE69	at3g57830	signalling.receptor kinases.leucine rich repeat III	Protein kinase domain-containing protein
		LS	30.2.16	A0A0E0IGA0	at3g51550	signalling.receptor kinases.Catharanthus roseus-like RLK1	Protein kinase domain-containing protein
		GL	30.2.16	A0A0E0IGA0	at3g51550	signalling.receptor kinases.Catharanthus roseus-like RLK1	Protein kinase domain-containing protein
		Flower	30.2.16	A0A0E0IGA0	at3g51550	signalling.receptor kinases.Catharanthus roseus-like RLK1	Protein kinase domain-containing protein
		LS	30.2.5	A0A0E0G262	at2g20850	signalling.receptor kinases.leucine rich repeat V	Protein kinase domain-containing protein
		GL	30.2.5	A0A0E0G262	at2g20850	signalling.receptor kinases.leucine rich repeat V	Protein kinase domain-containing protein
		Flower	30.2.5	A0A0E0G262	at2g20850	signalling.receptor kinases.leucine rich repeat V	Protein kinase domain-containing protein
		LS	30.2.99	A0A0E0G2Y4	at3g15890	signalling.receptor kinases.misc	Protein kinase domain-containing protein
		GL	30.2.99	A0A0E0G2Y4	at3g15890	signalling.receptor kinases.misc	Protein kinase domain-containing protein
		Flower	30.2.99	A0A0E0G2Y4	at3g15890	signalling.receptor kinases.misc	Protein kinase domain-containing protein
		LS	30.2.22	A0A0E0GII5	at3g24550	signalling.receptor kinases.proline extensin like	Protein kinase domain-containing protein
		GL	30.2.22	A0A0E0GII5	at3g24550	signalling.receptor kinases.proline extensin like	Protein kinase domain-containing protein
		Flower	30.2.22	A0A0E0GII5	at3g24550	signalling.receptor kinases.proline extensin like	Protein kinase domain-containing protein
		LS	30.2.3	A0A0E0FV05	at5g58300	signalling.receptor kinases.leucine rich repeat III	Protein kinase domain-containing protein
		GL	30.2.3	A0A0E0FV05	at5g58300	signalling.receptor kinases.leucine rich repeat III	Protein kinase domain-containing protein
		Flower	30.2.3	A0A0E0FV05	at5g58300	signalling.receptor kinases.leucine rich repeat III	Protein kinase domain-containing protein
		LS	30.2.3	A0A0E0HJY2	at1g48480	signalling.receptor kinases.leucine rich repeat III	Protein kinase domain-containing protein
		GL	30.2.3	A0A0E0HJY2	at1g48480	signalling.receptor kinases.leucine rich repeat III	Protein kinase domain-containing protein
		Flower	30.2.3	A0A0E0HJY2	at1g48480	signalling.receptor kinases.leucine rich repeat III	Protein kinase domain-containing protein
		LS	30.2.24	A0A0E0GW59	at1g34300	signalling.receptor kinases.S-locus glycoprotein like	Receptor-like serine/threonine-protein kinase
		GL	30.2.24	A0A0E0GW59	at1g34300	signalling.receptor kinases.S-locus glycoprotein like	Receptor-like serine/threonine-protein kinase
		Flower	30.2.24	A0A0E0GW59	at1g34300	signalling.receptor kinases.S-locus glycoprotein like	Receptor-like serine/threonine-protein kinase
		LS	30.2.3	B8B4V6	at5g10020	signalling.receptor kinases.leucine rich repeat III	Protein kinase domain-containing protein
		GL	30.2.3	B8B4V6	at5g10020	signalling.receptor kinases.leucine rich repeat III	Protein kinase domain-containing protein
		Flower	30.2.3	B8B4V6	at5g10020	signalling.receptor kinases.leucine rich repeat III	Protein kinase domain-containing protein
		LS	30.2.5	B8B7G9	at4g03390	signalling.receptor kinases.leucine rich repeat V	Protein kinase domain-containing protein
		GL	30.2.5	B8B7G9	at4g03390	signalling.receptor kinases.leucine rich repeat V	Protein kinase domain-containing protein
		Flower	30.2.5	B8B7G9	at4g03390	signalling.receptor kinases.leucine rich repeat V	Protein kinase domain-containing protein
		LS	30.2.21	B8B954	at3g21630	signalling.receptor kinases.lysine motif	Protein kinase domain-containing protein
		GL	30.2.21	B8B954	at3g21630	signalling.receptor kinases.lysine motif	Protein kinase domain-containing protein
		Flower	30.2.21	B8B954	at3g21630	signalling.receptor kinases.lysine motif	Protein kinase domain-containing protein
		LS	30.2.2	B8BB68	at1g34210	signalling.receptor kinases.leucine rich repeat II	LRR receptor kinase BAK1
		GL	30.2.2	B8BB68	at1g34210	signalling.receptor kinases.leucine rich repeat II	LRR receptor kinase BAK1
		Flower	30.2.2	B8BB68	at1g34210	signalling.receptor kinases.leucine rich repeat II	LRR receptor kinase BAK1
		LS	30.2.2	Q75I95	at5g10290	signalling.receptor kinases.leucine rich repeat II	BRASSINOSTEROID INSENSITIVE 1-associated receptor kinase 1
		GL	30.2.2	Q75I95	at5g10290	signalling.receptor kinases.leucine rich repeat II	BRASSINOSTEROID INSENSITIVE 1-associated receptor kinase 1
		Flower	30.2.2	Q75I95	at5g10290	signalling.receptor kinases.leucine rich repeat II	BRASSINOSTEROID INSENSITIVE 1-associated receptor kinase 1
		LS	30.2.3	B8ABJ9	at2g26730	signalling.receptor kinases.leucine rich repeat III	Protein kinase domain-containing protein
		GL	30.2.3	B8ABJ9	at2g26730	signalling.receptor kinases.leucine rich repeat III	Protein kinase domain-containing protein
		Flower	30.2.3	B8ABJ9	at2g26730	signalling.receptor kinases.leucine rich repeat III	Protein kinase domain-containing protein
		LS	30.2.10	A3CA80	at5g48380	signalling.receptor kinases.leucine rich repeat X	Protein kinase domain-containing protein
		GL	30.2.10	A3CA80	at5g48380	signalling.receptor kinases.leucine rich repeat X	Protein kinase domain-containing protein
		Flower	30.2.10	A3CA80	at5g48380	signalling.receptor kinases.leucine rich repeat X	Protein kinase domain-containing protein
		LS	30.2.3	A3AD02	at1g60630	signalling.receptor kinases.leucine rich repeat III	Protein kinase domain-containing protein
		GL	30.2.3	A3AD02	at1g60630	signalling.receptor kinases.leucine rich repeat III	Protein kinase domain-containing protein
		Flower	30.2.3	A3AD02	at1g60630	signalling.receptor kinases.leucine rich repeat III	Protein kinase domain-containing protein
		LS	30.2.3	A2Y5T2	at5g58300	signalling.receptor kinases.leucine rich repeat III	Protein kinase domain-containing protein
		GL	30.2.3	A2Y5T2	at5g58300	signalling.receptor kinases.leucine rich repeat III	Protein kinase domain-containing protein
		Flower	30.2.3	A2Y5T2	at5g58300	signalling.receptor kinases.leucine rich repeat III	Protein kinase domain-containing protein
		LS	30.2.5	A2XD99	at3g14350	signalling.receptor kinases.leucine rich repeat V	Protein kinase domain-containing protein
		GL	30.2.5	A2XD99	at3g14350	signalling.receptor kinases.leucine rich repeat V	Protein kinase domain-containing protein
		Flower	30.2.5	A2XD99	at3g14350	signalling.receptor kinases.leucine rich repeat V	Protein kinase domain-containing protein
		LS	30.2	A0A0P0XIR6	at4g35470	signalling.receptor kinases	Os08g0511700 protein
		GL	30.2	A0A0P0XIR6	at4g35470	signalling.receptor kinases	Os08g0511700 protein
		Flower	30.2	A0A0P0XIR6	at4g35470	signalling.receptor kinases	Os08g0511700 protein
		LS	30.2	A0A0E0IWU3	at4g35470	signalling.receptor kinases	Uncharacterized protein
		GL	30.2	A0A0E0IWU3	at4g35470	signalling.receptor kinases	Uncharacterized protein
		Flower	30.2	A0A0E0IWU3	at4g35470	signalling.receptor kinases	Uncharacterized protein
		LS	30.2.16	Q94EF4	at3g51550	signalling.receptor kinases.Catharanthus roseus-like RLK1	Os01g0769700 protein
		GL	30.2.16	Q94EF4	at3g51550	signalling.receptor kinases.Catharanthus roseus-like RLK1	Os01g0769700 protein
		Flower	30.2.16	Q94EF4	at3g51550	signalling.receptor kinases.Catharanthus roseus-like RLK1	Os01g0769700 protein
		LS	30.2.3	Q9AUQ7	at1g48480	signalling.receptor kinases.leucine rich repeat III	Atypical receptor-like kinase MARK
		GL	30.2.3	Q9AUQ7	at1g48480	signalling.receptor kinases.leucine rich repeat III	Atypical receptor-like kinase MARK
		Flower	30.2.3	Q9AUQ7	at1g48480	signalling.receptor kinases.leucine rich repeat III	Atypical receptor-like kinase MARK
		LS	30.2.5	Q84VG3	at3g14350	signalling.receptor kinases.leucine rich repeat V	Leucine-rich repeat transmembrane protein kinase
		GL	30.2.5	Q84VG3	at3g14350	signalling.receptor kinases.leucine rich repeat V	Leucine-rich repeat transmembrane protein kinase
		Flower	30.2.5	Q84VG3	at3g14350	signalling.receptor kinases.leucine rich repeat V	Leucine-rich repeat transmembrane protein kinase,
		LS	30.2.3	Q7XHW7	at5g58300	signalling.receptor kinases.leucine rich repeat III	Os07g0681100 protein
		GL	30.2.3	Q7XHW7	at5g58300	signalling.receptor kinases.leucine rich repeat III	Os07g0681100 protein
		Flower	30.2.3	Q7XHW7	at5g58300	signalling.receptor kinases.leucine rich repeat III	Os07g0681100 protein
		LS	30.2.8.2	Q7XTU1	at1g16670	signalling.receptor kinases.leucine rich repeat VIII-2	OSJNBa0058K23.11 protein
		GL	30.2.8.2	Q7XTU1	at1g16670	signalling.receptor kinases.leucine rich repeat VIII-2	OSJNBa0058K23.11 protein
		Flower	30.2.8.2	Q7XTU1	at1g16670	signalling.receptor kinases.leucine rich repeat VIII-2	OSJNBa0058K23.11 protein
		LS	30.2.2	Q7XV05	at1g71830	signalling.receptor kinases.leucine rich repeat II	LRR receptor kinase SERK2
		GL	30.2.2	Q7XV05	at1g71830	signalling.receptor kinases.leucine rich repeat II	LRR receptor kinase SERK2
		Flower	30.2.2	Q7XV05	at1g71830	signalling.receptor kinases.leucine rich repeat II	LRR receptor kinase SERK2
		LS	30.2.6	Q7XBA0	at3g03770	signalling.receptor kinases.leucine rich repeat VI	Transmembrane protein kinase
		GL	30.2.6	Q7XBA0	at3g03770	signalling.receptor kinases.leucine rich repeat VI	Transmembrane protein kinase
		Flower	30.2.6	Q7XBA0	at3g03770	signalling.receptor kinases.leucine rich repeat VI	Transmembrane protein kinase
		LS	30.2.1	Q2QYY2	at2g37050	signalling.receptor kinases.leucine rich repeat I	Leucine-rich repeat family protein
		GL	30.2.1	Q2QYY2	at2g37050	signalling.receptor kinases.leucine rich repeat I	Leucine-rich repeat family protein
		Flower	30.2.1	Q2QYY2	at2g37050	signalling.receptor kinases.leucine rich repeat I	Leucine-rich repeat family protein
		LS	30.2.1	Q2RBQ5	at2g37050	signalling.receptor kinases.leucine rich repeat I	Leucine-rich repeat family protein
		GL	30.2.1	Q2RBQ5	at2g37050	signalling.receptor kinases.leucine rich repeat I	Leucine-rich repeat family protein
		Flower	30.2.1	Q2RBQ5	at2g37050	signalling.receptor kinases.leucine rich repeat I	Leucine-rich repeat family protein
		LS	30.2.16	B9FT27	at3g46290	signalling.receptor kinases.Catharanthus roseus-like RLK1	Protein kinase domain-containing protei
		GL	30.2.16	B9FT27	at3g46290	signalling.receptor kinases.Catharanthus roseus-like RLK1	Protein kinase domain-containing protein
		Flower	30.2.16	B9FT27	at3g46290	signalling.receptor kinases.Catharanthus roseus-like RLK1	Protein kinase domain-containing protein
		LS	30.2.7	G9LZD7	at4g36180	signalling.receptor kinases.leucine rich repeat VII	Probable inactive leucine-rich repeat receptor kinase XIAO
		GL	30.2.7	G9LZD7	at4g36180	signalling.receptor kinases.leucine rich repeat VII	Probable inactive leucine-rich repeat receptor kinase XIAO
		Flower	30.2.7	G9LZD7	at4g36180	signalling.receptor kinases.leucine rich repeat VII	Probable inactive leucine-rich repeat receptor kinase XIAO
		LS	30.2.3	Q0JQX3	at1g68400	signalling.receptor kinases.leucine rich repeat III	Os01g0133900 protein
		GL	30.2.3	Q0JQX3	at1g68400	signalling.receptor kinases.leucine rich repeat III	Os01g0133900 protein
		Flower	30.2.3	Q0JQX3	at1g68400	signalling.receptor kinases.leucine rich repeat III	Os01g0133900 protein
		LS	30.2.16	Q10LW0	at3g51550	signalling.receptor kinases.Catharanthus roseus-like RLK1	Os03g0333200 protein
		GL	30.2.16	Q10LW0	at3g51550	signalling.receptor kinases.Catharanthus roseus-like RLK1	Os03g0333200 protein
		Flower	30.2.16	Q10LW0	at3g51550	signalling.receptor kinases.Catharanthus roseus-like RLK1	Os03g0333200 protein
		LS	30.2.8.1	Q10LZ2	at1g79620	signalling.receptor kinases.leucine rich repeat VIII-1	Os03g0329700 protein
		GL	30.2.8.1	Q10LZ2	at1g79620	signalling.receptor kinases.leucine rich repeat VIII-1	Os03g0329700 protein
		Flower	30.2.8.1	Q10LZ2	at1g79620	signalling.receptor kinases.leucine rich repeat VIII-1	Os03g0329700 protein
		LS	30.2.21	Q5JNK2	at1g51940	signalling.receptor kinases.lysine motif	Os01g0741200 protein
		GL	30.2.21	Q5JNK2	at1g51940	signalling.receptor kinases.lysine motif	Os01g0741200 protein
		Flower	30.2.21	Q5JNK2	at1g51940	signalling.receptor kinases.lysine motif	Os01g0741200 protein
		LS	30.2.3	T1T4Y0	at4g20940	signalling.receptor kinases.leucine rich repeat III	GHR1 protein
		GL	30.2.3	T1T4Y0	at4g20940	signalling.receptor kinases.leucine rich repeat III	GHR1 protein
		Flower	30.2.3	T1T4Y0	at4g20940	signalling.receptor kinases.leucine rich repeat III	GHR1 protein
	Flower and LS
		LS	30.2.3	Q10LW3	at5g58300	signalling.receptor kinases	Os03g0332900 protein
		Flower	30.2.3	Q10LW3	at5g58300	signalling.receptor kinases	Os03g0332900 protein
		LS	30.2.11	Q10PM6	at5g65700	signalling.receptor kinases	Os03g0228800 protein
		Flower	30.2.11	Q10PM6	at5g65700	signalling.receptor kinases	Os03g0228800 protein
		LS	30.2.3	A0A0P0WFL8	at5g67200	signalling.receptor kinases	Os04g0649700 protein (Fragment)
		Flower	30.2.3	A0A0P0WFL8	at5g67200	signalling.receptor kinases	Os04g0649700 protein (Fragment)
		LS	30.2.8.2	A0A0P0WGE5	at3g09010	signalling.receptor kinases	Os04g0679200 protein (Fragment)
		Flower	30.2.8.2	A0A0P0WGE5	at3g09010	signalling.receptor kinases	Os04g0679200 protein (Fragment)
		LS	30.2.16	A0A345UFN4	at3g46290	signalling.receptor kinases.Catharanthus roseus-like RLK1	Receptor-like protein kinase HERK 1
		Flower	30.2.16	A0A345UFN4	at3g46290	signalling.receptor kinases.Catharanthus roseus-like RLK1	Receptor-like protein kinase HERK 1
		LS	30.2.13	A0A0E0GKD4	at1g31420	signalling.receptor kinases	Protein kinase domain-containing protein
		Flower	30.2.13	A0A0E0GKD4	at1g31420	signalling.receptor kinases	Protein kinase domain-containing protein
		LS	30.2.6	A0A0E0GUS0	at3g03770	signalling.receptor kinases	Protein kinase domain-containing protein
		Flower	30.2.6	A0A0E0GUS0	at3g03770	signalling.receptor kinases	Protein kinase domain-containing protein
		LS	30.2.3	A0A0E0H1S6	at1g48480	signalling.receptor kinases	Protein kinase domain-containing protein
		Flower	30.2.3	A0A0E0H1S6	at1g48480	signalling.receptor kinases	Protein kinase domain-containing protein
		LS	30.2.10	A0A0E0IAK0	at1g55610	signalling.receptor kinases	Protein kinase domain-containing protein
		Flower	30.2.10	A0A0E0IAK0	at1g55610	signalling.receptor kinases	Protein kinase domain-containing protein
		LS	30.2.3	A0A0E0IGD8	at3g24660	signalling.receptor kinases	Protein kinase domain-containing protein
		Flower	30.2.3	A0A0E0IGD8	at3g24660	signalling.receptor kinases	Protein kinase domain-containing protein
		LS	30.2.10	A3AV21	at3g28450	signalling.receptor kinases	Protein kinase domain-containing protein
		Flower	30.2.10	A3AV21	at3g28450	signalling.receptor kinases	Protein kinase domain-containing protein
		LS	30.2.3	A3CEX1	at2g36570	signalling.receptor kinases	Protein kinase domain-containing protein
		Flower	30.2.3	A3CEX1	at2g36570	signalling.receptor kinases	Protein kinase domain-containing protein
		LS	30.2.6	B8BK76	at5g14210	signalling.receptor kinases	Protein kinase domain-containing protein
		Flower	30.2.6	B8BK76	at5g14210	signalling.receptor kinases	Protein kinase domain-containing protein
		LS	30.2.8.2	B9F4F7	at1g53440	signalling.receptor kinases	Protein kinase domain-containing protein
		Flower	30.2.8.2	B9F4F7	at1g53440	signalling.receptor kinases	Protein kinase domain-containing protein
		LS	30.2.5	B9FXY9	at4g03390	signalling.receptor kinases	Protein kinase domain-containing protein
		Flower	30.2.5	B9FXY9	at4g03390	signalling.receptor kinases	Protein kinase domain-containing protein
		LS	30.2.99	Q00RM8	at1g49730	signalling.receptor kinases.misc	H0814G11.12 protein
		Flower	30.2.99	Q00RM8	at1g49730	signalling.receptor kinases.misc	H0814G11.12 protein
		LS	30.2.9	Q53KI1	at1g66150	signalling.receptor kinases	Os11g0448000 protein
		Flower	30.2.9	Q53KI1	at1g66150	signalling.receptor kinases	Os11g0448000 protein
		LS	30.2.3	Q5CAF7	at5g07620	signalling.receptor kinases	OSJNBa0065H10.10 protein
		Flower	30.2.3	Q5CAF7	at5g07620	signalling.receptor kinases	OSJNBa0065H10.10 protein
		LS	30.2.2	Q5VQL9	at1g60800	signalling.receptor kinases	Os01g0171000 protein
		Flower	30.2.2	Q5VQL9	at1g60800	signalling.receptor kinases	Os01g0171000 protein
		LS	30.2.18	Q60EZ1	at3g58690	signalling.receptor kinases.extensin	Os05g0207700 protein
		Flower	30.2.18	Q60EZ1	at3g58690	signalling.receptor kinases.extensin	Os05g0207700 protein
		LS	30.2.27	Q658C8	at1g52310	signalling.receptor kinases.C-Lectin	Os01g0104000 protein
		Flower	30.2.27	Q658C8	at1g52310	signalling.receptor kinases.C-Lectin	Os01g0104000 protein
		LS	30.2.99	Q6Z2H6	at5g37660	signalling.receptor kinases.misc	33 kDa secretory protein-like
		Flower	30.2.99	Q6Z2H6	at5g37660	signalling.receptor kinases.misc	33 kDa secretory protein-like
		LS	30.2.7	Q8S5V3	at1g12460	signalling.receptor kinases	Leucine-rich repeat transmembrane protein kinase
		Flower	30.2.7	Q8S5V3	at1g12460	signalling.receptor kinases	Leucine-rich repeat transmembrane protein kinase
		LS	30.2.12	Q9AV65	at1g35710	signalling.receptor kinases	Uncharacterized protein OSJNBa0006L06.21
		Flower	30.2.12	Q9AV65	at1g35710	signalling.receptor kinases	Uncharacterized protein OSJNBa0006L06.21
	LS and GL
		LS	30.2.11	A0A0E0HSD7	at5g25930	signalling.receptor kinases.leucine rich repeat XI	Protein kinase domain-containing protein
		GL	30.2.11	A0A0E0HSD7	at5g25930	signalling.receptor kinases.leucine rich repeat XI	Protein kinase domain-containing protein
		LS	30.2.99	A0A0E0HWA7	at2g37710	signalling.receptor kinases.misc	Uncharacterized protein
		GL	30.2.99	A0A0E0HWA7	at2g37710	signalling.receptor kinases.misc	Uncharacterized protein
		LS	30.2.7	Q6ZG00	at2g24230	signalling.receptor kinases.leucine rich repeat VII	Os08g0276400 protein
		GL	30.2.7	Q6ZG00	at2g24230	signalling.receptor kinases.leucine rich repeat VII	Os08g0276400 protein
		LS	30.2.24	Q7EZ32	at4g21390	signalling.receptor kinases.S-locus glycoprotein like	Receptor-like serine/threonine-protein kinase
		GL	30.2.24	Q7EZ32	at4g21390	signalling.receptor kinases.S-locus glycoprotein like	Receptor-like serine/threonine-protein kinase
		LS	30.2.17	Q84SW8	at4g23160	signalling.receptor kinases.DUF 26	Gag-pol polyprotein
		GL	30.2.17	Q84SW8	at4g23160	signalling.receptor kinases.DUF 26	Gag-pol polyprotein
	Flower and GL
		GL	30.2.20	Q5N7Q7	at1g18390	signalling.receptor kinases.wheat LRK10 like	OsWAK10a - OsWAK receptor-like cytoplasmic kinase
		Flower	30.2.20	Q5N7Q7	at1g18390	signalling.receptor kinases.wheat LRK10 like	OsWAK10a - OsWAK receptor-like cytoplasmic kinase
		GL	30.2.3	Q6L569	at2g26730	signalling.receptor kinases.leucine rich repeat III	Putative receptor protein kinase
		Flower	30.2.3	Q6L569	at2g26730	signalling.receptor kinases.leucine rich repeat III	Putative receptor protein kinase
	Organ specific
		LS	30.2.3	Q10M75	at2g27060	signalling.receptor kinases.leucine rich repeat III	Leucine Rich Repeat family protein
		LS	30.2.13	I1Z695	at2g26330	signalling.receptor kinases.leucine rich repeat XIII	ERECTA-like kinase
		LS	30.2.16	B9EV01	at3g04690	signalling.receptor kinases.Catharanthus roseus-like RLK1	Uncharacterized protein
		LS	30.2.8.2	A0A0E0H5Z7	at1g56130	signalling.receptor kinases.leucine rich repeat VIII-2	Uncharacterized protein
		LS	30.2.3	A0A0E0I9V6	at1g67510	signalling.receptor kinases.leucine rich repeat III	Protein kinase domain-containing protein
		LS	30.2.3	A2X7Y3	at5g07620	signalling.receptor kinases.leucine rich repeat III	Protein kinase domain-containing protein
		LS	30.2.18	Q688N0	at1g54820	signalling.receptor kinases.extensin	Os05g0398800 protein
		LS	30.2.13	Q69SP5	at2g26330	signalling.receptor kinases.leucine rich repeat XIII	Os06g0203800 protein
		LS	30.2.7	Q8RUT5	at3g56370	signalling.receptor kinases.leucine rich repeat VII	Putative receptor-like protein kinase
		LS	30.2.3	Q9LDG0	at4g23740	signalling.receptor kinases.leucine rich repeat III	Putative receptor-like kinase
		LS	30.2.11	Q7XZW7	at5g65700	signalling.receptor kinases.leucine rich repeat XI	Putative receptor-like protein kinase 1
		GL	30.2.17	Q7F1L6	at4g23180	signalling.receptor kinases.DUF 26	Os07g0537000 protein
		GL	30.2.8.1	Q2QW32	at1g79620	signalling.receptor kinases.leucine rich repeat VIII-1	Leucine Rich Repeat family protein
		GL	30.2.8.1	Q5JN27	at1g06840	signalling.receptor kinases.leucine rich repeat VIII-1	Os01g0960400 protein
		GL	30.2.22	Q5JN60	at4g34440	signalling.receptor kinases.proline extensin like	Os01g0750600 protein
		GL	30.2.1	Q6EQK1	at4g29990	signalling.receptor kinases.leucine rich repeat I	Os09g0355400 protein
		GL	30.2.11	Q6H5Y1	at5g25930	signalling.receptor kinases.leucine rich repeat XI	Os02g0228300 protein
		GL	30.2.12	Q6K7X0	at3g47570	signalling.receptor kinases.leucine rich repeat XII	Os02g0615800 protein
		GL	30.2.20	B8ACX0	at1g66910	signalling.receptor kinases.wheat LRK10 like	Protein kinase domain-containing protein
		GL	30.2.8.1	B8AZB0	at1g06840	signalling.receptor kinases.leucine rich repeat VIII-1	Protein kinase domain-containing protein
		GL	30.2.13	B8B3W5	at2g26330	signalling.receptor kinases.leucine rich repeat XIII	Protein kinase domain-containing protein
		GL	30.2.1	B8BER3	at4g29990	signalling.receptor kinases.leucine rich repeat I	Protein kinase domain-containing protein
		GL	30.2.3	B9F866	at2g27060	signalling.receptor kinases.leucine rich repeat III	Protein kinase domain-containing protein
		GL	30.2.8.2	B9FCI1	at1g56130	signalling.receptor kinases.leucine rich repeat VIII-2	Protein kinase domain-containing protein
		GL	30.2.8.2	B9FNJ0	at1g56130	signalling.receptor kinases.leucine rich repeat VIII-2	Protein kinase domain-containing protein
		GL	30.2.17	Q0D4F7	at4g23180	signalling.receptor kinases.DUF 26	Os07g0628700 protein
		GL	30.2.10	Q0DI56	at5g48380	signalling.receptor kinases.leucine rich repeat X	Os05g0414700 protein
		GL	30.2.11	Q0DN56	at5g65700	signalling.receptor kinases.leucine rich repeat XI	Os03g0773700 protein
		GL	30.2.19	Q0JF65	at5g10530	signalling.receptor kinases.legume-lectin	Os04g0141400 protein
		GL	30.2.24	A0A0E0GKH3	at1g11300	signalling.receptor kinases.S-locus glycoprotein like	Uncharacterized protein
		GL	30.2.16	A0A0E0HA04	at3g46290	signalling.receptor kinases.Catharanthus roseus-like RLK1	Protein kinase domain-containing protein
		GL	30.2.8.1	A0A0E0HG30	at1g79620	signalling.receptor kinases.leucine rich repeat VIII-1	Uncharacterized protein
		GL	30.2.8.2	A0A0E0I8A9	at1g56140	signalling.receptor kinases.leucine rich repeat VIII-2	Protein kinase domain-containing protein
		GL	30.2.24	A0A0E0INR6	at1g34300	signalling.receptor kinases.S-locus glycoprotein like	Serine/threonine-protein kinase
		GL	30.2.16	A0A0P0VSD7	at5g24010	signalling.receptor kinases.Catharanthus roseus-like RLK1	Os03g0124200 protein (Fragment)
		GL	30.2.5	A2XHN5	at3g14350	signalling.receptor kinases.leucine rich repeat V	Protein kinase domain-containing protein
		GL	30.2.8.2	A2Y2I1	at1g56130	signalling.receptor kinases.leucine rich repeat VIII-2	Protein kinase domain-containing protein
		GL	30.2.11	A2YHX1	at5g65700	signalling.receptor kinases.leucine rich repeat XI	Protein kinase domain-containing protein
		Flower	30.2.11	A3BPL9	at5g61480	signalling.receptor kinases.leucine rich repeat XI	Protein kinase domain-containing protein
		Flower	30.2.16	Q7XTT9	at1g30570	signalling.receptor kinases.Catharanthus roseus-like RLK1	OSJNBa0058K23.13 protein
		Flower	30.2.10	A0A0E0G1D0	at5g53890	signalling.receptor kinases.leucine rich repeat X	Protein kinase domain-containing protein
		Flower	30.2.14	A0A0E0GT29	at2g16250	signalling.receptor kinases.leucine rich repeat XIV	Protein kinase domain-containing protein
		Flower	30.2.10	A0A0E0HLX5	at2g41820	signalling.receptor kinases.leucine rich repeat X	Protein kinase domain-containing protein
		Flower	30.2.3	A0A0E0J8C7	at1g67510	signalling.receptor kinases.leucine rich repeat III	Protein kinase domain-containing protein
		Flower	30.2.11	A2WL60	at5g56040	signalling.receptor kinases.leucine rich repeat XI	Protein kinase domain-containing protein
		Flower	30.2.11	A2YLK0	at4g20140	signalling.receptor kinases.leucine rich repeat XI	Protein kinase domain-containing protein
		Flower	30.2.11	A2ZR53	at1g28440	signalling.receptor kinases.leucine rich repeat XI	Protein kinase domain-containing protein
		Flower	30.2.23	B8A8J5	at2g48010	signalling.receptor kinases.RKF3 like	Protein kinase domain-containing protein
		Flower	30.2.9	Q10DW6	at1g66150	signalling.receptor kinases.leucine rich repeat IX	Protein kinase domain containing protein
		Flower	30.2.7	Q10LT7	at3g56370	signalling.receptor kinases.leucine rich repeat VII	Leucine-rich repeat transmembrane protein kinase,
		Flower	30.2.6	Q259R0	at1g63430	signalling.receptor kinases.leucine rich repeat VI	H0306F12.6 protein
		Flower	30.2.12	Q6YUZ7	at3g47570	signalling.receptor kinases.leucine rich repeat XII	Uncharacterized protein B1307A11.12
		Flower	30.2.24	Q7EZ32	at4g21390	signalling.receptor kinases.S-locus glycoprotein like	Receptor-like serine/threonine-protein kinase
		Flower	30.2.3	Q8LRD7	at2g01210	signalling.receptor kinases.leucine rich repeat III	CLV1 receptor kinase-like protein
30.3: signalling.calcium
	Flower, LS and GL
		LS	30.3	A0A0E0GGA0	at1g20760	signalling.calcium	Uncharacterized protein
		GL	30.3	A0A0E0GGA0	at1g20760	signalling.calcium	Uncharacterized protein
		Flower	30.3	A0A0E0GGA0	at1g20760	signalling.calcium	Uncharacterized protein
		LS	30.3	A0A0E0GVD7	at5g19450	signalling.calcium	Uncharacterized protein1
		GL	30.3	A0A0E0GVD7	at5g19450	signalling.calcium	Uncharacterized protein
		Flower	30.3	A0A0E0GVD7	at5g19450	signalling.calcium	Uncharacterized protein
		LS	30.3	A0A0E0H8W3	at5g03040	signalling.calcium	DUF4005 domain-containing protein
		GL	30.3	A0A0E0H8W3	at5g03040	signalling.calcium	DUF4005 domain-containing protein
		Flower	30.3	A0A0E0H8W3	at5g03040	signalling.calcium	DUF4005 domain-containing protein
		LS	30.3	A0A0E0IY56	at3g10300	signalling.calcium	Uncharacterized protein
		GL	30.3	A0A0E0IY56	at3g10300	signalling.calcium	Uncharacterized protein
		Flower	30.3	A0A0E0IY56	at3g10300	signalling.calcium	Uncharacterized protein
		LS	30.3	A0A0P0XWQ9	at2g46700	signalling.calcium	Os10g0510700 protein
		GL	30.3	A0A0P0XWQ9	at2g46700	signalling.calcium	Os10g0510700 protein
		Flower	30.3	A0A0P0XWQ9	at2g46700	signalling.calcium	Os10g0510700 protein
		LS	30.3	A2YMS7	at5g19450	signalling.calcium	Uncharacterized protein
		GL	30.3	A2YMS7	at5g19450	signalling.calcium	Uncharacterized protein
		Flower	30.3	A2YMS7	at5g19450	signalling.calcium	Uncharacterized protein
		LS	30.3	B8ATC8	at2g17290	signalling.calcium	Uncharacterized protein
		GL	30.3	B8ATC8	at2g17290	signalling.calcium	Uncharacterized protein
		Flower	30.3	B8ATC8	at2g17290	signalling.calcium	Uncharacterized protein
		LS	30.3	B8B5H7	at3g61050	signalling.calcium	Uncharacterized protein
		GL	30.3	B8B5H7	at3g61050	signalling.calcium	Uncharacterized protein
		Flower	30.3	B8B5H7	at3g61050	signalling.calcium	Uncharacterized protein
		LS	30.3	P53683	at4g04720	signalling.calcium	Calcium-dependent protein kinase 19 O
		GL	30.3	P53683	at4g04720	signalling.calcium	Calcium-dependent protein kinase 19
		Flower	30.3	P53683	at4g04720	signalling.calcium	Calcium-dependent protein kinase 19
		LS	30.3	Q10NP2	at1g05150	signalling.calcium	Calcium-binding EF hand family protein
		GL	30.3	Q10NP2	at1g05150	signalling.calcium	Calcium-binding EF hand family protein
		Flower	30.3	Q10NP2	at1g05150	signalling.calcium	Calcium-binding EF hand family protein
		LS	30.3	Q5QLD5	at5g03040	signalling.calcium	Os01g0833800 protein
		GL	30.3	Q5QLD5	at5g03040	signalling.calcium	Os01g0833800 protein
		Flower	30.3	Q5QLD5	at5g03040	signalling.calcium	Os01g0833800 protein
		LS	30.3	Q5VS79	at5g62390	signalling.calcium	Calmodulin-binding protein-like
		GL	30.3	Q5VS79	at5g62390	signalling.calcium	Calmodulin-binding protein-like
		Flower	30.3	Q5VS79	at5g62390	signalling.calcium	Calmodulin-binding protein-like
		LS	30.3	Q5Z7T2	at2g46700	signalling.calcium	Os06g0714200 protein
		GL	30.3	Q5Z7T2	at2g46700	signalling.calcium	Os06g0714200 protein
		Flower	30.3	Q5Z7T2	at2g46700	signalling.calcium	Os06g0714200 protein
		LS	30.3	Q653F5	at3g20290	signalling.calcium	Os06g0687800 protein
		GL	30.3	Q653F5	at3g20290	signalling.calcium	Os06g0687800 protein
		Flower	30.3	Q653F5	at3g20290	signalling.calcium	Os06g0687800 protein
		LS	30.3	Q6ETD9	at5g62390	signalling.calcium	Calmodulin-binding protein-like
		GL	30.3	Q6ETD9	at5g62390	signalling.calcium	Calmodulin-binding protein-like
		Flower	30.3	Q6ETD9	at5g62390	signalling.calcium	Calmodulin-binding protein-like
		LS	30.3	Q7XV86	at5g61790	signalling.calcium	Calnexin
		GL	30.3	Q7XV86	at5g61790	signalling.calcium	Calnexin
		Flower	30.3	Q7XV86	at5g61790	signalling.calcium	Calnexin
		LS	30.3	Q8LPZ7	at3g51850	signalling.calcium	Calcium-dependent protein kinase 3
		GL	30.3	Q8LPZ7	at3g51850	signalling.calcium	Calcium-dependent protein kinase 3
		Flower	30.3	Q8LPZ7	at3g51850	signalling.calcium	Calcium-dependent protein kinase 3
	Flower and GL
		GL	30.3	A0A0E0FS92	at1g14380	signalling.calcium	DUF4005 domain-containing protein
		Flower	30.3	A0A0E0FS92	at1g14380	signalling.calcium	DUF4005 domain-containing protein
	Flower and LS
		LS	30.3	B8AI55	at4g05520	signalling.calcium	Uncharacterized protein OS=Oryza sativa subsp
		Flower	30.3	B8AI55	at4g05520	signalling.calcium	Uncharacterized protein OS=Oryza sativa subsp
		LS	30.3	B8AZ21	at3g51850	signalling.calcium	Uncharacterized protein
		Flower	30.3	B8AZ21	at3g51850	signalling.calcium	Uncharacterized protein
		LS	30.3	B8BIA1	at5g47100	signalling.calcium	Uncharacterized protein
		Flower	30.3	B8BIA1	at5g47100	signalling.calcium	Uncharacterized protein
		LS	30.3	Q0DYK7	at2g17290	signalling.calcium	Calcium-dependent protein kinase 5
		Flower	30.3	Q0DYK7	at2g17290	signalling.calcium	Calcium-dependent protein kinase 5
		LS	30.3	Q337L2	at4g28600	signalling.calcium	Os10g0471400 protein OS=Oryza sativa subsp
		Flower	30.3	Q337L2	at4g28600	signalling.calcium	Os10g0471400 protein OS=Oryza sativa subsp
		LS	30.3	Q5Z7N1	at1g21630	signalling.calcium	Calcium-binding EF hand protein-like
		Flower	30.3	Q5Z7N1	at1g21630	signalling.calcium	Calcium-binding EF hand protein-like
		LS	30.3	Q6L529	at3g29310	signalling.calcium	Os05g0512400 protein
		Flower	30.3	Q6L529	at3g29310	signalling.calcium	Os05g0512400 protein
		LS	30.3	Q6L5I6	at1g74690	signalling.calcium	Os05g0535900 protein
		Flower	30.3	Q6L5I6	at1g74690	signalling.calcium	Os05g0535900 protein
		LS	30.3	Q6YXT2	at4g00820	signalling.calcium	Calmodulin-binding protein family-like
		Flower	30.3	Q6YXT2	at4g00820	signalling.calcium	Calmodulin-binding protein family-like
	LS and GL
		LS	30.3	A2XWK2	at4g23060	signalling.calcium	DUF4005 domain-containing protein
		GL	30.3	A2XWK2	at4g23060	signalling.calcium	DUF4005 domain-containing protein
	Organ sprcific
		GL	30.3	Q6Z8S1	at3g18430	signalling.calcium	Os08g0442300 protein OS=Oryza sativa subsp
		GL	30.3	A0A0E0FIE5	at1g53210	signalling.calcium	Uncharacterized protein
		GL	30.3	A0A0E0HHB8	at1g74690	signalling.calcium	DUF4005 domain-containing protein
		GL	30.3	A2WXW7	at1g08450	signalling.calcium	Calreticulin OS=Oryza sativa subsp
		GL	30.3	A3AYB7	at1g19870	signalling.calcium	DUF4005 domain-containing protein
		LS	30.3	A0A0E0GMM7	at2g43040	signalling.calcium	Uncharacterized protein
		LS	30.3	A0A0E0HDL4	at1g08860	signalling.calcium	Uncharacterized protein
		LS	30.3	B8A8P5	at1g14380	signalling.calcium	DUF4005 domain-containing protein
		LS	30.3	B9F5R6	at1g27460	signalling.calcium	Os03g0200600 protein
		Flower	30.3	B7EW55	at1g56340	signalling.calcium	Calreticulin OS=Oryza sativa subsp.
		Flower	30.3	Q6I587	at4g23650	signalling.calcium	Calcium-dependent protein kinase 15
30.4: signalling.phosphinositides.phosphoinositide phospholipase C
	Flower, LS and GL
		LS	30.4.4	A0A0E0IT22	at3g08510	signalling.phosphinositides.phosphoinositide phospholipase C	Phosphoinositide phospholipase C
		GL	30.4.4	A0A0E0IT22	at3g08510	signalling.phosphinositides.phosphoinositide phospholipase C	Phosphoinositide phospholipase C
		Flower	30.4.4	A0A0E0IT22	at3g08510	signalling.phosphinositides.phosphoinositide phospholipase C	Phosphoinositide phospholipase C
		LS	30.4	B9FB57	at1g49340	signalling.phosphinositides	Uncharacterized protein
		GL	30.4	B9FB57	at1g49340	signalling.phosphinositides	Uncharacterized protein
		Flower	30.4	B9FB57	at1g49340	signalling.phosphinositides	Uncharacterized protein
		LS	30.4.4	Q69U53	at4g36945	signalling.phosphinositides.phosphoinositide phospholipase C	MAP3K-like protein
		GL	30.4.4	Q69U53	at4g36945	signalling.phosphinositides.phosphoinositide phospholipase C	MAP3K-like protein
		Flower	30.4.4	Q69U53	at4g36945	signalling.phosphinositides.phosphoinositide phospholipase C	MAP3K-like protein
		LS	30.4	Q6K4S7	at4g20260	signalling.phosphinositides	Os02g0285300 protein
		GL	30.4	Q6K4S7	at4g20260	signalling.phosphinositides	Os02g0285300 protein
		Flower	30.4	Q6K4S7	at4g20260	signalling.phosphinositides	Os02g0285300 protein
		LS	30.4.4	Q6Z3Y9	at2g40116	signalling.phosphinositides.phosphoinositide phospholipase C	Phosphoinositide phospholipase C
		GL	30.4.4	Q6Z3Y9	at2g40116	signalling.phosphinositides.phosphoinositide phospholipase C	Phosphoinositide phospholipase C
		Flower	30.4.4	Q6Z3Y9	at2g40116	signalling.phosphinositides.phosphoinositide phospholipase C	Phosphoinositide phospholipase C
	Organ specific
		LS	30.4	A0A0E0GSN3	at1g49340	signalling.phosphinositides	Uncharacterized protein
		LS	30.4	A2WMG6	at4g20260	signalling.phosphinositides	Salt stress root protein RS1
		LS	30.4.4	Q2QNK1	at2g40116	signalling.phosphinositides.phosphoinositide phospholipase C	Phosphoinositide phospholipase C
		GL	30.4	A2WMG6	at4g20260	signalling.phosphinositides	Salt stress root protein RS1
		GL	30.4.4	A2ZLN5	at2g40116	signalling.phosphinositides.phosphoinositide phospholipase C	Phosphoinositide phospholipase C
30.5: signalling.G-proteins
	Flower, LS and GL
		LS	30.5	A0A0E0H8C3	at1g09630	signalling.G-proteins	Uncharacterized protein
		GL	30.5	A0A0E0H8C3	at1g09630	signalling.G-proteins	Uncharacterized protein
		Flower	30.5	A0A0E0H8C3	at1g09630	signalling.G-proteins	Uncharacterized protein
		LS	30.5	A0A0E0HBX9	at1g07410	signalling.G-proteins	Uncharacterized protein
		GL	30.5	A0A0E0HBX9	at1g07410	signalling.G-proteins	Uncharacterized protein
		Flower	30.5	A0A0E0HBX9	at1g07410	signalling.G-proteins	Uncharacterized protein
		LS	30.5	A0A0E0HEJ9	at2g44100	signalling.G-proteins	Guanosine nucleotide diphosphate dissociation inhibitor
		GL	30.5	A0A0E0HEJ9	at2g44100	signalling.G-proteins	Guanosine nucleotide diphosphate dissociation inhibitor
		Flower	30.5	A0A0E0HEJ9	at2g44100	signalling.G-proteins	Guanosine nucleotide diphosphate dissociation inhibitor
		LS	30.5	A0A0E0FN63	at1g02130	signalling.G-proteins	Uncharacterized protein
		GL	30.5	A0A0E0FN63	at1g02130	signalling.G-proteins	Uncharacterized protein
		Flower	30.5	A0A0E0FN63	at1g02130	signalling.G-proteins	Uncharacterized protein
		LS	30.5	A0A0E0G8Z2	at4g17170	signalling.G-proteins	Uncharacterized protein
		GL	30.5	A0A0E0G8Z2	at4g17170	signalling.G-proteins	Uncharacterized protein
		Flower	30.5	A0A0E0G8Z2	at4g17170	signalling.G-proteins	Uncharacterized protein
		LS	30.5	A0A0E0HIH2	at5g60860	signalling.G-proteins	Uncharacterized protein
		GL	30.5	A0A0E0HIH2	at5g60860	signalling.G-proteins	Uncharacterized protein
		Flower	30.5	A0A0E0HIH2	at5g60860	signalling.G-proteins	Uncharacterized protein
		LS	30.5	A0A0E0I134	at2g44610	signalling.G-proteins	Uncharacterized protein
		GL	30.5	A0A0E0I134	at2g44610	signalling.G-proteins	Uncharacterized protein
		Flower	30.5	A0A0E0I134	at2g44610	signalling.G-proteins	Uncharacterized protein
		LS	30.5	A0A0E0I2F0	at3g43300	signalling.G-proteins	SEC7 domain-containing protein
		GL	30.5	A0A0E0I2F0	at3g43300	signalling.G-proteins	SEC7 domain-containing protein
		Flower	30.5	A0A0E0I2F0	at3g43300	signalling.G-proteins	SEC7 domain-containing protein
		LS	30.5	A2Y3B5	at2g26300	signalling.G-proteins	Guanine nucleotide-binding protein alpha-1 subunit
		GL	30.5	A2Y3B5	at2g26300	signalling.G-proteins	Guanine nucleotide-binding protein alpha-1 subunit
		Flower	30.5	A2Y3B5	at2g26300	signalling.G-proteins	Guanine nucleotide-binding protein alpha-1 subunit
		LS	30.5	B8BH38	at3g54840	signalling.G-proteins	Uncharacterized protein
		GL	30.5	B8BH38	at3g54840	signalling.G-proteins	Uncharacterized protein
		Flower	30.5	B8BH38	at3g54840	signalling.G-proteins	Uncharacterized protein
		LS	30.5	A2ZCG1	at1g31930	signalling.G-proteins	Uncharacterized protein
		GL	30.5	A2ZCG1	at1g31930	signalling.G-proteins	Uncharacterized protein
		Flower	30.5	A2ZCG1	at1g31930	signalling.G-proteins	Uncharacterized protein
		LS	30.5	A2ZLM3	at4g02080	signalling.G-proteins	Uncharacterized protein
		GL	30.5	A2ZLM3	at4g02080	signalling.G-proteins	Uncharacterized protein
		Flower	30.5	A2ZLM3	at4g02080	signalling.G-proteins	Uncharacterized protein
		LS	30.5	B5BQV2	at5g55190	signalling.G-proteins	GTP-binding nuclear protein
		GL	30.5	B5BQV2	at5g55190	signalling.G-proteins	GTP-binding nuclear protein
		Flower	30.5	B5BQV2	at5g55190	signalling.G-proteins	GTP-binding nuclear protein
		LS	30.5	B8AMB1	at3g46060	signalling.G-proteins	Uncharacterized protein
		GL	30.5	B8AMB1	at3g46060	signalling.G-proteins	Uncharacterized protein
		Flower	30.5	B8AMB1	at3g46060	signalling.G-proteins	Uncharacterized protein
		LS	30.5	B8AS56	at1g43890	signalling.G-proteins	Uncharacterized protein
		GL	30.5	B8AS56	at1g43890	signalling.G-proteins	Uncharacterized protein
		Flower	30.5	B8AS56	at1g43890	signalling.G-proteins	Uncharacterized protein
		LS	30.5	B8AZZ6	at3g18820	signalling.G-proteins	Uncharacterized protein
		GL	30.5	B8AZZ6	at3g18820	signalling.G-proteins	Uncharacterized protein
		Flower	30.5	B8AZZ6	at3g18820	signalling.G-proteins	Uncharacterized protein
		LS	30.5	P40393	at4g18800	signalling.G-proteins	Ras-related protein RIC2
		GL	30.5	P40393	at4g18800	signalling.G-proteins	Ras-related protein RIC2
		Flower	30.5	P40393	at4g18800	signalling.G-proteins	Ras-related protein RIC2
		LS	30.5	Q6ZHA3	at3g51300	signalling.G-proteins	Rac-like GTP-binding protein 6
		GL	30.5	Q6ZHA3	at3g51300	signalling.G-proteins	Rac-like GTP-binding protein 6
		Flower	30.5	Q6ZHA3	at3g51300	signalling.G-proteins	Rac-like GTP-binding protein 6
		LS	30.5	Q6ZKZ4	at3g46060	signalling.G-proteins	Putative ras-related protein
		GL	30.5	Q6ZKZ4	at3g46060	signalling.G-proteins	Putative ras-related protein
		Flower	30.5	Q6ZKZ4	at3g46060	signalling.G-proteins	Putative ras-related protein
		LS	30.5	Q75HA2	at4g19640	signalling.G-proteins	Os03g0666500 protein
		GL	30.5	Q75HA2	at4g19640	signalling.G-proteins	Os03g0666500 protein
		Flower	30.5	Q75HA2	at4g19640	signalling.G-proteins	Os03g0666500 protein
		LS	30.5	Q75II9	at1g16920	signalling.G-proteins	Os05g0516800 protein
		GL	30.5	Q75II9	at1g16920	signalling.G-proteins	Os05g0516800 protein
		Flower	30.5	Q75II9	at1g16920	signalling.G-proteins	Os05g0516800 protein
		LS	30.5	Q10RN9	at3g54840	signalling.G-proteins	Os03g0151900 protein
		GL	30.5	Q10RN9	at3g54840	signalling.G-proteins	Os03g0151900 protein
		Flower	30.5	Q10RN9	at3g54840	signalling.G-proteins	Os03g0151900 protein
		LS	30.5	Q338Z5	at5g65270	signalling.G-proteins	Os10g0377400 protein
		GL	30.5	Q338Z5	at5g65270	signalling.G-proteins	Os10g0377400 protein
		Flower	30.5	Q338Z5	at5g65270	signalling.G-proteins	Os10g0377400 protein
		LS	30.5	Q40687	at4g34460	signalling.G-proteins	Guanine nucleotide-binding protein subunit beta
		GL	30.5	Q40687	at4g34460	signalling.G-proteins	Guanine nucleotide-binding protein subunit beta
		Flower	30.5	Q40687	at4g34460	signalling.G-proteins	Guanine nucleotide-binding protein subunit beta
		LS	30.5	Q5N7Z9	at1g52280	signalling.G-proteins	Os01g0227300 protein
		GL	30.5	Q5N7Z9	at1g52280	signalling.G-proteins	Os01g0227300 protein
		Flower	30.5	Q5N7Z9	at1g52280	signalling.G-proteins	Os01g0227300 protein
		LS	30.5	Q6EP31	at4g35020	signalling.G-proteins	Rac-like GTP-binding protein 5
		GL	30.5	Q6EP31	at4g35020	signalling.G-proteins	Rac-like GTP-binding protein 5
		Flower	30.5	Q6EP31	at4g35020	signalling.G-proteins	Rac-like GTP-binding protein 5
		LS	30.5	Q6L502	at3g46060	signalling.G-proteins	Os05g0461300 protein
		GL	30.5	Q6L502	at3g46060	signalling.G-proteins	Os05g0461300 protein
		Flower	30.5	Q6L502	at3g46060	signalling.G-proteins	Os05g0461300 protein
		LS	30.5	Q7XHP7	at5g59840	signalling.G-proteins	Os07g0239400 protein
		GL	30.5	Q7XHP7	at5g59840	signalling.G-proteins	Os07g0239400 protein
		Flower	30.5	Q7XHP7	at5g59840	signalling.G-proteins	Os07g0239400 protein
		LS	30.5	Q7XIK7	at3g43300	signalling.G-proteins	Putative guanine nucleotide-exchange protein GEP2
		GL	30.5	Q7XIK7	at3g43300	signalling.G-proteins	Putative guanine nucleotide-exchange protein GEP2
		Flower	30.5	Q7XIK7	at3g43300	signalling.G-proteins	Putative guanine nucleotide-exchange protein GEP2
		LS	30.5	Q93W16	at4g02080	signalling.G-proteins	Os01g0338000 protein
		GL	30.5	Q93W16	at4g02080	signalling.G-proteins	Os01g0338000 protein
		Flower	30.5	Q93W16	at4g02080	signalling.G-proteins	Os01g0338000 protein
		LS	30.5	Q94J09	at1g16920	signalling.G-proteins	GTP-binding protein GTP1
		GL	30.5	Q94J09	at1g16920	signalling.G-proteins	GTP-binding protein GTP1
		Flower	30.5	Q94J09	at1g16920	signalling.G-proteins	GTP-binding protein GTP1
		LS	30.5	Q9LI02	at1g31930	signalling.G-proteins	Os06g0111400 protein
		GL	30.5	Q9LI02	at1g31930	signalling.G-proteins	Os06g0111400 protein
		Flower	30.5	Q9LI02	at1g31930	signalling.G-proteins	Os06g0111400 protein
		LS	30.5	Q9SDK4	at4g02080	signalling.G-proteins	GTP-binding protein
		GL	30.5	Q9SDK4	at4g02080	signalling.G-proteins	GTP-binding protein
		Flower	30.5	Q9SDK4	at4g02080	signalling.G-proteins	GTP-binding protein
	Flower and LS
		LS	30.5	Q6YXX9	at3g63420	signalling.G-proteins	Guanine nucleotide-binding protein subunit gamma 2
		Flower	30.5	Q6YXX9	at3g63420	signalling.G-proteins	Guanine nucleotide-binding protein subunit gamma 2
		LS	30.5	Q6Z808	at5g62880	signalling.G-proteins	Rac-like GTP-binding protein 3
		Flower	30.5	Q6Z808	at5g62880	signalling.G-proteins	Rac-like GTP-binding protein 3
		LS	30.5	Q75KN8	at5g52210	signalling.G-proteins	Os03g0392300 protein
		Flower	30.5	Q75KN8	at5g52210	signalling.G-proteins	Os03g0392300 protein
		LS	30.5	Q6H8G2	at1g02130	signalling.G-proteins	Os02g0653800 protein
		Flower	30.5	Q6H8G2	at1g02130	signalling.G-proteins	Os02g0653800 protein
		LS	30.5	A0A0E0HGV9	at4g28950	signalling.G-proteins	Uncharacterized protein
		Flower	30.5	A0A0E0HGV9	at4g28950	signalling.G-proteins	Uncharacterized protein
		LS	30.5	A2XCH6	at5g03530	signalling.G-proteins	Uncharacterized protein
		Flower	30.5	A2XCH6	at5g03530	signalling.G-proteins	Uncharacterized protein
		LS	30.5	B8ALM1	at5g58590	signalling.G-proteins	RanBD1 domain-containing protein
		Flower	30.5	B8ALM1	at5g58590	signalling.G-proteins	RanBD1 domain-containing protein
		LS	30.5	Q0DY32	at3g07880	signalling.G-proteins	Os02g0719000 protein
		Flower	30.5	Q0DY32	at3g07880	signalling.G-proteins	Os02g0719000 protein
		LS	30.5	Q852B4	at1g07410	signalling.G-proteins	Os03g0823700 protein
		Flower	30.5	Q852B4	at1g07410	signalling.G-proteins	Os03g0823700 protein
		LS	30.5	Q9SSX0	at4g28950	signalling.G-proteins	Rac-like GTP-binding protein 1
		Flower	30.5	Q9SSX0	at4g28950	signalling.G-proteins	Rac-like GTP-binding protein 1
	LS and GL
		LS	30.5	A0A0E0FS73	at4g09720	signalling.G-proteins	Uncharacterized protein
		GL	30.5	A0A0E0FS73	at4g09720	signalling.G-proteins	Uncharacterized protein
		LS	30.5	B8AWG8	at5g42080	signalling.G-proteins	Uncharacterized protein
		GL	30.5	B8AWG8	at5g42080	signalling.G-proteins	Uncharacterized protein
		LS	30.5	E9LQP7	at4g19640	signalling.G-proteins	Small GTP binding protein Rab5
		GL	30.5	E9LQP7	at4g19640	signalling.G-proteins	Small GTP binding protein Rab5
	Flower and GL
		GL	30.5	A2Y2Z1	at2g44100	signalling.G-proteins	Guanosine nucleotide diphosphate dissociation inhibitor
		Flower	30.5	A2Y2Z1	at2g44100	signalling.G-proteins	Guanosine nucleotide diphosphate dissociation inhibitor
	Organ specific
		GL	30.5	A0A0E0GWA8	at1g09630	signalling.G-proteins	Uncharacterized protein
		GL	30.5	A2WLD6	at1g02130	signalling.G-proteins	Uncharacterized protein
		LS	30.5	A3ACJ2	at4g27100	signalling.G-proteins	Rab-GAP TBC domain-containing protein
		LS	30.5	B8AG83	at4g35020	signalling.G-proteins	Uncharacterized protein
		LS	30.5	B8B4I4	at3g48040	signalling.G-proteins	Uncharacterized protein
		LS	30.5	Q0IV74	at5g01640	signalling.G-proteins	PRA1 family protein
		LS	30.5	Q7Y1J0	at1g08770	signalling.G-proteins	PRA1 family protein
		LS	30.5	Q84ZE8	at5g61530	signalling.G-proteins	Auxin-regulated protein-like
		Flower	30.5	A0A0E0GYB3	at1g18070	signalling.G-proteins	Tr-type G domain-containing protein
		Flower	30.5	A0A0E0HXU8	at3g46060	signalling.G-proteins	Uncharacterized protein
		Flower	30.5	A0A0E0I4K3	at5g47520	signalling.G-proteins	Uncharacterized protein
		Flower	30.5	A0A0E0IP55	at1g31930	signalling.G-proteins	Uncharacterized protein
		Flower	30.5	A2WTK8	at5g60860	signalling.G-proteins	Uncharacterized protein
		Flower	30.5	A2Y727	at3g63130	signalling.G-proteins	WPP domain-containing protein
		Flower	30.5	B9FH80	at5g58590	signalling.G-proteins	RanBD1 domain-containing protein
		Flower	30.5	P25766	at5g47960	signalling.G-proteins	Ras-related protein RGP1
30.6: signalling.MAP kinases
	Flower and LS
		LS	30.6	B9FLT1	at2g42880	signalling.MAP kinases	Mitogen-activated protein kinase
		Flower	30.6	B9FLT1	at2g42880	signalling.MAP kinases	Mitogen-activated protein kinase
		LS	30.6	Q01JL6	at3g13530	signalling.MAP kinases	H0112G12.4 protein OS=Oryza sativa
		Flower	30.6	Q01JL6	at3g13530	signalling.MAP kinases	H0112G12.4 protein OS=Oryza sativa
	Organ specific
		LS	30.6	B8B2Z9	at2g43790	signalling.MAP kinases	Mitogen-activated protein kinase
		Flower	30.6	B8B6G3	at3g15220	signalling.MAP kinases	Protein kinase domain-containing protein
		Flower	30.6	B9FRK1	at2g43790	signalling.MAP kinases	Mitogen-activated protein kinase
		Flower	30.6	Q5Z9J0	at3g18040	signalling.MAP kinases	Mitogen-activated protein kinase 12
		GL	30.6	Q4LB25	at1g49740	signalling.MAP kinases	OSJNBa0042L16.20 protein
30.7: signalling.14-3-3 proteins
	Flower, LS and GL
		LS	30.7	A0A0E0G8U5	at3g02520	signalling.14-3-3 proteins	14_3_3 domain-containing protein
		GL	30.7	A0A0E0G8U5	at3g02520	signalling.14-3-3 proteins	14_3_3 domain-containing protein
		Flower	30.7	A0A0E0G8U5	at3g02520	signalling.14-3-3 proteins	14_3_3 domain-containing protein
		LS	30.7	A0A0E0J2Y2	at3g02520	signalling.14-3-3 proteins	14_3_3 domain-containing protein
		GL	30.7	A0A0E0J2Y2	at3g02520	signalling.14-3-3 proteins	14_3_3 domain-containing protein
		Flower	30.7	A0A0E0J2Y2	at3g02520	signalling.14-3-3 proteins	14_3_3 domain-containing protein
		LS	30.7	A0A3Q8M3I0	at5g38480	signalling.14-3-3 proteins	14-3-3 like protein
		GL	30.7	A0A3Q8M3I0	at5g38480	signalling.14-3-3 proteins	14-3-3 like protein
		Flower	30.7	A0A3Q8M3I0	at5g38480	signalling.14-3-3 proteins	14-3-3 like protein
		LS	30.7	A2YWB4	at1g78300	signalling.14-3-3 proteins	14_3_3 domain-containing protein
		GL	30.7	A2YWB4	at1g78300	signalling.14-3-3 proteins	14_3_3 domain-containing protein
		Flower	30.7	A2YWB4	at1g78300	signalling.14-3-3 proteins	14_3_3 domain-containing protein
		LS	30.7	Q0J5J5	at3g02520	signalling.14-3-3 proteins	G-box binding factor
		GL	30.7	Q0J5J5	at3g02520	signalling.14-3-3 proteins	G-box binding factor
		Flower	30.7	Q0J5J5	at3g02520	signalling.14-3-3 proteins	G-box binding factor
		LS	30.7	Q0JCM0	at3g02520	signalling.14-3-3 proteins	G-box binding factor
		GL	30.7	Q0JCM0	at3g02520	signalling.14-3-3 proteins	G-box binding factor
		Flower	30.7	Q0JCM0	at3g02520	signalling.14-3-3 proteins	G-box binding factor
	Organ sprcific
		Flower	30.7	Q5QNB8	at1g26480	signalling.14-3-3 proteins	14-3-3-like protein GF14-G
30.9: signalling.lipids
	LS and GL
		LS	30.9	Q688J3	at5g05710	signalling.lipids	Os05g0447000 protein
		GL	30.9	Q688J3	at5g05710	signalling.lipids	Os05g0447000 protein
		LS	30.9	Q94DF0	at5g05710	signalling.lipids	Os01g0856800 protein
		GL	30.9	Q94DF0	at5g05710	signalling.lipids	Os01g0856800 protein
	Organ sprcific
		Flower	30.9	Q94DF0	at5g05710	signalling.lipids	Os01g0856800 protein
30.11 : signalling.light
	Flower, LS and GL
		LS	30.11	Q10G68	at1g30440	signalling.light	Transposon protein, putative, Mutator sub-class
		GL	30.11	Q10G68	at1g30440	signalling.light	Transposon protein, putative, Mutator sub-class
		Flower	30.11	Q10G68	at1g30440	signalling.light	Transposon protein, putative, Mutator sub-class
		LS	30.11.1	Q7Y1C9	at5g43310	signalling.light.COP9 signalosome	Uncharacterized protein OSJNBa0033P04.24
		GL	30.11.1	Q7Y1C9	at5g43310	signalling.light.COP9 signalosome	Uncharacterized protein OSJNBa0033P04.24
		Flower	30.11.1	Q7Y1C9	at5g43310	signalling.light.COP9 signalosome	Uncharacterized protein OSJNBa0033P04.24
	Flower and LS
		LS	30.11	A0A0E0HAA4	at3g15570	signalling.light	NPH3 domain-containing protein
		Flower	30.11	A0A0E0HAA4	at3g15570	signalling.light	NPH3 domain-containing protein
	GL and LS
		GL	30.11	B8BLR3	at3g45780	signalling.light	Uncharacterized protein
		GL	30.11	Q6H483	at5g47800	signalling.light	Putative non-phototropic hypocotyl 3
		GL	30.11	Q8H069	at5g67385	signalling.light	Os03g0206700 protein
		GL	30.11	A0A0E0G421	at4g18810	signalling.light	Uncharacterized protein
		LS	30.11	B8BDM6	at5g47800	signalling.light	NPH3 domain-containing protein
		LS	30.11	B8BMZ7	at1g30440	signalling.light	Uncharacterized protein
		LS	30.11	Q10EK0	at5g66560	signalling.light	Os03g0767600 protein
		Flower	30.11	A0A0E0HLV1	at4g31820	signalling.light	Uncharacterized protein
		Flower	30.11	Q5KS50	at5g64330	signalling.light	Coleoptile phototropism protein 1
30.99:signalling.unspecified
	Flower and LS
		LS	30.99	A0A0E0HMH6	at5g12080	signalling.unspecified	Mechanosensitive ion channel protein
		Flower	30.99	A0A0E0HMH6	at5g12080	signalling.unspecified	Mechanosensitive ion channel protein

## Sheet: with score
Supplement Table 13. List of proteins which were grpuped in "Signaling" among flower, leaf shaeth and green leaf.
Group		Organ	MapMan Bin	Accession	ATG ID	MapMan description	Other Description	Score
30.1: signalling.in sugar and nutrient physiology
		GL	30.1.1	A3BWI2	at5g55850	signalling.in sugar and nutrient physiology	AvrRpt-cleavage domain-containing protein	15.14
30.2: signalling.receptor kinases
	Flower, leaf sheath and green leaf
		LS	30.2.3	A0A0E0IE69	at3g57830	signalling.receptor kinases.leucine rich repeat III	Protein kinase domain-containing protein	135.14
		GL	30.2.3	A0A0E0IE69	at3g57830	signalling.receptor kinases.leucine rich repeat III	Protein kinase domain-containing protein	26.94
		Flower	30.2.3	A0A0E0IE69	at3g57830	signalling.receptor kinases.leucine rich repeat III	Protein kinase domain-containing protein	204.21
		LS	30.2.16	A0A0E0IGA0	at3g51550	signalling.receptor kinases.Catharanthus roseus-like RLK1	Protein kinase domain-containing protein	45.31
		GL	30.2.16	A0A0E0IGA0	at3g51550	signalling.receptor kinases.Catharanthus roseus-like RLK1	Protein kinase domain-containing protein	32.95
		Flower	30.2.16	A0A0E0IGA0	at3g51550	signalling.receptor kinases.Catharanthus roseus-like RLK1	Protein kinase domain-containing protein	78.03
		LS	30.2.5	A0A0E0G262	at2g20850	signalling.receptor kinases.leucine rich repeat V	Protein kinase domain-containing protein	116.18
		GL	30.2.5	A0A0E0G262	at2g20850	signalling.receptor kinases.leucine rich repeat V	Protein kinase domain-containing protein	128.03
		Flower	30.2.5	A0A0E0G262	at2g20850	signalling.receptor kinases.leucine rich repeat V	Protein kinase domain-containing protein	156.19
		LS	30.2.99	A0A0E0G2Y4	at3g15890	signalling.receptor kinases.misc	Protein kinase domain-containing protein	58.71
		GL	30.2.99	A0A0E0G2Y4	at3g15890	signalling.receptor kinases.misc	Protein kinase domain-containing protein	88.76
		Flower	30.2.99	A0A0E0G2Y4	at3g15890	signalling.receptor kinases.misc	Protein kinase domain-containing protein	75.5
		LS	30.2.22	A0A0E0GII5	at3g24550	signalling.receptor kinases.proline extensin like	Protein kinase domain-containing protein	188.07
		GL	30.2.22	A0A0E0GII5	at3g24550	signalling.receptor kinases.proline extensin like	Protein kinase domain-containing protein	222.2
		Flower	30.2.22	A0A0E0GII5	at3g24550	signalling.receptor kinases.proline extensin like	Protein kinase domain-containing protein	169.9
		LS	30.2.3	A0A0E0FV05	at5g58300	signalling.receptor kinases.leucine rich repeat III	Protein kinase domain-containing protein	88.47
		GL	30.2.3	A0A0E0FV05	at5g58300	signalling.receptor kinases.leucine rich repeat III	Protein kinase domain-containing protein	58.11
		Flower	30.2.3	A0A0E0FV05	at5g58300	signalling.receptor kinases.leucine rich repeat III	Protein kinase domain-containing protein	90.15
		LS	30.2.3	A0A0E0HJY2	at1g48480	signalling.receptor kinases.leucine rich repeat III	Protein kinase domain-containing protein	557.88
		GL	30.2.3	A0A0E0HJY2	at1g48480	signalling.receptor kinases.leucine rich repeat III	Protein kinase domain-containing protein	606.67
		Flower	30.2.3	A0A0E0HJY2	at1g48480	signalling.receptor kinases.leucine rich repeat III	Protein kinase domain-containing protein	430.59
		LS	30.2.24	A0A0E0GW59	at1g34300	signalling.receptor kinases.S-locus glycoprotein like	Receptor-like serine/threonine-protein kinase	36.31
		GL	30.2.24	A0A0E0GW59	at1g34300	signalling.receptor kinases.S-locus glycoprotein like	Receptor-like serine/threonine-protein kinase	105.7
		Flower	30.2.24	A0A0E0GW59	at1g34300	signalling.receptor kinases.S-locus glycoprotein like	Receptor-like serine/threonine-protein kinase	36.42
		LS	30.2.3	B8B4V6	at5g10020	signalling.receptor kinases.leucine rich repeat III	Protein kinase domain-containing protein	155.22
		GL	30.2.3	B8B4V6	at5g10020	signalling.receptor kinases.leucine rich repeat III	Protein kinase domain-containing protein	45.62
		Flower	30.2.3	B8B4V6	at5g10020	signalling.receptor kinases.leucine rich repeat III	Protein kinase domain-containing protein	208.95
		LS	30.2.5	B8B7G9	at4g03390	signalling.receptor kinases.leucine rich repeat V	Protein kinase domain-containing protein	104.91
		GL	30.2.5	B8B7G9	at4g03390	signalling.receptor kinases.leucine rich repeat V	Protein kinase domain-containing protein	78.22
		Flower	30.2.5	B8B7G9	at4g03390	signalling.receptor kinases.leucine rich repeat V	Protein kinase domain-containing protein	119.68
		LS	30.2.21	B8B954	at3g21630	signalling.receptor kinases.lysine motif	Protein kinase domain-containing protein	48.8
		GL	30.2.21	B8B954	at3g21630	signalling.receptor kinases.lysine motif	Protein kinase domain-containing protein	62.23
		Flower	30.2.21	B8B954	at3g21630	signalling.receptor kinases.lysine motif	Protein kinase domain-containing protein	108.03
		LS	30.2.2	B8BB68	at1g34210	signalling.receptor kinases.leucine rich repeat II	LRR receptor kinase BAK1	101.76
		GL	30.2.2	B8BB68	at1g34210	signalling.receptor kinases.leucine rich repeat II	LRR receptor kinase BAK1	82.31
		Flower	30.2.2	B8BB68	at1g34210	signalling.receptor kinases.leucine rich repeat II	LRR receptor kinase BAK1	134.51
		LS	30.2.2	Q75I95	at5g10290	signalling.receptor kinases.leucine rich repeat II	BRASSINOSTEROID INSENSITIVE 1-associated receptor kinase 1	17.87
		GL	30.2.2	Q75I95	at5g10290	signalling.receptor kinases.leucine rich repeat II	BRASSINOSTEROID INSENSITIVE 1-associated receptor kinase 1	66.77
		Flower	30.2.2	Q75I95	at5g10290	signalling.receptor kinases.leucine rich repeat II	BRASSINOSTEROID INSENSITIVE 1-associated receptor kinase 1	33.57
		LS	30.2.3	B8ABJ9	at2g26730	signalling.receptor kinases.leucine rich repeat III	Protein kinase domain-containing protein	278.68
		GL	30.2.3	B8ABJ9	at2g26730	signalling.receptor kinases.leucine rich repeat III	Protein kinase domain-containing protein	438.41
		Flower	30.2.3	B8ABJ9	at2g26730	signalling.receptor kinases.leucine rich repeat III	Protein kinase domain-containing protein	358.21
		LS	30.2.10	A3CA80	at5g48380	signalling.receptor kinases.leucine rich repeat X	Protein kinase domain-containing protein	66
		GL	30.2.10	A3CA80	at5g48380	signalling.receptor kinases.leucine rich repeat X	Protein kinase domain-containing protein	53.15
		Flower	30.2.10	A3CA80	at5g48380	signalling.receptor kinases.leucine rich repeat X	Protein kinase domain-containing protein	37.28
		LS	30.2.3	A3AD02	at1g60630	signalling.receptor kinases.leucine rich repeat III	Protein kinase domain-containing protein	42.13
		GL	30.2.3	A3AD02	at1g60630	signalling.receptor kinases.leucine rich repeat III	Protein kinase domain-containing protein	10.11
		Flower	30.2.3	A3AD02	at1g60630	signalling.receptor kinases.leucine rich repeat III	Protein kinase domain-containing protein	75
		LS	30.2.3	A2Y5T2	at5g58300	signalling.receptor kinases.leucine rich repeat III	Protein kinase domain-containing protein	51.98
		GL	30.2.3	A2Y5T2	at5g58300	signalling.receptor kinases.leucine rich repeat III	Protein kinase domain-containing protein	43.17
		Flower	30.2.3	A2Y5T2	at5g58300	signalling.receptor kinases.leucine rich repeat III	Protein kinase domain-containing protein	66.97
		LS	30.2.5	A2XD99	at3g14350	signalling.receptor kinases.leucine rich repeat V	Protein kinase domain-containing protein	87.88
		GL	30.2.5	A2XD99	at3g14350	signalling.receptor kinases.leucine rich repeat V	Protein kinase domain-containing protein	78.41
		Flower	30.2.5	A2XD99	at3g14350	signalling.receptor kinases.leucine rich repeat V	Protein kinase domain-containing protein	118.81
		LS	30.2	A0A0P0XIR6	at4g35470	signalling.receptor kinases	Os08g0511700 protein	81.25
		GL	30.2	A0A0P0XIR6	at4g35470	signalling.receptor kinases	Os08g0511700 protein	147.26
		Flower	30.2	A0A0P0XIR6	at4g35470	signalling.receptor kinases	Os08g0511700 protein	37.79
		LS	30.2	A0A0E0IWU3	at4g35470	signalling.receptor kinases	Uncharacterized protein	23.66
		GL	30.2	A0A0E0IWU3	at4g35470	signalling.receptor kinases	Uncharacterized protein	33.61
		Flower	30.2	A0A0E0IWU3	at4g35470	signalling.receptor kinases	Uncharacterized protein	28.48
		LS	30.2.16	Q94EF4	at3g51550	signalling.receptor kinases.Catharanthus roseus-like RLK1	Os01g0769700 protein	123.9
		GL	30.2.16	Q94EF4	at3g51550	signalling.receptor kinases.Catharanthus roseus-like RLK1	Os01g0769700 protein	80.18
		Flower	30.2.16	Q94EF4	at3g51550	signalling.receptor kinases.Catharanthus roseus-like RLK1	Os01g0769700 protein	163.02
		LS	30.2.3	Q9AUQ7	at1g48480	signalling.receptor kinases.leucine rich repeat III	Atypical receptor-like kinase MARK	198.59
		GL	30.2.3	Q9AUQ7	at1g48480	signalling.receptor kinases.leucine rich repeat III	Atypical receptor-like kinase MARK	155.56
		Flower	30.2.3	Q9AUQ7	at1g48480	signalling.receptor kinases.leucine rich repeat III	Atypical receptor-like kinase MARK	283.61
		LS	30.2.5	Q84VG3	at3g14350	signalling.receptor kinases.leucine rich repeat V	Leucine-rich repeat transmembrane protein kinase	106.3
		GL	30.2.5	Q84VG3	at3g14350	signalling.receptor kinases.leucine rich repeat V	Leucine-rich repeat transmembrane protein kinase	88.06
		Flower	30.2.5	Q84VG3	at3g14350	signalling.receptor kinases.leucine rich repeat V	Leucine-rich repeat transmembrane protein kinase,	153.76
		LS	30.2.3	Q7XHW7	at5g58300	signalling.receptor kinases.leucine rich repeat III	Os07g0681100 protein	75.63
		GL	30.2.3	Q7XHW7	at5g58300	signalling.receptor kinases.leucine rich repeat III	Os07g0681100 protein	26.05
		Flower	30.2.3	Q7XHW7	at5g58300	signalling.receptor kinases.leucine rich repeat III	Os07g0681100 protein	111.7
		LS	30.2.8.2	Q7XTU1	at1g16670	signalling.receptor kinases.leucine rich repeat VIII-2	OSJNBa0058K23.11 protein	20.01
		GL	30.2.8.2	Q7XTU1	at1g16670	signalling.receptor kinases.leucine rich repeat VIII-2	OSJNBa0058K23.11 protein	24.67
		Flower	30.2.8.2	Q7XTU1	at1g16670	signalling.receptor kinases.leucine rich repeat VIII-2	OSJNBa0058K23.11 protein	26.72
		LS	30.2.2	Q7XV05	at1g71830	signalling.receptor kinases.leucine rich repeat II	LRR receptor kinase SERK2	101.12
		GL	30.2.2	Q7XV05	at1g71830	signalling.receptor kinases.leucine rich repeat II	LRR receptor kinase SERK2	98.34
		Flower	30.2.2	Q7XV05	at1g71830	signalling.receptor kinases.leucine rich repeat II	LRR receptor kinase SERK2	126.93
		LS	30.2.6	Q7XBA0	at3g03770	signalling.receptor kinases.leucine rich repeat VI	Transmembrane protein kinase	65.67
		GL	30.2.6	Q7XBA0	at3g03770	signalling.receptor kinases.leucine rich repeat VI	Transmembrane protein kinase	54.42
		Flower	30.2.6	Q7XBA0	at3g03770	signalling.receptor kinases.leucine rich repeat VI	Transmembrane protein kinase	31.49
		LS	30.2.1	Q2QYY2	at2g37050	signalling.receptor kinases.leucine rich repeat I	Leucine-rich repeat family protein	247.44
		GL	30.2.1	Q2QYY2	at2g37050	signalling.receptor kinases.leucine rich repeat I	Leucine-rich repeat family protein	166.52
		Flower	30.2.1	Q2QYY2	at2g37050	signalling.receptor kinases.leucine rich repeat I	Leucine-rich repeat family protein	280.72
		LS	30.2.1	Q2RBQ5	at2g37050	signalling.receptor kinases.leucine rich repeat I	Leucine-rich repeat family protein	233.26
		GL	30.2.1	Q2RBQ5	at2g37050	signalling.receptor kinases.leucine rich repeat I	Leucine-rich repeat family protein	156.06
		Flower	30.2.1	Q2RBQ5	at2g37050	signalling.receptor kinases.leucine rich repeat I	Leucine-rich repeat family protein	262.2
		LS	30.2.16	B9FT27	at3g46290	signalling.receptor kinases.Catharanthus roseus-like RLK1	Protein kinase domain-containing protei	150.49
		GL	30.2.16	B9FT27	at3g46290	signalling.receptor kinases.Catharanthus roseus-like RLK1	Protein kinase domain-containing protein	74.16
		Flower	30.2.16	B9FT27	at3g46290	signalling.receptor kinases.Catharanthus roseus-like RLK1	Protein kinase domain-containing protein	163.78
		LS	30.2.7	G9LZD7	at4g36180	signalling.receptor kinases.leucine rich repeat VII	Probable inactive leucine-rich repeat receptor kinase XIAO	114.5
		GL	30.2.7	G9LZD7	at4g36180	signalling.receptor kinases.leucine rich repeat VII	Probable inactive leucine-rich repeat receptor kinase XIAO	11.82
		Flower	30.2.7	G9LZD7	at4g36180	signalling.receptor kinases.leucine rich repeat VII	Probable inactive leucine-rich repeat receptor kinase XIAO	186.31
		LS	30.2.3	Q0JQX3	at1g68400	signalling.receptor kinases.leucine rich repeat III	Os01g0133900 protein	75.08
		GL	30.2.3	Q0JQX3	at1g68400	signalling.receptor kinases.leucine rich repeat III	Os01g0133900 protein	15.84
		Flower	30.2.3	Q0JQX3	at1g68400	signalling.receptor kinases.leucine rich repeat III	Os01g0133900 protein	154.42
		LS	30.2.16	Q10LW0	at3g51550	signalling.receptor kinases.Catharanthus roseus-like RLK1	Os03g0333200 protein	93.28
		GL	30.2.16	Q10LW0	at3g51550	signalling.receptor kinases.Catharanthus roseus-like RLK1	Os03g0333200 protein	88.75
		Flower	30.2.16	Q10LW0	at3g51550	signalling.receptor kinases.Catharanthus roseus-like RLK1	Os03g0333200 protein	126.08
		LS	30.2.8.1	Q10LZ2	at1g79620	signalling.receptor kinases.leucine rich repeat VIII-1	Os03g0329700 protein	18.56
		GL	30.2.8.1	Q10LZ2	at1g79620	signalling.receptor kinases.leucine rich repeat VIII-1	Os03g0329700 protein	30.91
		Flower	30.2.8.1	Q10LZ2	at1g79620	signalling.receptor kinases.leucine rich repeat VIII-1	Os03g0329700 protein	23.62
		LS	30.2.21	Q5JNK2	at1g51940	signalling.receptor kinases.lysine motif	Os01g0741200 protein	25.11
		GL	30.2.21	Q5JNK2	at1g51940	signalling.receptor kinases.lysine motif	Os01g0741200 protein	12.81
		Flower	30.2.21	Q5JNK2	at1g51940	signalling.receptor kinases.lysine motif	Os01g0741200 protein	44.72
		LS	30.2.3	T1T4Y0	at4g20940	signalling.receptor kinases.leucine rich repeat III	GHR1 protein	358.55
		GL	30.2.3	T1T4Y0	at4g20940	signalling.receptor kinases.leucine rich repeat III	GHR1 protein	128.43
		Flower	30.2.3	T1T4Y0	at4g20940	signalling.receptor kinases.leucine rich repeat III	GHR1 protein	541.16
	Flower and LS
		LS	30.2.3	Q10LW3	at5g58300	signalling.receptor kinases	Os03g0332900 protein	80.28
		Flower	30.2.3	Q10LW3	at5g58300	signalling.receptor kinases	Os03g0332900 protein	101.26
		LS	30.2.11	Q10PM6	at5g65700	signalling.receptor kinases	Os03g0228800 protein	59.81
		Flower	30.2.11	Q10PM6	at5g65700	signalling.receptor kinases	Os03g0228800 protein	125.96
		LS	30.2.3	A0A0P0WFL8	at5g67200	signalling.receptor kinases	Os04g0649700 protein (Fragment)	163.66
		Flower	30.2.3	A0A0P0WFL8	at5g67200	signalling.receptor kinases	Os04g0649700 protein (Fragment)	139.16
		LS	30.2.8.2	A0A0P0WGE5	at3g09010	signalling.receptor kinases	Os04g0679200 protein (Fragment)	27.27
		Flower	30.2.8.2	A0A0P0WGE5	at3g09010	signalling.receptor kinases	Os04g0679200 protein (Fragment)	27.91
		LS	30.2.16	A0A345UFN4	at3g46290	signalling.receptor kinases.Catharanthus roseus-like RLK1	Receptor-like protein kinase HERK 1	51.79
		Flower	30.2.16	A0A345UFN4	at3g46290	signalling.receptor kinases.Catharanthus roseus-like RLK1	Receptor-like protein kinase HERK 1	70.26
		LS	30.2.13	A0A0E0GKD4	at1g31420	signalling.receptor kinases	Protein kinase domain-containing protein	44.83
		Flower	30.2.13	A0A0E0GKD4	at1g31420	signalling.receptor kinases	Protein kinase domain-containing protein	46.43
		LS	30.2.6	A0A0E0GUS0	at3g03770	signalling.receptor kinases	Protein kinase domain-containing protein	30.59
		Flower	30.2.6	A0A0E0GUS0	at3g03770	signalling.receptor kinases	Protein kinase domain-containing protein	12.59
		LS	30.2.3	A0A0E0H1S6	at1g48480	signalling.receptor kinases	Protein kinase domain-containing protein	44.37
		Flower	30.2.3	A0A0E0H1S6	at1g48480	signalling.receptor kinases	Protein kinase domain-containing protein	114.8
		LS	30.2.10	A0A0E0IAK0	at1g55610	signalling.receptor kinases	Protein kinase domain-containing protein	9.69
		Flower	30.2.10	A0A0E0IAK0	at1g55610	signalling.receptor kinases	Protein kinase domain-containing protein	6.69
		LS	30.2.3	A0A0E0IGD8	at3g24660	signalling.receptor kinases	Protein kinase domain-containing protein	36.62
		Flower	30.2.3	A0A0E0IGD8	at3g24660	signalling.receptor kinases	Protein kinase domain-containing protein	16.15
		LS	30.2.10	A3AV21	at3g28450	signalling.receptor kinases	Protein kinase domain-containing protein	101.67
		Flower	30.2.10	A3AV21	at3g28450	signalling.receptor kinases	Protein kinase domain-containing protein	101.61
		LS	30.2.3	A3CEX1	at2g36570	signalling.receptor kinases	Protein kinase domain-containing protein	29.3
		Flower	30.2.3	A3CEX1	at2g36570	signalling.receptor kinases	Protein kinase domain-containing protein	113.73
		LS	30.2.6	B8BK76	at5g14210	signalling.receptor kinases	Protein kinase domain-containing protein	43.39
		Flower	30.2.6	B8BK76	at5g14210	signalling.receptor kinases	Protein kinase domain-containing protein	58.55
		LS	30.2.8.2	B9F4F7	at1g53440	signalling.receptor kinases	Protein kinase domain-containing protein	14.78
		Flower	30.2.8.2	B9F4F7	at1g53440	signalling.receptor kinases	Protein kinase domain-containing protein	9.32
		LS	30.2.5	B9FXY9	at4g03390	signalling.receptor kinases	Protein kinase domain-containing protein	113.14
		Flower	30.2.5	B9FXY9	at4g03390	signalling.receptor kinases	Protein kinase domain-containing protein	121.77
		LS	30.2.99	Q00RM8	at1g49730	signalling.receptor kinases.misc	H0814G11.12 protein	137.52
		Flower	30.2.99	Q00RM8	at1g49730	signalling.receptor kinases.misc	H0814G11.12 protein	113.9
		LS	30.2.9	Q53KI1	at1g66150	signalling.receptor kinases	Os11g0448000 protein	88.77
		Flower	30.2.9	Q53KI1	at1g66150	signalling.receptor kinases	Os11g0448000 protein	79.08
		LS	30.2.3	Q5CAF7	at5g07620	signalling.receptor kinases	OSJNBa0065H10.10 protein	36.7
		Flower	30.2.3	Q5CAF7	at5g07620	signalling.receptor kinases	OSJNBa0065H10.10 protein	12.56
		LS	30.2.2	Q5VQL9	at1g60800	signalling.receptor kinases	Os01g0171000 protein	51.09
		Flower	30.2.2	Q5VQL9	at1g60800	signalling.receptor kinases	Os01g0171000 protein	71.94
		LS	30.2.18	Q60EZ1	at3g58690	signalling.receptor kinases.extensin	Os05g0207700 protein	95.3
		Flower	30.2.18	Q60EZ1	at3g58690	signalling.receptor kinases.extensin	Os05g0207700 protein	185.19
		LS	30.2.27	Q658C8	at1g52310	signalling.receptor kinases.C-Lectin	Os01g0104000 protein	9.97
		Flower	30.2.27	Q658C8	at1g52310	signalling.receptor kinases.C-Lectin	Os01g0104000 protein	14.02
		LS	30.2.99	Q6Z2H6	at5g37660	signalling.receptor kinases.misc	33 kDa secretory protein-like	16.14
		Flower	30.2.99	Q6Z2H6	at5g37660	signalling.receptor kinases.misc	33 kDa secretory protein-like	24.65
		LS	30.2.7	Q8S5V3	at1g12460	signalling.receptor kinases	Leucine-rich repeat transmembrane protein kinase	10.38
		Flower	30.2.7	Q8S5V3	at1g12460	signalling.receptor kinases	Leucine-rich repeat transmembrane protein kinase	17.07
		LS	30.2.12	Q9AV65	at1g35710	signalling.receptor kinases	Uncharacterized protein OSJNBa0006L06.21	7.83
		Flower	30.2.12	Q9AV65	at1g35710	signalling.receptor kinases	Uncharacterized protein OSJNBa0006L06.21	35.75
	LS and GL
		LS	30.2.11	A0A0E0HSD7	at5g25930	signalling.receptor kinases.leucine rich repeat XI	Protein kinase domain-containing protein	5.47
		GL	30.2.11	A0A0E0HSD7	at5g25930	signalling.receptor kinases.leucine rich repeat XI	Protein kinase domain-containing protein	24.3
		LS	30.2.99	A0A0E0HWA7	at2g37710	signalling.receptor kinases.misc	Uncharacterized protein	7.14
		GL	30.2.99	A0A0E0HWA7	at2g37710	signalling.receptor kinases.misc	Uncharacterized protein	10.07
		LS	30.2.7	Q6ZG00	at2g24230	signalling.receptor kinases.leucine rich repeat VII	Os08g0276400 protein	15.57
		GL	30.2.7	Q6ZG00	at2g24230	signalling.receptor kinases.leucine rich repeat VII	Os08g0276400 protein	7.06
		LS	30.2.24	Q7EZ32	at4g21390	signalling.receptor kinases.S-locus glycoprotein like	Receptor-like serine/threonine-protein kinase	69.3
		GL	30.2.24	Q7EZ32	at4g21390	signalling.receptor kinases.S-locus glycoprotein like	Receptor-like serine/threonine-protein kinase	52.57
		LS	30.2.17	Q84SW8	at4g23160	signalling.receptor kinases.DUF 26	Gag-pol polyprotein	6.62
		GL	30.2.17	Q84SW8	at4g23160	signalling.receptor kinases.DUF 26	Gag-pol polyprotein	13.38
	Flower and GL
		GL	30.2.20	Q5N7Q7	at1g18390	signalling.receptor kinases.wheat LRK10 like	OsWAK10a - OsWAK receptor-like cytoplasmic kinase	57.16
		Flower	30.2.20	Q5N7Q7	at1g18390	signalling.receptor kinases.wheat LRK10 like	OsWAK10a - OsWAK receptor-like cytoplasmic kinase	11.59
		GL	30.2.3	Q6L569	at2g26730	signalling.receptor kinases.leucine rich repeat III	Putative receptor protein kinase	131.51
		Flower	30.2.3	Q6L569	at2g26730	signalling.receptor kinases.leucine rich repeat III	Putative receptor protein kinase	88.54
	Organ specific
		LS	30.2.3	Q10M75	at2g27060	signalling.receptor kinases.leucine rich repeat III	Leucine Rich Repeat family protein	116.99
		LS	30.2.13	I1Z695	at2g26330	signalling.receptor kinases.leucine rich repeat XIII	ERECTA-like kinase	55.68
		LS	30.2.16	B9EV01	at3g04690	signalling.receptor kinases.Catharanthus roseus-like RLK1	Uncharacterized protein	86.38
		LS	30.2.8.2	A0A0E0H5Z7	at1g56130	signalling.receptor kinases.leucine rich repeat VIII-2	Uncharacterized protein	4.62
		LS	30.2.3	A0A0E0I9V6	at1g67510	signalling.receptor kinases.leucine rich repeat III	Protein kinase domain-containing protein	20.81
		LS	30.2.3	A2X7Y3	at5g07620	signalling.receptor kinases.leucine rich repeat III	Protein kinase domain-containing protein	10.69
		LS	30.2.18	Q688N0	at1g54820	signalling.receptor kinases.extensin	Os05g0398800 protein	58.48
		LS	30.2.13	Q69SP5	at2g26330	signalling.receptor kinases.leucine rich repeat XIII	Os06g0203800 protein	80.8
		LS	30.2.7	Q8RUT5	at3g56370	signalling.receptor kinases.leucine rich repeat VII	Putative receptor-like protein kinase	39.08
		LS	30.2.3	Q9LDG0	at4g23740	signalling.receptor kinases.leucine rich repeat III	Putative receptor-like kinase	118.72
		LS	30.2.11	Q7XZW7	at5g65700	signalling.receptor kinases.leucine rich repeat XI	Putative receptor-like protein kinase 1	189.56
		GL	30.2.17	Q7F1L6	at4g23180	signalling.receptor kinases.DUF 26	Os07g0537000 protein	25.64
		GL	30.2.8.1	Q2QW32	at1g79620	signalling.receptor kinases.leucine rich repeat VIII-1	Leucine Rich Repeat family protein	276.46
		GL	30.2.8.1	Q5JN27	at1g06840	signalling.receptor kinases.leucine rich repeat VIII-1	Os01g0960400 protein	85.3
		GL	30.2.22	Q5JN60	at4g34440	signalling.receptor kinases.proline extensin like	Os01g0750600 protein	36.86
		GL	30.2.1	Q6EQK1	at4g29990	signalling.receptor kinases.leucine rich repeat I	Os09g0355400 protein	23.83
		GL	30.2.11	Q6H5Y1	at5g25930	signalling.receptor kinases.leucine rich repeat XI	Os02g0228300 protein	176.89
		GL	30.2.12	Q6K7X0	at3g47570	signalling.receptor kinases.leucine rich repeat XII	Os02g0615800 protein	109.97
		GL	30.2.20	B8ACX0	at1g66910	signalling.receptor kinases.wheat LRK10 like	Protein kinase domain-containing protein	16.44
		GL	30.2.8.1	B8AZB0	at1g06840	signalling.receptor kinases.leucine rich repeat VIII-1	Protein kinase domain-containing protein	58.97
		GL	30.2.13	B8B3W5	at2g26330	signalling.receptor kinases.leucine rich repeat XIII	Protein kinase domain-containing protein	13.06
		GL	30.2.1	B8BER3	at4g29990	signalling.receptor kinases.leucine rich repeat I	Protein kinase domain-containing protein	19.08
		GL	30.2.3	B9F866	at2g27060	signalling.receptor kinases.leucine rich repeat III	Protein kinase domain-containing protein	41.54
		GL	30.2.8.2	B9FCI1	at1g56130	signalling.receptor kinases.leucine rich repeat VIII-2	Protein kinase domain-containing protein	134.12
		GL	30.2.8.2	B9FNJ0	at1g56130	signalling.receptor kinases.leucine rich repeat VIII-2	Protein kinase domain-containing protein	20.85
		GL	30.2.17	Q0D4F7	at4g23180	signalling.receptor kinases.DUF 26	Os07g0628700 protein	122.08
		GL	30.2.10	Q0DI56	at5g48380	signalling.receptor kinases.leucine rich repeat X	Os05g0414700 protein	31.52
		GL	30.2.11	Q0DN56	at5g65700	signalling.receptor kinases.leucine rich repeat XI	Os03g0773700 protein	85.01
		GL	30.2.19	Q0JF65	at5g10530	signalling.receptor kinases.legume-lectin	Os04g0141400 protein	14.7
		GL	30.2.24	A0A0E0GKH3	at1g11300	signalling.receptor kinases.S-locus glycoprotein like	Uncharacterized protein	22.2
		GL	30.2.16	A0A0E0HA04	at3g46290	signalling.receptor kinases.Catharanthus roseus-like RLK1	Protein kinase domain-containing protein	7.91
		GL	30.2.8.1	A0A0E0HG30	at1g79620	signalling.receptor kinases.leucine rich repeat VIII-1	Uncharacterized protein	22.2
		GL	30.2.8.2	A0A0E0I8A9	at1g56140	signalling.receptor kinases.leucine rich repeat VIII-2	Protein kinase domain-containing protein	35.91
		GL	30.2.24	A0A0E0INR6	at1g34300	signalling.receptor kinases.S-locus glycoprotein like	Serine/threonine-protein kinase	20.26
		GL	30.2.16	A0A0P0VSD7	at5g24010	signalling.receptor kinases.Catharanthus roseus-like RLK1	Os03g0124200 protein (Fragment)	25.91
		GL	30.2.5	A2XHN5	at3g14350	signalling.receptor kinases.leucine rich repeat V	Protein kinase domain-containing protein	59.15
		GL	30.2.8.2	A2Y2I1	at1g56130	signalling.receptor kinases.leucine rich repeat VIII-2	Protein kinase domain-containing protein	58.28
		GL	30.2.11	A2YHX1	at5g65700	signalling.receptor kinases.leucine rich repeat XI	Protein kinase domain-containing protein	108.02
		Flower	30.2.11	A3BPL9	at5g61480	signalling.receptor kinases.leucine rich repeat XI	Protein kinase domain-containing protein	101.56
		Flower	30.2.16	Q7XTT9	at1g30570	signalling.receptor kinases.Catharanthus roseus-like RLK1	OSJNBa0058K23.13 protein	31.66
		Flower	30.2.10	A0A0E0G1D0	at5g53890	signalling.receptor kinases.leucine rich repeat X	Protein kinase domain-containing protein	29.9
		Flower	30.2.14	A0A0E0GT29	at2g16250	signalling.receptor kinases.leucine rich repeat XIV	Protein kinase domain-containing protein	7.81
		Flower	30.2.10	A0A0E0HLX5	at2g41820	signalling.receptor kinases.leucine rich repeat X	Protein kinase domain-containing protein	15.14
		Flower	30.2.3	A0A0E0J8C7	at1g67510	signalling.receptor kinases.leucine rich repeat III	Protein kinase domain-containing protein	5.67
		Flower	30.2.11	A2WL60	at5g56040	signalling.receptor kinases.leucine rich repeat XI	Protein kinase domain-containing protein	105.35
		Flower	30.2.11	A2YLK0	at4g20140	signalling.receptor kinases.leucine rich repeat XI	Protein kinase domain-containing protein	35.9
		Flower	30.2.11	A2ZR53	at1g28440	signalling.receptor kinases.leucine rich repeat XI	Protein kinase domain-containing protein	63.55
		Flower	30.2.23	B8A8J5	at2g48010	signalling.receptor kinases.RKF3 like	Protein kinase domain-containing protein	17.31
		Flower	30.2.9	Q10DW6	at1g66150	signalling.receptor kinases.leucine rich repeat IX	Protein kinase domain containing protein	134.35
		Flower	30.2.7	Q10LT7	at3g56370	signalling.receptor kinases.leucine rich repeat VII	Leucine-rich repeat transmembrane protein kinase,	74.49
		Flower	30.2.6	Q259R0	at1g63430	signalling.receptor kinases.leucine rich repeat VI	H0306F12.6 protein	27.64
		Flower	30.2.12	Q6YUZ7	at3g47570	signalling.receptor kinases.leucine rich repeat XII	Uncharacterized protein B1307A11.12	49.98
		Flower	30.2.24	Q7EZ32	at4g21390	signalling.receptor kinases.S-locus glycoprotein like	Receptor-like serine/threonine-protein kinase	90.6
		Flower	30.2.3	Q8LRD7	at2g01210	signalling.receptor kinases.leucine rich repeat III	CLV1 receptor kinase-like protein	35.88
30.3: signalling.calcium
	Flower, LS and GL
		LS	30.3	A0A0E0GGA0	at1g20760	signalling.calcium	Uncharacterized protein	38.05
		GL	30.3	A0A0E0GGA0	at1g20760	signalling.calcium	Uncharacterized protein	19.92
		Flower	30.3	A0A0E0GGA0	at1g20760	signalling.calcium	Uncharacterized protein	9.41
		LS	30.3	A0A0E0GVD7	at5g19450	signalling.calcium	Uncharacterized protein1	17.98
		GL	30.3	A0A0E0GVD7	at5g19450	signalling.calcium	Uncharacterized protein	68.64
		Flower	30.3	A0A0E0GVD7	at5g19450	signalling.calcium	Uncharacterized protein	22.45
		LS	30.3	A0A0E0H8W3	at5g03040	signalling.calcium	DUF4005 domain-containing protein	51.58
		GL	30.3	A0A0E0H8W3	at5g03040	signalling.calcium	DUF4005 domain-containing protein	40.01
		Flower	30.3	A0A0E0H8W3	at5g03040	signalling.calcium	DUF4005 domain-containing protein	27.38
		LS	30.3	A0A0E0IY56	at3g10300	signalling.calcium	Uncharacterized protein	19.09
		GL	30.3	A0A0E0IY56	at3g10300	signalling.calcium	Uncharacterized protein	14.46
		Flower	30.3	A0A0E0IY56	at3g10300	signalling.calcium	Uncharacterized protein	59.38
		LS	30.3	A0A0P0XWQ9	at2g46700	signalling.calcium	Os10g0510700 protein	36.89
		GL	30.3	A0A0P0XWQ9	at2g46700	signalling.calcium	Os10g0510700 protein	37.43
		Flower	30.3	A0A0P0XWQ9	at2g46700	signalling.calcium	Os10g0510700 protein	31.53
		LS	30.3	A2YMS7	at5g19450	signalling.calcium	Uncharacterized protein	55.55
		GL	30.3	A2YMS7	at5g19450	signalling.calcium	Uncharacterized protein	50.99
		Flower	30.3	A2YMS7	at5g19450	signalling.calcium	Uncharacterized protein	48.97
		LS	30.3	B8ATC8	at2g17290	signalling.calcium	Uncharacterized protein	43.86
		GL	30.3	B8ATC8	at2g17290	signalling.calcium	Uncharacterized protein	52.31
		Flower	30.3	B8ATC8	at2g17290	signalling.calcium	Uncharacterized protein	38.97
		LS	30.3	B8B5H7	at3g61050	signalling.calcium	Uncharacterized protein	52.06
		GL	30.3	B8B5H7	at3g61050	signalling.calcium	Uncharacterized protein	91.81
		Flower	30.3	B8B5H7	at3g61050	signalling.calcium	Uncharacterized protein	31.65
		LS	30.3	P53683	at4g04720	signalling.calcium	Calcium-dependent protein kinase 19 O	213.61
		GL	30.3	P53683	at4g04720	signalling.calcium	Calcium-dependent protein kinase 19	366.22
		Flower	30.3	P53683	at4g04720	signalling.calcium	Calcium-dependent protein kinase 19	171.22
		LS	30.3	Q10NP2	at1g05150	signalling.calcium	Calcium-binding EF hand family protein	102.08
		GL	30.3	Q10NP2	at1g05150	signalling.calcium	Calcium-binding EF hand family protein	250.74
		Flower	30.3	Q10NP2	at1g05150	signalling.calcium	Calcium-binding EF hand family protein	164.99
		LS	30.3	Q5QLD5	at5g03040	signalling.calcium	Os01g0833800 protein	36.48
		GL	30.3	Q5QLD5	at5g03040	signalling.calcium	Os01g0833800 protein	15.99
		Flower	30.3	Q5QLD5	at5g03040	signalling.calcium	Os01g0833800 protein	56.99
		LS	30.3	Q5VS79	at5g62390	signalling.calcium	Calmodulin-binding protein-like	266.32
		GL	30.3	Q5VS79	at5g62390	signalling.calcium	Calmodulin-binding protein-like	224.95
		Flower	30.3	Q5VS79	at5g62390	signalling.calcium	Calmodulin-binding protein-like	280.17
		LS	30.3	Q5Z7T2	at2g46700	signalling.calcium	Os06g0714200 protein	90.01
		GL	30.3	Q5Z7T2	at2g46700	signalling.calcium	Os06g0714200 protein	133.28
		Flower	30.3	Q5Z7T2	at2g46700	signalling.calcium	Os06g0714200 protein	78.19
		LS	30.3	Q653F5	at3g20290	signalling.calcium	Os06g0687800 protein	56.92
		GL	30.3	Q653F5	at3g20290	signalling.calcium	Os06g0687800 protein	33.58
		Flower	30.3	Q653F5	at3g20290	signalling.calcium	Os06g0687800 protein	46.18
		LS	30.3	Q6ETD9	at5g62390	signalling.calcium	Calmodulin-binding protein-like	101.66
		GL	30.3	Q6ETD9	at5g62390	signalling.calcium	Calmodulin-binding protein-like	32.52
		Flower	30.3	Q6ETD9	at5g62390	signalling.calcium	Calmodulin-binding protein-like	130.5
		LS	30.3	Q7XV86	at5g61790	signalling.calcium	Calnexin	94.18
		GL	30.3	Q7XV86	at5g61790	signalling.calcium	Calnexin	115.77
		Flower	30.3	Q7XV86	at5g61790	signalling.calcium	Calnexin	63.21
		LS	30.3	Q8LPZ7	at3g51850	signalling.calcium	Calcium-dependent protein kinase 3	100.94
		GL	30.3	Q8LPZ7	at3g51850	signalling.calcium	Calcium-dependent protein kinase 3	26.41
		Flower	30.3	Q8LPZ7	at3g51850	signalling.calcium	Calcium-dependent protein kinase 3	72.08
	Flower and GL
		GL	30.3	A0A0E0FS92	at1g14380	signalling.calcium	DUF4005 domain-containing protein	28.48
		Flower	30.3	A0A0E0FS92	at1g14380	signalling.calcium	DUF4005 domain-containing protein	25.3
	Flower and LS
		LS	30.3	B8AI55	at4g05520	signalling.calcium	Uncharacterized protein OS=Oryza sativa subsp	52.5
		Flower	30.3	B8AI55	at4g05520	signalling.calcium	Uncharacterized protein OS=Oryza sativa subsp	32.79
		LS	30.3	B8AZ21	at3g51850	signalling.calcium	Uncharacterized protein	55.07
		Flower	30.3	B8AZ21	at3g51850	signalling.calcium	Uncharacterized protein	55.66
		LS	30.3	B8BIA1	at5g47100	signalling.calcium	Uncharacterized protein	14.36
		Flower	30.3	B8BIA1	at5g47100	signalling.calcium	Uncharacterized protein	19.45
		LS	30.3	Q0DYK7	at2g17290	signalling.calcium	Calcium-dependent protein kinase 5	41.02
		Flower	30.3	Q0DYK7	at2g17290	signalling.calcium	Calcium-dependent protein kinase 5	41.21
		LS	30.3	Q337L2	at4g28600	signalling.calcium	Os10g0471400 protein OS=Oryza sativa subsp	19.18
		Flower	30.3	Q337L2	at4g28600	signalling.calcium	Os10g0471400 protein OS=Oryza sativa subsp	24.89
		LS	30.3	Q5Z7N1	at1g21630	signalling.calcium	Calcium-binding EF hand protein-like	81.03
		Flower	30.3	Q5Z7N1	at1g21630	signalling.calcium	Calcium-binding EF hand protein-like	12.55
		LS	30.3	Q6L529	at3g29310	signalling.calcium	Os05g0512400 protein	20.26
		Flower	30.3	Q6L529	at3g29310	signalling.calcium	Os05g0512400 protein	19.13
		LS	30.3	Q6L5I6	at1g74690	signalling.calcium	Os05g0535900 protein	239.08
		Flower	30.3	Q6L5I6	at1g74690	signalling.calcium	Os05g0535900 protein	198.56
		LS	30.3	Q6YXT2	at4g00820	signalling.calcium	Calmodulin-binding protein family-like	9.86
		Flower	30.3	Q6YXT2	at4g00820	signalling.calcium	Calmodulin-binding protein family-like	46.43
	LS and GL
		LS	30.3	A2XWK2	at4g23060	signalling.calcium	DUF4005 domain-containing protein	46.68
		GL	30.3	A2XWK2	at4g23060	signalling.calcium	DUF4005 domain-containing protein	59.73
	Organ sprcific
		GL	30.3	Q6Z8S1	at3g18430	signalling.calcium	Os08g0442300 protein OS=Oryza sativa subsp	5.47
		GL	30.3	A0A0E0FIE5	at1g53210	signalling.calcium	Uncharacterized protein	61.76
		GL	30.3	A0A0E0HHB8	at1g74690	signalling.calcium	DUF4005 domain-containing protein	56.88
		GL	30.3	A2WXW7	at1g08450	signalling.calcium	Calreticulin OS=Oryza sativa subsp	16.28
		GL	30.3	A3AYB7	at1g19870	signalling.calcium	DUF4005 domain-containing protein	169.59
		LS	30.3	A0A0E0GMM7	at2g43040	signalling.calcium	Uncharacterized protein	6.26
		LS	30.3	A0A0E0HDL4	at1g08860	signalling.calcium	Uncharacterized protein	41.56
		LS	30.3	B8A8P5	at1g14380	signalling.calcium	DUF4005 domain-containing protein	51.17
		LS	30.3	B9F5R6	at1g27460	signalling.calcium	Os03g0200600 protein	6.71
		Flower	30.3	B7EW55	at1g56340	signalling.calcium	Calreticulin OS=Oryza sativa subsp.	54.3
		Flower	30.3	Q6I587	at4g23650	signalling.calcium	Calcium-dependent protein kinase 15	41.48
30.4: signalling.phosphinositides.phosphoinositide phospholipase C
	Flower, LS and GL
		LS	30.4.4	A0A0E0IT22	at3g08510	signalling.phosphinositides.phosphoinositide phospholipase C	Phosphoinositide phospholipase C	36.39
		GL	30.4.4	A0A0E0IT22	at3g08510	signalling.phosphinositides.phosphoinositide phospholipase C	Phosphoinositide phospholipase C	144.63
		Flower	30.4.4	A0A0E0IT22	at3g08510	signalling.phosphinositides.phosphoinositide phospholipase C	Phosphoinositide phospholipase C	22.68
		LS	30.4	B9FB57	at1g49340	signalling.phosphinositides	Uncharacterized protein	308.04
		GL	30.4	B9FB57	at1g49340	signalling.phosphinositides	Uncharacterized protein	387.73
		Flower	30.4	B9FB57	at1g49340	signalling.phosphinositides	Uncharacterized protein	334.85
		LS	30.4.4	Q69U53	at4g36945	signalling.phosphinositides.phosphoinositide phospholipase C	MAP3K-like protein	93.17
		GL	30.4.4	Q69U53	at4g36945	signalling.phosphinositides.phosphoinositide phospholipase C	MAP3K-like protein	109.64
		Flower	30.4.4	Q69U53	at4g36945	signalling.phosphinositides.phosphoinositide phospholipase C	MAP3K-like protein	74.57
		LS	30.4	Q6K4S7	at4g20260	signalling.phosphinositides	Os02g0285300 protein	131.89
		GL	30.4	Q6K4S7	at4g20260	signalling.phosphinositides	Os02g0285300 protein	106.13
		Flower	30.4	Q6K4S7	at4g20260	signalling.phosphinositides	Os02g0285300 protein	47.5
		LS	30.4.4	Q6Z3Y9	at2g40116	signalling.phosphinositides.phosphoinositide phospholipase C	Phosphoinositide phospholipase C	87.38
		GL	30.4.4	Q6Z3Y9	at2g40116	signalling.phosphinositides.phosphoinositide phospholipase C	Phosphoinositide phospholipase C	396.98
		Flower	30.4.4	Q6Z3Y9	at2g40116	signalling.phosphinositides.phosphoinositide phospholipase C	Phosphoinositide phospholipase C	97.64
	Organ specific
		LS	30.4	A0A0E0GSN3	at1g49340	signalling.phosphinositides	Uncharacterized protein	290.88
		LS	30.4	A2WMG6	at4g20260	signalling.phosphinositides	Salt stress root protein RS1	30.67
		LS	30.4.4	Q2QNK1	at2g40116	signalling.phosphinositides.phosphoinositide phospholipase C	Phosphoinositide phospholipase C	35.84
		GL	30.4	A2WMG6	at4g20260	signalling.phosphinositides	Salt stress root protein RS1	150.06
		GL	30.4.4	A2ZLN5	at2g40116	signalling.phosphinositides.phosphoinositide phospholipase C	Phosphoinositide phospholipase C	19.08
30.5: signalling.G-proteins
	Flower, LS and GL
		LS	30.5	A0A0E0H8C3	at1g09630	signalling.G-proteins	Uncharacterized protein	90.91
		GL	30.5	A0A0E0H8C3	at1g09630	signalling.G-proteins	Uncharacterized protein	85.95
		Flower	30.5	A0A0E0H8C3	at1g09630	signalling.G-proteins	Uncharacterized protein	71.52
		LS	30.5	A0A0E0HBX9	at1g07410	signalling.G-proteins	Uncharacterized protein	56.15
		GL	30.5	A0A0E0HBX9	at1g07410	signalling.G-proteins	Uncharacterized protein	50.86
		Flower	30.5	A0A0E0HBX9	at1g07410	signalling.G-proteins	Uncharacterized protein	47.25
		LS	30.5	A0A0E0HEJ9	at2g44100	signalling.G-proteins	Guanosine nucleotide diphosphate dissociation inhibitor	95.99
		GL	30.5	A0A0E0HEJ9	at2g44100	signalling.G-proteins	Guanosine nucleotide diphosphate dissociation inhibitor	135.5
		Flower	30.5	A0A0E0HEJ9	at2g44100	signalling.G-proteins	Guanosine nucleotide diphosphate dissociation inhibitor	127.78
		LS	30.5	A0A0E0FN63	at1g02130	signalling.G-proteins	Uncharacterized protein	202.92
		GL	30.5	A0A0E0FN63	at1g02130	signalling.G-proteins	Uncharacterized protein	130.73
		Flower	30.5	A0A0E0FN63	at1g02130	signalling.G-proteins	Uncharacterized protein	89.24
		LS	30.5	A0A0E0G8Z2	at4g17170	signalling.G-proteins	Uncharacterized protein	69.59
		GL	30.5	A0A0E0G8Z2	at4g17170	signalling.G-proteins	Uncharacterized protein	73.23
		Flower	30.5	A0A0E0G8Z2	at4g17170	signalling.G-proteins	Uncharacterized protein	61.46
		LS	30.5	A0A0E0HIH2	at5g60860	signalling.G-proteins	Uncharacterized protein	76.63
		GL	30.5	A0A0E0HIH2	at5g60860	signalling.G-proteins	Uncharacterized protein	72.28
		Flower	30.5	A0A0E0HIH2	at5g60860	signalling.G-proteins	Uncharacterized protein	72.48
		LS	30.5	A0A0E0I134	at2g44610	signalling.G-proteins	Uncharacterized protein	85.51
		GL	30.5	A0A0E0I134	at2g44610	signalling.G-proteins	Uncharacterized protein	59.14
		Flower	30.5	A0A0E0I134	at2g44610	signalling.G-proteins	Uncharacterized protein	82.31
		LS	30.5	A0A0E0I2F0	at3g43300	signalling.G-proteins	SEC7 domain-containing protein	123.55
		GL	30.5	A0A0E0I2F0	at3g43300	signalling.G-proteins	SEC7 domain-containing protein	74.95
		Flower	30.5	A0A0E0I2F0	at3g43300	signalling.G-proteins	SEC7 domain-containing protein	164.51
		LS	30.5	A2Y3B5	at2g26300	signalling.G-proteins	Guanine nucleotide-binding protein alpha-1 subunit	45.35
		GL	30.5	A2Y3B5	at2g26300	signalling.G-proteins	Guanine nucleotide-binding protein alpha-1 subunit	40.96
		Flower	30.5	A2Y3B5	at2g26300	signalling.G-proteins	Guanine nucleotide-binding protein alpha-1 subunit	55.48
		LS	30.5	B8BH38	at3g54840	signalling.G-proteins	Uncharacterized protein	21.43
		GL	30.5	B8BH38	at3g54840	signalling.G-proteins	Uncharacterized protein	29.35
		Flower	30.5	B8BH38	at3g54840	signalling.G-proteins	Uncharacterized protein	26.7
		LS	30.5	A2ZCG1	at1g31930	signalling.G-proteins	Uncharacterized protein	33.3
		GL	30.5	A2ZCG1	at1g31930	signalling.G-proteins	Uncharacterized protein	32.43
		Flower	30.5	A2ZCG1	at1g31930	signalling.G-proteins	Uncharacterized protein	46.96
		LS	30.5	A2ZLM3	at4g02080	signalling.G-proteins	Uncharacterized protein	57.32
		GL	30.5	A2ZLM3	at4g02080	signalling.G-proteins	Uncharacterized protein	55.28
		Flower	30.5	A2ZLM3	at4g02080	signalling.G-proteins	Uncharacterized protein	59.63
		LS	30.5	B5BQV2	at5g55190	signalling.G-proteins	GTP-binding nuclear protein	69.11
		GL	30.5	B5BQV2	at5g55190	signalling.G-proteins	GTP-binding nuclear protein	52.44
		Flower	30.5	B5BQV2	at5g55190	signalling.G-proteins	GTP-binding nuclear protein	85.78
		LS	30.5	B8AMB1	at3g46060	signalling.G-proteins	Uncharacterized protein	419.21
		GL	30.5	B8AMB1	at3g46060	signalling.G-proteins	Uncharacterized protein	349.86
		Flower	30.5	B8AMB1	at3g46060	signalling.G-proteins	Uncharacterized protein	288.32
		LS	30.5	B8AS56	at1g43890	signalling.G-proteins	Uncharacterized protein	43.53
		GL	30.5	B8AS56	at1g43890	signalling.G-proteins	Uncharacterized protein	42.23
		Flower	30.5	B8AS56	at1g43890	signalling.G-proteins	Uncharacterized protein	32.52
		LS	30.5	B8AZZ6	at3g18820	signalling.G-proteins	Uncharacterized protein	75.95
		GL	30.5	B8AZZ6	at3g18820	signalling.G-proteins	Uncharacterized protein	89.59
		Flower	30.5	B8AZZ6	at3g18820	signalling.G-proteins	Uncharacterized protein	66.54
		LS	30.5	P40393	at4g18800	signalling.G-proteins	Ras-related protein RIC2	171.38
		GL	30.5	P40393	at4g18800	signalling.G-proteins	Ras-related protein RIC2	140.19
		Flower	30.5	P40393	at4g18800	signalling.G-proteins	Ras-related protein RIC2	170.13
		LS	30.5	Q6ZHA3	at3g51300	signalling.G-proteins	Rac-like GTP-binding protein 6	99.26
		GL	30.5	Q6ZHA3	at3g51300	signalling.G-proteins	Rac-like GTP-binding protein 6	53.96
		Flower	30.5	Q6ZHA3	at3g51300	signalling.G-proteins	Rac-like GTP-binding protein 6	84.83
		LS	30.5	Q6ZKZ4	at3g46060	signalling.G-proteins	Putative ras-related protein	294.75
		GL	30.5	Q6ZKZ4	at3g46060	signalling.G-proteins	Putative ras-related protein	209.15
		Flower	30.5	Q6ZKZ4	at3g46060	signalling.G-proteins	Putative ras-related protein	208.51
		LS	30.5	Q75HA2	at4g19640	signalling.G-proteins	Os03g0666500 protein	24.07
		GL	30.5	Q75HA2	at4g19640	signalling.G-proteins	Os03g0666500 protein	12.39
		Flower	30.5	Q75HA2	at4g19640	signalling.G-proteins	Os03g0666500 protein	12.37
		LS	30.5	Q75II9	at1g16920	signalling.G-proteins	Os05g0516800 protein	129.47
		GL	30.5	Q75II9	at1g16920	signalling.G-proteins	Os05g0516800 protein	112.32
		Flower	30.5	Q75II9	at1g16920	signalling.G-proteins	Os05g0516800 protein	104.25
		LS	30.5	Q10RN9	at3g54840	signalling.G-proteins	Os03g0151900 protein	38.28
		GL	30.5	Q10RN9	at3g54840	signalling.G-proteins	Os03g0151900 protein	62.57
		Flower	30.5	Q10RN9	at3g54840	signalling.G-proteins	Os03g0151900 protein	42.27
		LS	30.5	Q338Z5	at5g65270	signalling.G-proteins	Os10g0377400 protein	111.69
		GL	30.5	Q338Z5	at5g65270	signalling.G-proteins	Os10g0377400 protein	61.37
		Flower	30.5	Q338Z5	at5g65270	signalling.G-proteins	Os10g0377400 protein	66.31
		LS	30.5	Q40687	at4g34460	signalling.G-proteins	Guanine nucleotide-binding protein subunit beta	63.01
		GL	30.5	Q40687	at4g34460	signalling.G-proteins	Guanine nucleotide-binding protein subunit beta	51.76
		Flower	30.5	Q40687	at4g34460	signalling.G-proteins	Guanine nucleotide-binding protein subunit beta	89.29
		LS	30.5	Q5N7Z9	at1g52280	signalling.G-proteins	Os01g0227300 protein	43.67
		GL	30.5	Q5N7Z9	at1g52280	signalling.G-proteins	Os01g0227300 protein	77.8
		Flower	30.5	Q5N7Z9	at1g52280	signalling.G-proteins	Os01g0227300 protein	59.04
		LS	30.5	Q6EP31	at4g35020	signalling.G-proteins	Rac-like GTP-binding protein 5	88.23
		GL	30.5	Q6EP31	at4g35020	signalling.G-proteins	Rac-like GTP-binding protein 5	53.83
		Flower	30.5	Q6EP31	at4g35020	signalling.G-proteins	Rac-like GTP-binding protein 5	80.05
		LS	30.5	Q6L502	at3g46060	signalling.G-proteins	Os05g0461300 protein	393.27
		GL	30.5	Q6L502	at3g46060	signalling.G-proteins	Os05g0461300 protein	327.67
		Flower	30.5	Q6L502	at3g46060	signalling.G-proteins	Os05g0461300 protein	271.15
		LS	30.5	Q7XHP7	at5g59840	signalling.G-proteins	Os07g0239400 protein	399.14
		GL	30.5	Q7XHP7	at5g59840	signalling.G-proteins	Os07g0239400 protein	339.5
		Flower	30.5	Q7XHP7	at5g59840	signalling.G-proteins	Os07g0239400 protein	263.12
		LS	30.5	Q7XIK7	at3g43300	signalling.G-proteins	Putative guanine nucleotide-exchange protein GEP2	108.94
		GL	30.5	Q7XIK7	at3g43300	signalling.G-proteins	Putative guanine nucleotide-exchange protein GEP2	74.53
		Flower	30.5	Q7XIK7	at3g43300	signalling.G-proteins	Putative guanine nucleotide-exchange protein GEP2	147.45
		LS	30.5	Q93W16	at4g02080	signalling.G-proteins	Os01g0338000 protein	86.3
		GL	30.5	Q93W16	at4g02080	signalling.G-proteins	Os01g0338000 protein	84.48
		Flower	30.5	Q93W16	at4g02080	signalling.G-proteins	Os01g0338000 protein	80.44
		LS	30.5	Q94J09	at1g16920	signalling.G-proteins	GTP-binding protein GTP1	110.3
		GL	30.5	Q94J09	at1g16920	signalling.G-proteins	GTP-binding protein GTP1	89.61
		Flower	30.5	Q94J09	at1g16920	signalling.G-proteins	GTP-binding protein GTP1	90.22
		LS	30.5	Q9LI02	at1g31930	signalling.G-proteins	Os06g0111400 protein	69.33
		GL	30.5	Q9LI02	at1g31930	signalling.G-proteins	Os06g0111400 protein	58.09
		Flower	30.5	Q9LI02	at1g31930	signalling.G-proteins	Os06g0111400 protein	108.49
		LS	30.5	Q9SDK4	at4g02080	signalling.G-proteins	GTP-binding protein	55.65
		GL	30.5	Q9SDK4	at4g02080	signalling.G-proteins	GTP-binding protein	73.26
		Flower	30.5	Q9SDK4	at4g02080	signalling.G-proteins	GTP-binding protein	79.56
	Flower and LS
		LS	30.5	Q6YXX9	at3g63420	signalling.G-proteins	Guanine nucleotide-binding protein subunit gamma 2	15.17
		Flower	30.5	Q6YXX9	at3g63420	signalling.G-proteins	Guanine nucleotide-binding protein subunit gamma 2	15.28
		LS	30.5	Q6Z808	at5g62880	signalling.G-proteins	Rac-like GTP-binding protein 3	60.78
		Flower	30.5	Q6Z808	at5g62880	signalling.G-proteins	Rac-like GTP-binding protein 3	67.44
		LS	30.5	Q75KN8	at5g52210	signalling.G-proteins	Os03g0392300 protein	19.05
		Flower	30.5	Q75KN8	at5g52210	signalling.G-proteins	Os03g0392300 protein	18.6
		LS	30.5	Q6H8G2	at1g02130	signalling.G-proteins	Os02g0653800 protein	233.04
		Flower	30.5	Q6H8G2	at1g02130	signalling.G-proteins	Os02g0653800 protein	121.32
		LS	30.5	A0A0E0HGV9	at4g28950	signalling.G-proteins	Uncharacterized protein	35.56
		Flower	30.5	A0A0E0HGV9	at4g28950	signalling.G-proteins	Uncharacterized protein	57.29
		LS	30.5	A2XCH6	at5g03530	signalling.G-proteins	Uncharacterized protein	13.28
		Flower	30.5	A2XCH6	at5g03530	signalling.G-proteins	Uncharacterized protein	14.89
		LS	30.5	B8ALM1	at5g58590	signalling.G-proteins	RanBD1 domain-containing protein	5.48
		Flower	30.5	B8ALM1	at5g58590	signalling.G-proteins	RanBD1 domain-containing protein	20.73
		LS	30.5	Q0DY32	at3g07880	signalling.G-proteins	Os02g0719000 protein	16.93
		Flower	30.5	Q0DY32	at3g07880	signalling.G-proteins	Os02g0719000 protein	17.42
		LS	30.5	Q852B4	at1g07410	signalling.G-proteins	Os03g0823700 protein	97.08
		Flower	30.5	Q852B4	at1g07410	signalling.G-proteins	Os03g0823700 protein	88.62
		LS	30.5	Q9SSX0	at4g28950	signalling.G-proteins	Rac-like GTP-binding protein 1	27.02
		Flower	30.5	Q9SSX0	at4g28950	signalling.G-proteins	Rac-like GTP-binding protein 1	43.73
	LS and GL
		LS	30.5	A0A0E0FS73	at4g09720	signalling.G-proteins	Uncharacterized protein	27.14
		GL	30.5	A0A0E0FS73	at4g09720	signalling.G-proteins	Uncharacterized protein	33.39
		LS	30.5	B8AWG8	at5g42080	signalling.G-proteins	Uncharacterized protein	191.84
		GL	30.5	B8AWG8	at5g42080	signalling.G-proteins	Uncharacterized protein	122.19
		LS	30.5	E9LQP7	at4g19640	signalling.G-proteins	Small GTP binding protein Rab5	30.44
		GL	30.5	E9LQP7	at4g19640	signalling.G-proteins	Small GTP binding protein Rab5	11.14
	Flower and GL
		GL	30.5	A2Y2Z1	at2g44100	signalling.G-proteins	Guanosine nucleotide diphosphate dissociation inhibitor	111.06
		Flower	30.5	A2Y2Z1	at2g44100	signalling.G-proteins	Guanosine nucleotide diphosphate dissociation inhibitor	122.02
	Organ specific
		GL	30.5	A0A0E0GWA8	at1g09630	signalling.G-proteins	Uncharacterized protein	89.54
		GL	30.5	A2WLD6	at1g02130	signalling.G-proteins	Uncharacterized protein	154
		LS	30.5	A3ACJ2	at4g27100	signalling.G-proteins	Rab-GAP TBC domain-containing protein	5.17
		LS	30.5	B8AG83	at4g35020	signalling.G-proteins	Uncharacterized protein	48.41
		LS	30.5	B8B4I4	at3g48040	signalling.G-proteins	Uncharacterized protein	51.56
		LS	30.5	Q0IV74	at5g01640	signalling.G-proteins	PRA1 family protein	4.71
		LS	30.5	Q7Y1J0	at1g08770	signalling.G-proteins	PRA1 family protein	55.85
		LS	30.5	Q84ZE8	at5g61530	signalling.G-proteins	Auxin-regulated protein-like	13.26
		Flower	30.5	A0A0E0GYB3	at1g18070	signalling.G-proteins	Tr-type G domain-containing protein	11.25
		Flower	30.5	A0A0E0HXU8	at3g46060	signalling.G-proteins	Uncharacterized protein	37.92
		Flower	30.5	A0A0E0I4K3	at5g47520	signalling.G-proteins	Uncharacterized protein	24.07
		Flower	30.5	A0A0E0IP55	at1g31930	signalling.G-proteins	Uncharacterized protein	25.55
		Flower	30.5	A2WTK8	at5g60860	signalling.G-proteins	Uncharacterized protein	43.95
		Flower	30.5	A2Y727	at3g63130	signalling.G-proteins	WPP domain-containing protein	71.75
		Flower	30.5	B9FH80	at5g58590	signalling.G-proteins	RanBD1 domain-containing protein	20.63
		Flower	30.5	P25766	at5g47960	signalling.G-proteins	Ras-related protein RGP1	38.13
30.6: signalling.MAP kinases
	Flower and LS
		LS	30.6	B9FLT1	at2g42880	signalling.MAP kinases	Mitogen-activated protein kinase	15.46
		Flower	30.6	B9FLT1	at2g42880	signalling.MAP kinases	Mitogen-activated protein kinase	12.19
		LS	30.6	Q01JL6	at3g13530	signalling.MAP kinases	H0112G12.4 protein OS=Oryza sativa	29.08
		Flower	30.6	Q01JL6	at3g13530	signalling.MAP kinases	H0112G12.4 protein OS=Oryza sativa	32.44
	Organ specific
		LS	30.6	B8B2Z9	at2g43790	signalling.MAP kinases	Mitogen-activated protein kinase	8.04
		Flower	30.6	B8B6G3	at3g15220	signalling.MAP kinases	Protein kinase domain-containing protein	13.03
		Flower	30.6	B9FRK1	at2g43790	signalling.MAP kinases	Mitogen-activated protein kinase	17.06
		Flower	30.6	Q5Z9J0	at3g18040	signalling.MAP kinases	Mitogen-activated protein kinase 12	43.73
		GL	30.6	Q4LB25	at1g49740	signalling.MAP kinases	OSJNBa0042L16.20 protein	6.18
30.7: signalling.14-3-3 proteins
	Flower, LS and GL
		LS	30.7	A0A0E0G8U5	at3g02520	signalling.14-3-3 proteins	14_3_3 domain-containing protein	240.82
		GL	30.7	A0A0E0G8U5	at3g02520	signalling.14-3-3 proteins	14_3_3 domain-containing protein	354.88
		Flower	30.7	A0A0E0G8U5	at3g02520	signalling.14-3-3 proteins	14_3_3 domain-containing protein	266.56
		LS	30.7	A0A0E0J2Y2	at3g02520	signalling.14-3-3 proteins	14_3_3 domain-containing protein	218.96
		GL	30.7	A0A0E0J2Y2	at3g02520	signalling.14-3-3 proteins	14_3_3 domain-containing protein	360.82
		Flower	30.7	A0A0E0J2Y2	at3g02520	signalling.14-3-3 proteins	14_3_3 domain-containing protein	224.47
		LS	30.7	A0A3Q8M3I0	at5g38480	signalling.14-3-3 proteins	14-3-3 like protein	242.86
		GL	30.7	A0A3Q8M3I0	at5g38480	signalling.14-3-3 proteins	14-3-3 like protein	354.32
		Flower	30.7	A0A3Q8M3I0	at5g38480	signalling.14-3-3 proteins	14-3-3 like protein	291.09
		LS	30.7	A2YWB4	at1g78300	signalling.14-3-3 proteins	14_3_3 domain-containing protein	306.41
		GL	30.7	A2YWB4	at1g78300	signalling.14-3-3 proteins	14_3_3 domain-containing protein	410.65
		Flower	30.7	A2YWB4	at1g78300	signalling.14-3-3 proteins	14_3_3 domain-containing protein	312.3
		LS	30.7	Q0J5J5	at3g02520	signalling.14-3-3 proteins	G-box binding factor	315.21
		GL	30.7	Q0J5J5	at3g02520	signalling.14-3-3 proteins	G-box binding factor	358.88
		Flower	30.7	Q0J5J5	at3g02520	signalling.14-3-3 proteins	G-box binding factor	372.06
		LS	30.7	Q0JCM0	at3g02520	signalling.14-3-3 proteins	G-box binding factor	226.54
		GL	30.7	Q0JCM0	at3g02520	signalling.14-3-3 proteins	G-box binding factor	326.47
		Flower	30.7	Q0JCM0	at3g02520	signalling.14-3-3 proteins	G-box binding factor	255.25
	Organ sprcific
		Flower	30.7	Q5QNB8	at1g26480	signalling.14-3-3 proteins	14-3-3-like protein GF14-G	56.13
30.9: signalling.lipids
	LS and GL
		LS	30.9	Q688J3	at5g05710	signalling.lipids	Os05g0447000 protein	7.71
		GL	30.9	Q688J3	at5g05710	signalling.lipids	Os05g0447000 protein	10.03
		LS	30.9	Q94DF0	at5g05710	signalling.lipids	Os01g0856800 protein	14.8
		GL	30.9	Q94DF0	at5g05710	signalling.lipids	Os01g0856800 protein	7.88
	Organ sprcific
		Flower	30.9	Q94DF0	at5g05710	signalling.lipids	Os01g0856800 protein	9.42
30.11 : signalling.light
	Flower, LS and GL
		LS	30.11	Q10G68	at1g30440	signalling.light	Transposon protein, putative, Mutator sub-class	22.66
		GL	30.11	Q10G68	at1g30440	signalling.light	Transposon protein, putative, Mutator sub-class	7.9
		Flower	30.11	Q10G68	at1g30440	signalling.light	Transposon protein, putative, Mutator sub-class	11.87
		LS	30.11.1	Q7Y1C9	at5g43310	signalling.light.COP9 signalosome	Uncharacterized protein OSJNBa0033P04.24	43.21
		GL	30.11.1	Q7Y1C9	at5g43310	signalling.light.COP9 signalosome	Uncharacterized protein OSJNBa0033P04.24	29.72
		Flower	30.11.1	Q7Y1C9	at5g43310	signalling.light.COP9 signalosome	Uncharacterized protein OSJNBa0033P04.24	18.5
	Flower and LS
		LS	30.11	A0A0E0HAA4	at3g15570	signalling.light	NPH3 domain-containing protein	14.68
		Flower	30.11	A0A0E0HAA4	at3g15570	signalling.light	NPH3 domain-containing protein	30.05
	GL and LS
		GL	30.11	B8BLR3	at3g45780	signalling.light	Uncharacterized protein	14.08
		GL	30.11	Q6H483	at5g47800	signalling.light	Putative non-phototropic hypocotyl 3	32.85
		GL	30.11	Q8H069	at5g67385	signalling.light	Os03g0206700 protein	78.43
		GL	30.11	A0A0E0G421	at4g18810	signalling.light	Uncharacterized protein	5.33
		LS	30.11	B8BDM6	at5g47800	signalling.light	NPH3 domain-containing protein	17.05
		LS	30.11	B8BMZ7	at1g30440	signalling.light	Uncharacterized protein	16.74
		LS	30.11	Q10EK0	at5g66560	signalling.light	Os03g0767600 protein	45.74
		Flower	30.11	A0A0E0HLV1	at4g31820	signalling.light	Uncharacterized protein	13.5
		Flower	30.11	Q5KS50	at5g64330	signalling.light	Coleoptile phototropism protein 1	13.55
30.99:signalling.unspecified
	Flower and LS
		LS	30.99	A0A0E0HMH6	at5g12080	signalling.unspecified	Mechanosensitive ion channel protein	8.05
		Flower	30.99	A0A0E0HMH6	at5g12080	signalling.unspecified	Mechanosensitive ion channel protein	14.15
