# Supplementary material for: Proteomics Analysis of Plasma Membrane Fractions of the Root, Leaf, and Flower of Rice
Source: Int J Mol Sci. 2020 Sep 23;21(19):6988. doi: 10.3390/ijms21196988 (PMC7583858; doi:10.3390/ijms21196988)
Supplement: Supplementary file 1 [file ijms-21-06988-s001.zip › Supplement Table 2.xlsx]

## Sheet: Proteins
Table S2. Proteins identified in the plasma-membrane fractions of rice etiolated leaf.
Accession	ATG ID	MapMan Bin	MapMan description	Description	Coverage [%]	# Peptides	MW [kDa]	calc. pI	Score Sequest HT
A0A067Y2M1	at3g18080	26.3	misc.gluco-, galacto- and mannosidases	Beta-glucosidase	7	3	56.8	9.04	12.05
A0A0B4U151	at3g02360	7.1.3	OPP.oxidative PP.6-phosphogluconate dehydrogenase	6-phosphogluconate dehydrogenase, decarboxylating	35	11	52.7	6.18	71.48
A0A0B4U1W3	at5g15490	10.1.4	cell wall.precursor synthesis.UGD	UDP-glucose 6-dehydrogenase	57	17	52.9	6.13	122.8
A0A0E0FEX6	at2g37270	29.2.1.2.1.5	protein.synthesis.ribosomal protein.eukaryotic.40S subunit.S5	Ribosomal_S7 domain-containing protein	59	10	22.2	9.72	112.56
A0A0E0FF06	at4g39220	29.3.4.1	protein.targeting.secretory pathway.ER	Protein RER1	17	3	21.8	9.61	13.5
A0A0E0FF65	at1g68780	35.1	not assigned.no ontology	Uncharacterized protein	24	7	47.5	8.1	34.94
A0A0E0FH59	at1g79920	20.2.1	stress.abiotic.heat	Uncharacterized protein	43	28	93.1	5.27	111.95
A0A0E0FIE5	at1g53210	30.3	signalling.calcium	Uncharacterized protein	25	11	63.3	6.34	105.75
A0A0E0FIG6	at5g45910	26.28	misc.GDSL-motif lipase	Uncharacterized protein	4	3	187.7	6.89	8.1
A0A0E0FJ72	at4g27840	35.2	not assigned.unknown	Uncharacterized protein	40	6	22	8.87	24.93
A0A0E0FK08	at1g36240	29.2.1.2.2.30	protein.synthesis.ribosomal protein.eukaryotic.60S subunit.L30	Ribosomal_L7Ae domain-containing protein	48	6	15.1	9.74	18.13
A0A0E0FK81	at5g12250	31.1	cell.organisation	Tubulin beta chain	81	24	50.3	4.83	725.54
A0A0E0FL85	at3g16950	8.1.1.3	TCA / org. transformation.TCA.pyruvate DH.E3	Dihydrolipoyl dehydrogenase	41	17	58.8	6.99	69.23
A0A0E0FLA2	at2g47470	21.1	redox.thioredoxin	Uncharacterized protein	32	11	40.7	6.87	36.34
A0A0E0FLV6	at5g02560	28.1.3	DNA.synthesis/chromatin structure.histone	Histone H2A	31	4	16.4	10.68	15.13
A0A0E0FMR1	at4g22120	20.2.3	stress.abiotic.drought/salt	Uncharacterized protein	33	21	92.2	9.01	116.03
A0A0E0FN63	at1g02130	30.5	signalling.G-proteins	Uncharacterized protein	71	13	22.5	5.27	115.4
A0A0E0FNE8	at5g11890	35.2	not assigned.unknown	LEA_2 domain-containing protein	21	6	30.2	10.37	38.56
A0A0E0FPT9	at3g59110	29.4.1.55	protein.postranslational modification.kinase.receptor like cytoplasmatic kinase V	Protein kinase domain-containing protein	21	8	56.9	8.72	33.25
A0A0E0FQE3	at1g65930	8.1.4	TCA / org. transformation.TCA.IDH	Isocitrate dehydrogenase [NADP]	45	17	46	6.8	67.62
A0A0E0FQG9	at4g27960	29.5.11.3	protein.degradation.ubiquitin.E2	UBIQUITIN_C	41	10	38	8.03	40.89
A0A0E0FQY3	at1g65970	21.5	redox.peroxiredoxin	Peroxiredoxin	77	7	17.3	5.88	40.57
A0A0E0FR75	at3g10950	29.2.1.2.2.537	protein.synthesis.ribosomal protein.eukaryotic.60S subunit.L37A	Uncharacterized protein	34	3	10.6	10.29	41.97
A0A0E0FRH5	at5g38220	35.2	not assigned.unknown	Uncharacterized protein	9	2	40.1	9.03	7.03
A0A0E0FRW8	at2g19730	29.2.1.2.2.28	protein.synthesis.ribosomal protein.eukaryotic.60S subunit.L28	Ribosomal_L28e domain-containing protein	38	4	16.3	10.32	10.02
A0A0E0FRY6	at5g57020	29.4	protein.postranslational modification	Glycylpeptide N-tetradecanoyltransferase	14	5	50.5	6.7	16.74
A0A0E0FS05	at4g38510	34.1.1.1	transport.p- and v-ATPases.H+-transporting two-sector ATPase.subunit B	Uncharacterized protein	50	22	61.3	5.06	104.79
A0A0E0FS73	at4g09720	30.5	signalling.G-proteins	Uncharacterized protein	40	8	25.7	5.97	32.24
A0A0E0FSC0	at5g19600	34.6	transport.sulphate	STAS domain-containing protein	9	4	70.1	8.94	17.23
A0A0E0FSG7	at4g29130	2.2.1.4	major CHO metabolism.degradation.sucrose.hexokinase	4-hydroxy-4-methyl-2-oxoglutarate aldolase	11	7	80	8.54	22.06
A0A0E0FSI0	at3g28345	34.16	transport.ABC transporters and multidrug resistance systems	Uncharacterized protein	12	11	134.5	8.57	74.21
A0A0E0FT47	at1g29690	33.99	development.unspecified	MACPF domain-containing protein	8	2	61	7.99	11.36
A0A0E0FT83	at2g34480	29.2.1.2.2.518	protein.synthesis.ribosomal protein.eukaryotic.60S subunit.L18A	60S ribosomal protein L18a	51	9	21.4	10.45	63.51
A0A0E0FTQ9	at2g26975	34.12	transport.metal	Uncharacterized protein	38	7	15.9	9.48	50.22
A0A0E0FTW9	at5g22850	29.5	protein.degradation	Peptidase A1 domain-containing protein	5	2	53.1	5.55	7.46
A0A0E0FTZ3	at4g35090	21.6	redox.dismutases and catalases	Catalase	29	10	56.7	7.01	33.21
A0A0E0FUV5	at5g17770	21.99	redox.misc	NADH-cytochrome b5 reductase	33	5	31	8.7	17.61
A0A0E0FUX9	at3g08590	4.1.13	glycolysis.cytosolic branch.phosphoglycerate mutase	Uncharacterized protein	43	17	60.7	5.6	66.98
A0A0E0FV05	at5g58300	30.2.3	signalling.receptor kinases.leucine rich repeat III	Protein kinase domain-containing protein	15	8	69.2	8.53	49.19
A0A0E0FV42	at5g01870	11.6	lipid metabolism.lipid transfer proteins etc	Non-specific lipid-transfer protein	37	3	12.1	8.92	10.29
A0A0E0FVL6	at3g12580	20.2.1	stress.abiotic.heat	Uncharacterized protein	68	30	70.9	5.21	545.13
A0A0E0FVR7	at3g03270	33.99	development.unspecified	Usp domain-containing protein	42	4	19.8	8.02	19.96
A0A0E0FX25	at1g05960	35.2	not assigned.unknown	Uncharacterized protein	4	2	105.9	6.84	5.33
A0A0E0FXK4	at1g31730	31.4	cell.vesicle transport	AP-4 complex subunit epsilon	4	2	103.7	5.76	5.62
A0A0E0FXS9	at5g48760	29.2.1.2.2.513	protein.synthesis.ribosomal protein.eukaryotic.60S subunit.L13A	Uncharacterized protein	33	7	23.7	10.46	24.64
A0A0E0FYB6	at3g19340	35.2	not assigned.unknown	Uncharacterized protein	15	6	84.6	5.38	20.27
A0A0E0FYD9	at5g27730	35.2	not assigned.unknown	Uncharacterized protein	20	10	57	8.76	107.88
A0A0E0FZ84	at4g25740	29.2.1.2.1.10	protein.synthesis.ribosomal protein.eukaryotic.40S subunit.S10	S10_plectin domain-containing protein	48	7	18.5	9.61	25.53
A0A0E0FZQ3	at5g60640	21.1	redox.thioredoxin	Protein disulfide-isomerase	14	5	65.7	5.19	22.97
A0A0E0FZT0	at4g38600	29.5.11.4.1	protein.degradation.ubiquitin.E3.HECT	HECT domain-containing protein	3	3	197.6	6.16	8.35
A0A0E0FZY6	at1g20960	28.1	DNA.synthesis/chromatin structure	Uncharacterized protein	3	3	246.5	5.97	11.09
A0A0E0G0D5	at3g56150	29.2.3	protein.synthesis.initiation	Eukaryotic translation initiation factor 3 subunit C	15	14	140.6	5.76	59.47
A0A0E0G1Q7	at2g41740	31.1	cell.organisation	HP domain-containing protein	19	14	104	5.69	58.76
A0A0E0G240	at2g24360	29.4	protein.postranslational modification	Protein kinase domain-containing protein	11	4	46.7	6.9	18.05
A0A0E0G252	at1g78900	34.1	transport.p- and v-ATPases	Uncharacterized protein	42	17	68.5	5.53	108.91
A0A0E0G262	at2g20850	30.2.5	signalling.receptor kinases.leucine rich repeat V	Protein kinase domain-containing protein	8	5	80.9	6.3	115.79
A0A0E0G2W4	at1g15520	34.16	transport.ABC transporters and multidrug resistance systems	Uncharacterized protein	9	11	163.2	6.95	59.24
A0A0E0G2Y4	at3g15890	30.2.99	signalling.receptor kinases.misc	Protein kinase domain-containing protein	49	11	42	6.99	77.66
A0A0E0G3A9	at4g21160	27.3.11	RNA.regulation of transcription.C2H2 zinc finger family	Uncharacterized protein	13	3	35.2	5.8	8.36
A0A0E0G403	at4g18910	34.19.3	transport.Major Intrinsic Proteins.NIP	Uncharacterized protein	38	5	30	8.91	89.24
A0A0E0G433	at5g05340	26.12	misc.peroxidases	Peroxidase	21	9	68.1	8.54	39.87
A0A0E0G4A2	at5g26360	29.6	protein.folding	T-complex protein 1 subunit gamma	9	3	62.7	6.3	8.9
A0A0E0G595	at4g10850	33.99	development.unspecified	Bidirectional sugar transporter SWEET	24	4	28	9.32	26.4
A0A0E0G5F1	at2g20520	10.5.1	cell wall.cell wall proteins.AGPs	FAS1 domain-containing protein	23	3	26.7	6.3	17.36
A0A0E0G5S1	at5g58290	29.5.11.20	protein.degradation.ubiquitin.proteasom	AAA domain-containing protein	27	8	46.4	6.07	68.3
A0A0E0G607	at5g46630	29.3.4.99	protein.targeting.secretory pathway.unspecified	MHD domain-containing protein	32	12	49.2	9.25	38.39
A0A0E0G653	at1g20080	35.1.19	not assigned.no ontology.C2 domain-containing protein	Uncharacterized protein	69	28	61	6.81	153.33
A0A0E0G6Y7	at5g02610	29.2.1.2.2.35	protein.synthesis.ribosomal protein.eukaryotic.60S subunit.L35	Uncharacterized protein	28	5	14.2	11.25	13.72
A0A0E0G7F6	at1g56070	29.2.4	protein.synthesis.elongation	Tr-type G domain-containing protein	54	31	94	6.16	384.96
A0A0E0G8U5	at3g02520	30.7	signalling.14-3-3 proteins	14_3_3 domain-containing protein	76	20	29.7	4.77	330.85
A0A0E0G8Z2	at4g17170	30.5	signalling.G-proteins	Uncharacterized protein	65	12	23	7.42	73.99
A0A0E0G9X9	at5g03300	23.3.2.1	nucleotide metabolism.salvage.nucleoside kinases.adenosine kinase	PfkB domain-containing protein	45	10	37	5.16	57.63
A0A0E0GA06	at5g07610	29.5.11.4.3.2	protein.degradation.ubiquitin.E3.SCF.FBOX	Uncharacterized protein	5	2	54.6	9.22	43.33
A0A0E0GCD6	at5g14040	34.9	transport.metabolite transporters at the mitochondrial membrane	Uncharacterized protein	23	7	38.9	9.28	27.7
A0A0E0GD96	at1g09740	17.5.3	hormone metabolism.ethylene.induced-regulated-responsive-activated	Usp domain-containing protein	42	5	15.2	6.16	14.54
A0A0E0GDS7	at1g53750	29.5.11.20	protein.degradation.ubiquitin.proteasom	AAA domain-containing protein	23	8	47.7	6.29	25.42
A0A0E0GDY3	at3g01780	35.2	not assigned.unknown	Uncharacterized protein	21	17	127	6.01	67.95
A0A0E0GE00	at2g24200	29.5	protein.degradation	CYT	21	9	61.8	8.1	31.04
A0A0E0GET9	at2g20190	31.2	cell.division	Uncharacterized protein	3	2	136.3	6.35	15.01
A0A0E0GG00	at1g64650	35.2	not assigned.unknown	Uncharacterized protein	12	3	50.2	6.89	8.58
A0A0E0GG49	at1g01540	29.4.1.55	protein.postranslational modification.kinase.receptor like cytoplasmatic kinase V	Protein kinase domain-containing protein	20	8	58.6	9.14	32.43
A0A0E0GGA0	at1g20760	30.3	signalling.calcium	Uncharacterized protein	4	4	113.6	5.88	13.12
A0A0E0GGD2	at2g17120	35.1	not assigned.no ontology	Uncharacterized protein	30	6	37.1	6.68	29.39
A0A0E0GGX3	at5g03340	31.2	cell.division	Uncharacterized protein	44	26	89.7	5.26	133.71
A0A0E0GHL3	at5g60390	29.2.4	protein.synthesis.elongation	Elongation factor 1-alpha	49	16	49.3	9.06	497.96
A0A0E0GHZ2	at5g10180	34.6	transport.sulphate	STAS domain-containing protein	8	3	75.4	8.92	15.99
A0A0E0GI32	at4g34320	35.1	not assigned.no ontology	Uncharacterized protein	15	3	43.1	6.37	10.18
A0A0E0GIE5	at5g67500	34.2	transport.porins	Uncharacterized protein	34	7	29.5	9.17	20.16
A0A0E0GII5	at3g24550	30.2.22	signalling.receptor kinases.proline extensin like	Protein kinase domain-containing protein	38	17	70.7	8.65	170.16
A0A0E0GIW4	at5g07910	35.1	not assigned.no ontology	Uncharacterized protein	6	2	60.2	8.18	6.09
A0A0E0GJF5	at2g01970	35.1	not assigned.no ontology	Transmembrane 9 superfamily member	6	3	67.8	7.23	8.92
A0A0E0GJR0	at1g02000	10.1.6	cell wall.precursor synthesis.GAE	Ribosomal_S10 domain-containing protein	8	5	63.7	9.99	27.87
A0A0E0GKD4	at1g31420	30.2.13	signalling.receptor kinases.leucine rich repeat XIII	Protein kinase domain-containing protein	8	3	65.8	6.33	11.69
A0A0E0GKS3	at3g55320	34.16	transport.ABC transporters and multidrug resistance systems	Uncharacterized protein	28	29	155.4	6.48	190.94
A0A0E0GL44	at5g01320	5.2	fermentation.PDC	Uncharacterized protein	32	13	64.9	5.91	94.6
A0A0E0GL83	at1g48830	29.2.1.2.1.7	protein.synthesis.ribosomal protein.eukaryotic.40S subunit.S7	Uncharacterized protein	51	9	38.2	9.64	92.02
A0A0E0GL91	at3g51740	17.3.2.1	hormone metabolism.brassinosteroid.signal transduction.BRI	Protein kinase domain-containing protein	25	16	85.9	7.74	72.7
A0A0E0GL95	at2g38480	35.1	not assigned.no ontology	CASP-like protein	43	3	21.8	8.4	18.58
A0A0E0GLD0	at2g22125	35.1.19	not assigned.no ontology.C2 domain-containing protein	Uncharacterized protein	34	11	63.4	6.14	84.92
A0A0E0GLD1	at2g16760	35.2	not assigned.unknown	Uncharacterized protein	12	2	29.1	7.75	13.69
A0A0E0GLV6	at5g49720	10.2	cell wall.cellulose synthesis	Endoglucanase	4	2	64.8	9.17	16.44
A0A0E0GM45	at3g16780	29.2.1.2.2.19	protein.synthesis.ribosomal protein.eukaryotic.60S subunit.L19	Ribosomal protein L19	36	7	24.1	11.39	43.82
A0A0E0GMI5	at4g23460	31.4	cell.vesicle transport	Beta-adaptin-like protein	60	33	100.6	5.12	168.9
A0A0E0GMK1	at2g48150	21.2.2	redox.ascorbate and glutathione.glutathione	Glutathione peroxidase	64	11	19.2	8.6	45.75
A0A0E0GNH0	at2g38770	35.2	not assigned.unknown	Proteasome endopeptidase complex	2	3	207.2	5.68	10.93
A0A0E0GNX0	at3g04770	29.2.1.2.1.31	protein.synthesis.ribosomal protein.eukaryotic.40S subunit.SA	40S ribosomal protein SA	35	8	31.7	5.33	49.68
A0A0E0GPB8	at2g31890	35.2	not assigned.unknown	RAP domain-containing protein	13	11	116.4	9.38	43.69
A0A0E0GQA1	at4g24400	29.4	protein.postranslational modification	Non-specific serine/threonine protein kinase	6	3	63.4	5.81	10.76
A0A0E0GSC2	at3g01570	11.4	lipid metabolism.TAG synthesis		20	3	17.2	10.1	8.38
A0A0E0GSK3	at1g73650	35.2	not assigned.unknown	S5A_REDUCTASE domain-containing protein	17	4	33	8.12	44.06
A0A0E0GV00	at5g09500	29.2.1.2.1.15	protein.synthesis.ribosomal protein.eukaryotic.40S subunit.S15	Uncharacterized protein	56	6	19.6	10.02	139.47
A0A0E0GV47	at1g04760	31.4	cell.vesicle transport	Uncharacterized protein	60	10	24.7	8.75	141.07
A0A0E0GV52	at3g28480	26.7	misc.oxidases - copper, flavone etc.	Uncharacterized protein	11	4	71.5	7.01	12.46
A0A0E0GV63	at2g44300	11.6	lipid metabolism.lipid transfer proteins etc	AAI domain-containing protein	37	6	20.1	8.47	119.76
A0A0E0GVD3	at3g57540	27.3.67	RNA.regulation of transcription.putative transcription regulator	Remorin_C domain-containing protein	26	5	32.2	5.6	43.38
A0A0E0GVD7	at5g19450	30.3	signalling.calcium	Uncharacterized protein	37	17	60.6	6.61	59.54
A0A0E0GVT5	at2g21440	27.4	RNA.RNA binding	Uncharacterized protein	4	3	128.8	9.11	9.5
A0A0E0GW59	at1g34300	30.2.24	signalling.receptor kinases.S-locus glycoprotein like	Receptor-like serine/threonine-protein kinase	23	14	91.6	7.5	54.07
A0A0E0GWA8	at1g09630	30.5	signalling.G-proteins	Uncharacterized protein	64	11	24.5	7.28	85.3
A0A0E0GWB1	at2g44060	33.2	development.late embryogenesis abundant	Uncharacterized protein	37	10	35.9	5.07	40.65
A0A0E0GWC2	at3g59350	29.4.1.58	protein.postranslational modification.kinase.receptor like cytoplasmatic kinase VIII	Protein kinase domain-containing protein	62	15	40.8	6.61	196.52
A0A0E0GWR2	at1g79550	4.1.12	glycolysis.cytosolic branch.3-phosphoglycerate kinase (PGK)	Phosphoglycerate kinase	51	14	42.3	6.61	72.22
A0A0E0GX14	at1g18010	35.2	not assigned.unknown	Uncharacterized protein	11	3	50.3	8.82	10.49
A0A0E0GX81	at1g01090	8.1.1.1	TCA / org. transformation.TCA.pyruvate DH.E1	Pyruvate dehydrogenase E1 component subunit alpha	49	17	46.1	6.61	71.31
A0A0E0GYB4	at5g55940	35.2	not assigned.unknown	Uncharacterized protein	33	6	22.7	6.92	17.82
A0A0E0H002	at4g24990	29.5.11.1	protein.degradation.ubiquitin.ubiquitin	Membrane-anchored ubiquitin-fold protein	61	6	14.4	7.75	51.78
A0A0E0H008	at5g55070	8.1.5	TCA / org. transformation.TCA.2-oxoglutarate dehydrogenase	Lipoyl-binding domain-containing protein	11	3	48.3	8.63	9.94
A0A0E0H079	at4g13420	34.15	transport.potassium	Potassium transporter	8	5	88.3	8.73	35.91
A0A0E0H1D3	at1g29150	29.5.11.20	protein.degradation.ubiquitin.proteasom	PCI domain-containing protein	44	13	47.6	6.18	98.8
A0A0E0H1L9	at4g39730	35.1	not assigned.no ontology	PLAT domain-containing protein	12	2	24.9	6.2	10.74
A0A0E0H1S6	at1g48480	30.2.3	signalling.receptor kinases.leucine rich repeat III	Protein kinase domain-containing protein	17	7	70.3	8.68	76.91
A0A0E0H2B2	at4g24820	29.5.11.20	protein.degradation.ubiquitin.proteasom	PCI domain-containing protein	33	9	44	5.92	42.84
A0A0E0H2B4	at5g40760	7.1.1	OPP.oxidative PP.G6PD	Glucose-6-phosphate 1-dehydrogenase	8	3	56.4	6.92	16.07
A0A0E0H2M9	at3g07570	35.1	not assigned.no ontology	Cytochrome b561 and D	21	7	41.3	9	39.96
A0A0E0H3H6	at2g37710	30.2.99	signalling.receptor kinases.misc	Protein kinase domain-containing protein	9	5	72.9	7.47	16.18
A0A0E0H3H7	at2g37710	30.2.99	signalling.receptor kinases.misc	Protein kinase domain-containing protein	6	3	73.7	6.84	14.28
A0A0E0H431	at4g11600	21.2.2	redox.ascorbate and glutathione.glutathione	Glutathione peroxidase	68	7	18.8	7.81	23.77
A0A0E0H479	at4g00430	34.19.1	transport.Major Intrinsic Proteins.PIP	Uncharacterized protein	77	19	30.7	8.63	1369.06
A0A0E0H5D3	at1g32050	34.99	transport.misc	Secretory carrier-associated membrane protein	14	4	39.8	9.38	18.99
A0A0E0H5I6	at3g01390	34.1	transport.p- and v-ATPases	V-type proton ATPase subunit G	28	2	12.3	8.5	16.24
A0A0E0H5M8	at5g57110	34.21	transport.calcium	Calcium-transporting ATPase	20	16	119.5	7.09	58.85
A0A0E0H5V1	at1g30630	31.4	cell.vesicle transport	Coatomer subunit epsilon	63	10	31.6	5.47	44.55
A0A0E0H5W0	at2g35020	26.2	misc.UDP glucosyl and glucoronyl transferases	Uncharacterized protein	38	12	54.4	6.67	41.64
A0A0E0H645	at2g34660	34.16	transport.ABC transporters and multidrug resistance systems	Uncharacterized protein	5	5	185.3	7.05	16.37
A0A0E0H6H0	at1g05500	35.1.19	not assigned.no ontology.C2 domain-containing protein	Uncharacterized protein	20	10	65	7.37	37.44
A0A0E0H6P5	at5g67210	35.2	not assigned.unknown	Polysacc_synt_4 domain-containing protein	14	2	33.7	6.61	8.49
A0A0E0H718	at5g05780	29.5.11.20	protein.degradation.ubiquitin.proteasom	MPN domain-containing protein	67	13	34.9	6.73	56.61
A0A0E0H7J5	at4g27450	17.2.3	hormone metabolism.auxin.induced-regulated-responsive-activated	DUF3700 domain-containing protein	6	2	27.8	6.52	5.24
A0A0E0H7X8	at1g63500	29.4	protein.postranslational modification	Protein kinase domain-containing protein	63	22	55.4	6.05	108.49
A0A0E0H7Z0	at5g03540	31.4	cell.vesicle transport	Exocyst subunit Exo70 family protein	31	15	71.3	7.49	82.94
A0A0E0H808	at2g46860	23.4.99	nucleotide metabolism.phosphotransfer and pyrophosphatases.misc	Uncharacterized protein	40	5	24.2	5.9	22.06
A0A0E0H8B9	at5g49810	13.1.3.4.13	amino acid metabolism.synthesis.aspartate family.methionine.methionine S-methyltransferase	Methionine S-methyltransferase	6	3	120.3	6.19	9.7
A0A0E0H8C3	at1g09630	30.5	signalling.G-proteins	Uncharacterized protein	50	11	24	6.57	114.83
A0A0E0H8V8	at3g45600	33.99	development.unspecified	Uncharacterized protein	31	8	32.9	8.82	55.75
A0A0E0H8W3	at5g03040	30.3	signalling.calcium	DUF4005 domain-containing protein	44	15	48.7	9.96	122.21
A0A0E0H903	at2g47240	11.1.9	lipid metabolism.FA synthesis and FA elongation.long chain fatty acid CoA ligase	AMP-binding domain-containing protein	46	22	76	7.2	149.72
A0A0E0H9A1	at4g03080	29.4	protein.postranslational modification	Serine/threonine-protein phosphatase	11	7	97.1	6.32	32.12
A0A0E0H9P6	at2g36620	29.2.1.2.2.24	protein.synthesis.ribosomal protein.eukaryotic.60S subunit.L24	TRASH domain-containing protein	22	4	20.7	10.42	27.47
A0A0E0H9U9	at2g47470	21.1	redox.thioredoxin	Uncharacterized protein	41	12	39.9	6.99	58.06
A0A0E0HA04	at3g46290	30.2.16	signalling.receptor kinases.Catharanthus roseus-like RLK1	Protein kinase domain-containing protein	13	9	93.4	7.69	38.77
A0A0E0HA89	at4g32410	10.2.1	cell wall.cellulose synthesis.cellulose synthase	Cellulose synthase	52	42	121.2	7.06	400.48
A0A0E0HAE2	at1g79920	20.2.1	stress.abiotic.heat	Uncharacterized protein	13	8	94	4.96	35.03
A0A0E0HAJ7	at3g27430	29.5.11.20	protein.degradation.ubiquitin.proteasom	Proteasome subunit beta	22	5	29	6.93	21.17
A0A0E0HB99	at5g11560	35.1	not assigned.no ontology	EMC1_C domain-containing protein	34	24	110.8	6.84	79.75
A0A0E0HBX9	at1g07410	30.5	signalling.G-proteins	Uncharacterized protein	48	10	23.8	7.99	76.67
A0A0E0HD23	at2g38480	35.1	not assigned.no ontology	CASP-like protein	29	3	21.3	6.32	19.4
A0A0E0HDG9	at5g58420	29.2.1.2.1.4	protein.synthesis.ribosomal protein.eukaryotic.40S subunit.S4	40S ribosomal protein S4	36	9	29.6	10.14	28.36
A0A0E0HDS0	at2g38750	31.1	cell.organisation	Uncharacterized protein	53	14	37.3	6.68	58.61
A0A0E0HDS5	at3g57090	31.2	cell.division	Mitochondrial fission 1 protein	35	3	17.9	7.87	15.63
A0A0E0HDX9	at5g13530	29.4	protein.postranslational modification	Uncharacterized protein	6	7	180.3	6.18	21.08
A0A0E0HE79	at2g36460	4.1.11	glycolysis.cytosolic branch.aldolase	Fructose-bisphosphate aldolase	73	20	38.8	7.33	280.15
A0A0E0HEJ9	at2g44100	30.5	signalling.G-proteins	Guanosine nucleotide diphosphate dissociation inhibitor	67	21	49.7	5.73	133.6
A0A0E0HEM1	at4g10040	9.6	mitochondrial electron transport / ATP synthesis.cytochrome c	Cytochrome c domain-containing protein	32	3	12.3	9.32	7.23
A0A0E0HGH2	at5g54500	11.8	lipid metabolism.''exotics'' (steroids, squalene etc)	Flavodoxin-like domain-containing protein	69	11	21.6	6.8	82.24
A0A0E0HGV9	at4g28950	30.5	signalling.G-proteins	Uncharacterized protein	40	7	23.5	9.35	32
A0A0E0HHC3	at5g15090	34.2	transport.porins	Uncharacterized protein	49	8	29	8.65	28.46
A0A0E0HHI0	at2g19480	28.1	DNA.synthesis/chromatin structure	Uncharacterized protein	15	8	61.2	4.84	33.56
A0A0E0HHV3	at3g18130	29.4	protein.postranslational modification	WD_REPEATS_REGI	11	4	36.4	6.54	11.94
A0A0E0HHY9	at3g61750	17.2.3	hormone metabolism.auxin.induced-regulated-responsive-activated	Uncharacterized protein	14	4	41	10.11	11.45
A0A0E0HI36	at5g11550	35.2	not assigned.unknown	Uncharacterized protein	30	7	35.1	7.75	46.62
A0A0E0HIB8	at1g10360	26.9	misc.glutathione S transferases	Uncharacterized protein	12	3	26.5	5.95	8.56
A0A0E0HIG2	at5g44130	10.5.1	cell wall.cell wall proteins.AGPs	Uncharacterized protein	13	5	55	9.44	267.04
A0A0E0HIH2	at5g60860	30.5	signalling.G-proteins	Uncharacterized protein	50	10	24.1	5.9	75.02
A0A0E0HIK0	at1g11910	29.5.4	protein.degradation.aspartate protease	Uncharacterized protein	26	8	56.7	5.52	38.55
A0A0E0HJ85	at1g76810	29.2.3	protein.synthesis.initiation	Tr-type G domain-containing protein	4	3	105.6	6	16.06
A0A0E0HJ91	at1g12840	34.1	transport.p- and v-ATPases	V-type proton ATPase subunit C	52	14	42	5.64	58.74
A0A0E0HJM2	at4g12420	33.99	development.unspecified	Uncharacterized protein	45	20	65.7	6.55	180.13
A0A0E0HJV0	at2g36850	3.6	minor CHO metabolism.callose	FKS1_dom1 domain-containing protein	48	75	214	8.53	417.53
A0A0E0HJW3	at2g01630	26.4.1	misc.beta 1,3 glucan hydrolases.glucan endo-1,3-beta-glucosidase	X8 domain-containing protein	20	6	55.2	5.71	38.23
A0A0E0HJX6	at2g33380	30.3	signalling.calcium	Uncharacterized protein	8	2	30	9.55	8.14
A0A0E0HJY2	at1g48480	30.2.3	signalling.receptor kinases.leucine rich repeat III	Protein kinase domain-containing protein	57	30	70.7	7.05	623.71
A0A0E0HJY7	at5g37600	12.2.2	N-metabolism.ammonia metabolism.glutamine synthase	Glutamine synthetase	23	5	37.8	6.55	18.93
A0A0E0HK07	#N/A	#N/A	#N/A	Uncharacterized protein	30	12	62.7	9.23	193.72
A0A0E0HK23	at3g49010	29.2.1.2.2.13	protein.synthesis.ribosomal protein.eukaryotic.60S subunit.L13	60S ribosomal protein L13	35	7	24	10.99	63.8
A0A0E0HKA1	at5g01460	35.1	not assigned.no ontology	Uncharacterized protein	20	5	52.5	8.81	51.13
A0A0E0HKI6	at5g62300	29.2.1.2.1.20	protein.synthesis.ribosomal protein.eukaryotic.40S subunit.S20	Ribosomal_S10 domain-containing protein	19	4	22	8.84	17.74
A0A0E0HL60	at1g22050	29.5.11	protein.degradation.ubiquitin	Ubiquitin-like domain-containing protein	22	5	28.8	11.21	13.58
A0A0E0HLJ6	at3g16110	21.1	redox.thioredoxin	Uncharacterized protein	11	4	60.3	4.96	14.88
A0A0E0HLK6	at1g64040	29.4	protein.postranslational modification	Serine/threonine-protein phosphatase	20	5	36.2	5.76	15.96
A0A0E0HLQ4	at5g11150	31.4	cell.vesicle transport	Uncharacterized protein	39	5	22.3	9.74	16.21
A0A0E0HLW2	at5g05170	10.2.1	cell wall.cellulose synthesis.cellulose synthase	Cellulose synthase	54	42	120.8	7.9	467.04
A0A0E0HLW6	at5g59850	29.2.1.2.1.515	protein.synthesis.ribosomal protein.eukaryotic.40S subunit.S15A	Uncharacterized protein	75	11	14.8	9.94	49.67
A0A0E0HMR9	at1g72230	26.19	misc.plastocyanin-like	Phytocyanin domain-containing protein	12	2	19.4	7.8	69.89
A0A0E0HNT5	at4g19640	30.5	signalling.G-proteins	Uncharacterized protein	16	2	23	7.37	7.69
A0A0E0HP64	at3g16520	26.2	misc.UDP glucosyl and glucoronyl transferases	Glycosyltransferase	9	2	51.6	6.37	6.07
A0A0E0HQG0	at2g04520	29.2.3	protein.synthesis.initiation	S1-like domain-containing protein	28	4	16.3	5.35	16.95
A0A0E0HSD7	at5g25930	30.2.11	signalling.receptor kinases.leucine rich repeat XI	Protein kinase domain-containing protein	7	5	111.4	5.53	23.87
A0A0E0HTV5	at4g22130	29.4.1.57	protein.postranslational modification.kinase.receptor like cytoplasmatic kinase VII	Protein kinase domain-containing protein	15	5	69	5.91	35.86
A0A0E0HU26	at1g15690	34.3	transport.H+ transporting pyrophosphatase	Uncharacterized protein	24	15	81.9	5.34	249.75
A0A0E0HUJ9	at2g07180	29.4.1.57	protein.postranslational modification.kinase.receptor like cytoplasmatic kinase VII	Protein kinase domain-containing protein	8	3	51.7	6.79	19.95
A0A0E0HVK3	at5g62700	31.1	cell.organisation	Tubulin beta chain	82	24	50.1	4.83	711.05
A0A0E0HW37	at1g56580	35.2	not assigned.unknown	Uncharacterized protein	11	5	61.1	6.33	14.56
A0A0E0HWA7	at2g37710	30.2.99	signalling.receptor kinases.misc	Uncharacterized protein	4	3	134.5	7.36	8.24
A0A0E0HX83	at4g09800	29.2.1.2.1.18	protein.synthesis.ribosomal protein.eukaryotic.40S subunit.S18	Uncharacterized protein	31	10	53.6	10.42	107.26
A0A0E0HXU0	at1g04760	31.4	cell.vesicle transport	Uncharacterized protein	63	11	24.8	8.88	143.68
A0A0E0HZ50	at3g43600	17.1.1	hormone metabolism.abscisic acid.synthesis-degradation	Uncharacterized protein	18	16	148.4	7.3	94.21
A0A0E0I022	at5g02280	29.3.99	protein.targeting.unknown	Uncharacterized protein	28	3	16.2	5.76	14.58
A0A0E0I0P1	at3g66654	31.3.1	cell.cycle.peptidylprolyl isomerase	PPIase cyclophilin-type domain-containing protein	12	2	25.9	8.29	6.43
A0A0E0I134	at2g44610	30.5	signalling.G-proteins	Uncharacterized protein	63	12	22.9	7.9	72.04
A0A0E0I1W2	at5g55180	26.4	misc.beta 1,3 glucan hydrolases	Uncharacterized protein	18	6	58.1	5.07	32.17
A0A0E0I219	at3g59540	29.2.1.2.2.38	protein.synthesis.ribosomal protein.eukaryotic.60S subunit.L38	Uncharacterized protein	26	3	13.7	10.83	13.27
A0A0E0I240	at3g42050	34.1.1.6	transport.p- and v-ATPases.H+-transporting two-sector ATPase.subunit H	V-type proton ATPase subunit H	42	13	51.4	7.42	66.24
A0A0E0I2A3	at4g28100	35.2	not assigned.unknown	Uncharacterized protein	12	3	34	8.12	14.97
A0A0E0I2D4	at4g21540	11.8.1	lipid metabolism.''exotics'' (steroids, squalene etc).sphingolipids	DAGKc domain-containing protein	24	7	52	5.62	31.45
A0A0E0I2F0	at3g43300	30.5	signalling.G-proteins	SEC7 domain-containing protein	7	8	188.4	5.6	34.33
A0A0E0I2F4	at4g03415	29.4	protein.postranslational modification	PPM-type phosphatase domain-containing protein	11	4	51	6.05	14.87
A0A0E0I2P6	at5g19820	35.1	not assigned.no ontology	Importin N-terminal domain-containing protein	18	10	122.7	4.92	34.34
A0A0E0I378	at1g13950	29.2.3	protein.synthesis.initiation	Eukaryotic translation initiation factor 5A	53	6	17.4	6.2	35.28
A0A0E0I3L3	at1g19110	20.1.7.6.1	stress.biotic.PR-proteins.proteinase inhibitors.trypsin inhibitor	VWFA domain-containing protein	15	6	82.3	6.4	18.97
A0A0E0I3L6	at2g18110	29.2.4	protein.synthesis.elongation	EF1_GNE domain-containing protein	59	10	27.5	4.65	40.88
A0A0E0I3N3	at3g04770	29.2.1.2.1.31	protein.synthesis.ribosomal protein.eukaryotic.40S subunit.SA	40S ribosomal protein SA	32	8	32.9	5.08	55.32
A0A0E0I4B5	at1g36150	26.21	misc.protease inhibitor/seed storage/lipid transfer protein (LTP) family protein	AAI domain-containing protein	21	2	19	7.94	39.89
A0A0E0I4K3	at5g47520	30.5	signalling.G-proteins	Uncharacterized protein	15	3	26.1	5.22	32.67
A0A0E0I4V7	at3g06035	35.2	not assigned.unknown	Uncharacterized protein	10	2	22.7	5.22	18.36
A0A0E0I5K1	at2g47710	20.2.99	stress.abiotic.unspecified	Usp domain-containing protein	26	4	17.9	6.99	13.14
A0A0E0I5Q0	at2g40540	34.15	transport.potassium	Potassium transporter	4	2	87.6	7.8	17.26
A0A0E0I5T4	at2g39050	35.1.41	not assigned.no ontology.hydroxyproline rich proteins	Uncharacterized protein	47	8	22.8	7.81	106.72
A0A0E0I5Y7	at3g66658	16.4.2.1	secondary metabolism.N misc.betaine.betaine-aldehyde dehydrogenase	Aldedh domain-containing protein	18	7	67	8.27	25.45
A0A0E0I602	at1g09160	29.4	protein.postranslational modification	PPM-type phosphatase domain-containing protein	5	3	48.5	7.72	14.26
A0A0E0I616	at4g29040	29.5.11.20	protein.degradation.ubiquitin.proteasom	AAA domain-containing protein	29	9	49.6	6.21	66.73
A0A0E0I6J4	at4g10260	2.2.1.1	major CHO metabolism.degradation.sucrose.fructokinase	PfkB domain-containing protein	67	18	35.4	5.17	123.81
A0A0E0I6N3	at4g00100	29.2.1.2.1.13	protein.synthesis.ribosomal protein.eukaryotic.40S subunit.S13	Uncharacterized protein	40	8	37.8	10.8	49.19
A0A0E0I6Q9	at5g63190	28.99	DNA.unspecified	Uncharacterized protein	8	3	78.6	5.26	9.58
A0A0E0I6S3	at5g40780	34.3	transport.amino acids	Aa_trans domain-containing protein	21	7	49.2	9.2	89.17
A0A0E0I6V6	at2g40010	29.2.1.2.2.80	protein.synthesis.ribosomal protein.eukaryotic.60S subunit.P0	60S acidic ribosomal protein P0	44	11	34.4	5.49	82.3
A0A0E0I7D6	at1g26880	29.2.1.2.2.34	protein.synthesis.ribosomal protein.eukaryotic.60S subunit.L34	Uncharacterized protein	25	3	14.3	11.36	16.77
A0A0E0I7H4	at5g16910	10.2.1	cell wall.cellulose synthesis.cellulose synthase	Uncharacterized protein	39	27	105.1	8.41	218.23
A0A0E0I816	at2g05710	8.1.3	TCA / org. transformation.TCA.aconitase	Aconitate hydratase	15	10	107.1	6.86	52.56
A0A0E0I8B1	at1g56140	30.2.8.2	signalling.receptor kinases.leucine rich repeat VIII-2	Protein kinase domain-containing protein	7	6	106.6	6.84	25.82
A0A0E0I8J5	at1g36050	35.2	not assigned.unknown	Uncharacterized protein	8	3	43.4	6.62	7.7
A0A0E0I901	at4g30190	34.1.2	transport.p- and v-ATPases.H+-exporting ATPase	Plasma membrane ATPase	16	13	109.4	7.58	292.56
A0A0E0I9H5	#N/A	#N/A	#N/A	Uncharacterized protein	18	3	40.2	10.1	47.32
A0A0E0I9P4	at1g32400	33.99	development.unspecified	Uncharacterized protein	16	3	31.3	5.17	9.52
A0A0E0IAK0	at1g55610	30.2.10	signalling.receptor kinases.leucine rich repeat X	Protein kinase domain-containing protein	2	2	131.1	6.28	4.24
A0A0E0IC50	at1g14900	28.1	DNA.synthesis/chromatin structure	H15 domain-containing protein	33	3	18.7	10.46	11.84
A0A0E0ICN1	at4g36130	29.2.1.2.2.8	protein.synthesis.ribosomal protein.eukaryotic.60S subunit.L8	Ribosomal_L2_C domain-containing protein	33	7	28.2	10.99	41.8
A0A0E0IDM6	at5g55730	10.5.1	cell wall.cell wall proteins.AGPs	FAS1 domain-containing protein	21	3	27.5	8.5	14.09
A0A0E0IE01	at2g04780	10.5.1	cell wall.cell wall proteins.AGPs	FAS1 domain-containing protein	28	6	28.2	8.78	32.04
A0A0E0IE69	at3g57830	30.2.3	signalling.receptor kinases.leucine rich repeat III	Protein kinase domain-containing protein	9	4	68.2	6.67	21.67
A0A0E0IEC9	at4g38220	29.5	protein.degradation	Uncharacterized protein	22	7	48.5	7.2	23.8
A0A0E0IEE9	at1g20980	33.3	development.squamosa promoter binding like (SPL)	SBP-type domain-containing protein	5	3	124.4	7.59	14.68
A0A0E0IEZ0	at1g67430	29.2.1.2.2.17	protein.synthesis.ribosomal protein.eukaryotic.60S subunit.L17	Uncharacterized protein	25	4	20.8	10.27	37.54
A0A0E0IF31	at3g26935	27.3.99	RNA.regulation of transcription.unclassified	S-acyltransferase	10	4	49.5	8.1	15.81
A0A0E0IFC5	at1g66950	34.16	transport.ABC transporters and multidrug resistance systems	Uncharacterized protein	5	5	149.8	8.62	17.31
A0A0E0IFC6	at2g35110	31.2	cell.division	Uncharacterized protein	7	7	155.5	7.03	23.09
A0A0E0IFE9	at1g63120	29.5.5	protein.degradation.serine protease	RH	24	6	36.6	7.25	35.89
A0A0E0IFG8	at4g38790	29.3.4.1	protein.targeting.secretory pathway.ER	Uncharacterized protein	18	4	30.5	9.31	12.35
A0A0E0IFI4	at1g20200	29.5.11.20	protein.degradation.ubiquitin.proteasom	PCI domain-containing protein	25	11	55.1	8.43	42.67
A0A0E0IGR1	at4g12730	10.5.1	cell wall.cell wall proteins.AGPs	Uncharacterized protein	50	14	42.4	7.96	322.91
A0A0E0IGV1	at5g47720	13.2.4.5	amino acid metabolism.degradation.branched chain group.isoleucine	Uncharacterized protein	49	13	41	6.57	56.18
A0A0E0II19	at2g34250	29.3.4.99	protein.targeting.secretory pathway.unspecified	Uncharacterized protein	20	8	79.7	8.46	48.88
A0A0E0IJD3	at3g50590	35.1	not assigned.no ontology	WD_REPEATS_REGI	36	44	181.6	8.34	229.71
A0A0E0IK55	at3g07160	3.6	minor CHO metabolism.callose	FKS1_dom1 domain-containing protein	47	63	196.9	8.35	296.95
A0A0E0IKD5	at5g07990	16.8.3.3	secondary metabolism.flavonoids.dihydroflavonols.flavonoid 3''-monooxygenase	Uncharacterized protein	21	7	58.1	8.78	32.92
A0A0E0IL31	at4g40050	35.2	not assigned.unknown	Uncharacterized protein	19	10	66.2	8	30.31
A0A0E0ILZ1	at4g18100	29.2.1.2.2.32	protein.synthesis.ribosomal protein.eukaryotic.60S subunit.L32	D	14	6	48.6	9.32	52.56
A0A0E0IMC3	at1g56450	29.5.11.20	protein.degradation.ubiquitin.proteasom	Proteasome subunit beta	58	11	28.2	7.61	55.85
A0A0E0IML6	at1g63120	29.5.5	protein.degradation.serine protease	RH	41	11	35.6	9.1	156.9
A0A0E0IMU3	at1g75680	26.3.4	misc.gluco-, galacto- and mannosidases.endoglucanase	Endoglucanase	38	15	56.9	6.46	89.19
A0A0E0IMW6	at4g38690	11.9.3	lipid metabolism.lipid degradation.lysophospholipases	PLCXc domain-containing protein	13	11	133.5	8.82	41.78
A0A0E0INR6	at1g34300	30.2.24	signalling.receptor kinases.S-locus glycoprotein like	Serine/threonine-protein kinase	7	4	90	6.87	18.89
A0A0E0IPA0	at1g19715	26.16	misc.myrosinases-lectin-jacalin	Jacalin-type lectin domain-containing protein	30	3	15.6	7.03	11.37
A0A0E0IPN9	at2g19770	31.1	cell.organisation	Profilin	38	4	14.1	4.87	17.35
A0A0E0IPP4	at5g02280	29.3.99	protein.targeting.unknown	Uncharacterized protein	28	3	16.2	6.05	14.97
A0A0E0IQ53	at5g62300	29.2.1.2.1.20	protein.synthesis.ribosomal protein.eukaryotic.40S subunit.S20	Ribosomal_S10 domain-containing protein	40	6	14.2	9.63	51.85
A0A0E0IQE5	at1g27530	35.2	not assigned.unknown	Ubiquitin-fold modifier-conjugating enzyme 1	28	3	20.5	7.83	8.82
A0A0E0IT22	at3g08510	30.4.4	signalling.phosphinositides.phosphoinositide phospholipase C	Phosphoinositide phospholipase C	22	7	63.5	5.78	46.39
A0A0E0ITA5	at5g23860	31.1	cell.organisation	Tubulin beta chain	78	23	49.9	4.84	665.44
A0A0E0IUL7	at1g17840	34.16	transport.ABC transporters and multidrug resistance systems	ABC transporter domain-containing protein	14	7	79.1	8.78	28.97
A0A0E0IUW5	at3g48890	21.2	redox.ascorbate and glutathione	Cytochrome b5 heme-binding domain-containing protein	56	8	24.7	4.56	42.98
A0A0E0IV34	at4g24130	35.2	not assigned.unknown	Uncharacterized protein	35	5	20	5.26	18.42
A0A0E0IVN8	at5g15650	10.5.5	cell wall.cell wall proteins.RGP	Uncharacterized protein	57	15	41.3	6.19	83.16
A0A0E0IVU4	at4g35230	29.4.1.52	protein.postranslational modification.kinase.receptor like cytoplasmatic kinase II	Protein kinase domain-containing protein	35	14	58.2	7.8	57.1
A0A0E0IWL0	at4g15000	29.2.1.2.2.27	protein.synthesis.ribosomal protein.eukaryotic.60S subunit.L27	60S ribosomal protein L27	44	6	15.5	10.55	23.1
A0A0E0IWU3	at4g35470	30.2	signalling.receptor kinases	Uncharacterized protein	20	9	59.2	5.22	41.36
A0A0E0IXN2	at2g09990	29.2.1.2.1.16	protein.synthesis.ribosomal protein.eukaryotic.40S subunit.S16	Uncharacterized protein	40	6	16.8	10.56	27.12
A0A0E0IYA5	at2g19580	33.99	development.unspecified	Uncharacterized protein	28	7	29.3	8.51	35.94
A0A0E0IYB1	at1g09640	29.2.4	protein.synthesis.elongation	Uncharacterized protein	44	14	52.5	7.65	80.14
A0A0E0IYD4	at5g19140	15	metal handling	DUF3700 domain-containing protein	31	5	25.1	5.94	76.88
A0A0E0IYE1	at3g52990	4.1.15	glycolysis.cytosolic branch.pyruvate kinase (PK)	Pyruvate kinase	27	9	57.3	6.76	98.18
A0A0E0IYF9	at5g03940	29.3.3	protein.targeting.chloroplast	Uncharacterized protein	2	3	133.6	9.83	9.55
A0A0E0J149	at4g35160	16.2	secondary metabolism.phenylpropanoids	Uncharacterized protein	15	3	40.5	6.16	10.5
A0A0E0J1P0	at4g13940	13.2.3.4	amino acid metabolism.degradation.aspartate family.methionine	Adenosylhomocysteinase	67	25	53.2	5.9	167.4
A0A0E0J1P5	at5g42190	29.5.11.4.3.1	protein.degradation.ubiquitin.E3.SCF.SKP	Uncharacterized protein	40	5	19	4.61	21.46
A0A0E0J230	at1g07570	29.4.1.57	protein.postranslational modification.kinase.receptor like cytoplasmatic kinase VII	Protein kinase domain-containing protein	22	6	40.8	9.42	25.3
A0A0E0J2Y2	at3g02520	30.7	signalling.14-3-3 proteins	14_3_3 domain-containing protein	73	16	29.2	4.91	254.55
A0A0E0J3K5	at2g19440	26.4.1	misc.beta 1,3 glucan hydrolases.glucan endo-1,3-beta-glucosidase	X8 domain-containing protein	10	4	52.4	6.89	14.38
A0A0E0J487	at2g26560	33.1	development.storage proteins	Patatin	29	9	91.3	5.97	40.19
A0A0E0J614	at5g59320	11.6	lipid metabolism.lipid transfer proteins etc	Non-specific lipid-transfer protein	21	2	11.5	9.07	9.32
A0A0E0J706	at5g06320	20.1	stress.biotic	Uncharacterized protein	21	7	46.9	9.79	74.45
A0A0E0J709	at3g44220	20.1	stress.biotic	LEA_2 domain-containing protein	17	4	23.2	8.09	9.99
A0A0E0J749	at5g09810	31.1	cell.organisation	Uncharacterized protein	58	15	41.7	5.59	246.99
A0A0E0J8C7	at1g67510	30.2.3	signalling.receptor kinases.leucine rich repeat III	Protein kinase domain-containing protein	3	2	81.2	8.29	18.11
A0A0E0JAV7	at1g13950	29.2.3	protein.synthesis.initiation	Eukaryotic translation initiation factor 5A	38	5	17.5	5.99	27.09
A0A0E0JBN6	at2g26510	34.99	transport.misc	Uncharacterized protein	19	5	60.6	9.2	22.57
A0A0E0JBQ8	at5g60460	29.3.4.99	protein.targeting.secretory pathway.unspecified	Protein transport protein Sec61 subunit beta	37	3	10.7	11.93	29.21
A0A0E0JCM8	at5g17920	13.1.3.4	amino acid metabolism.synthesis.aspartate family.methionine	Uncharacterized protein	50	35	165.3	6.3	264.63
A0A0H3UP39	at2g33150	13.2.4.1	amino acid metabolism.degradation.branched-chain group.shared	3-ketoacyl-CoA thiolase-like protein	10	3	46.9	8.15	13.12
A0A0K0LKU8	atcg00720	1.1.3	PS.lightreaction.cytochrome b6/f	Cytochrome b6	21	3	24.2	8.76	12.15
A0A0N7KGJ7	at3g04400	29.2.1.2.2.23	protein.synthesis.ribosomal protein.eukaryotic.60S subunit.L23		48	5	15.8	10.29	69.65
A0A0P0V9Q4	at3g08690	29.5.11.3	protein.degradation.ubiquitin.E2		24	2	17.8	7.88	8.84
A0A0P0VHE6	at4g11220	35.1	not assigned.no ontology	Reticulon-like protein (Fragment)	8	2	23.2	9.45	10.89
A0A0P0VL75	at5g09260	27.3.71	RNA.regulation of transcription.SNF7		34	6	26	4.74	23.64
A0A0P0VR59	at3g16080	29.2.1.2.2.37	protein.synthesis.ribosomal protein.eukaryotic.60S subunit.L37		18	4	16.3	11.78	12.24
A0A0P0VTX8	at3g04770	29.2.1.2.1.31	protein.synthesis.ribosomal protein.eukaryotic.40S subunit.SA		61	5	12.5	8.47	40.63
A0A0P0VUA6	at4g34670	29.2.1.2.1.53	protein.synthesis.ribosomal protein.eukaryotic.40S subunit.S3A		61	15	29	9.74	120.63
A0A0P0W1T3	at3g22400	17.7.1.2	hormone metabolism.jasmonate.synthesis-degradation.lipoxygenase	Lipoxygenase	30	22	95.5	6.61	78.3
A0A0P0W506	at1g75850	29.3.4.3	protein.targeting.secretory pathway.vacuole		8	6	94.6	5.67	18.56
A0A0P0W5Q5	at4g14147	31.1	cell.organisation		28	5	19.4	7.71	12.88
A0A0P0W7K8	at2g16850	34.19.1	transport.Major Intrinsic Proteins.PIP		48	10	29.4	8.98	617.54
A0A0P0WCF8	at1g64780	34.5	transport.ammonium	Ammonium transporter	18	5	46	7.56	48.51
A0A0P0WDF1	at4g38350	35.1	not assigned.no ontology		10	7	97.6	6.2	33.3
A0A0P0WFL8	at5g67200	30.2.3	signalling.receptor kinases.leucine rich repeat III		7	3	75.5	8.88	16.53
A0A0P0WFT4	at5g38250	30.2.20	signalling.receptor kinases.wheat LRK10 like		11	2	20.5	7.15	7.69
A0A0P0WK98	at4g17390	29.2.1.2.2.15	protein.synthesis.ribosomal protein.eukaryotic.60S subunit.L15	Ribosomal protein L15	25	5	24.3	11.53	48.97
A0A0P0WLR9	at2g38760	31.1	cell.organisation	Annexin	28	6	35.3	5.88	22.91
A0A0P0WSK4	at5g65360	28.1.3	DNA.synthesis/chromatin structure.histone		23	4	25	11.84	16.76
A0A0P0WXQ4	at5g45775	29.2.1.2.2.11	protein.synthesis.ribosomal protein.eukaryotic.60S subunit.L11		50	8	22.4	9.79	66.01
A0A0P0WYH6	at2g26600	26.4.1	misc.beta 1,3 glucan hydrolases.glucan endo-1,3-beta-glucosidase		8	2	53.3	8.9	8.14
A0A0P0X923	at2g22475	17.1.3	hormone metabolism.abscisic acid.induced-regulated-responsive-activated		22	5	28.7	9.44	19.66
A0A0P0XDG3	at1g16860	35.1	not assigned.no ontology		49	17	51.8	9.17	198.03
A0A0P0XIR6	at4g35470	30.2	signalling.receptor kinases		54	20	62	6.34	158.67
A0A0P0XK49	at1g36730	29.2.3	protein.synthesis.initiation		9	2	42.1	5.54	5.69
A0A0P0XQ17	at4g12590	35.2	not assigned.unknown		24	5	25.8	9.55	15.1
A0A0P0XV01	at4g36750	11.8	lipid metabolism.''exotics'' (steroids, squalene etc)		49	9	25.9	8.88	104.79
A0A0P0Y248	at4g13930	25.1	C1-metabolism.glycine hydroxymethyltransferase	Serine hydroxymethyltransferase	53	17	51.4	7.5	70.1
A0A0P0Y2P3	at5g50700	26.22	misc.short chain dehydrogenase/reductase (SDR)		16	4	38	9.11	10.72
A0A0P0Y6A6	at2g38540	11.6	lipid metabolism.lipid transfer proteins etc	Non-specific lipid-transfer protein	40	3	11.3	8.72	14.43
A0A0R7FMX6	at4g35090	21.6	redox.dismutases and catalases	Catalase	10	3	56.5	7.05	11.81
A0A0R7VIP9	at1g02500	13.1.3.4.11	amino acid metabolism.synthesis.aspartate family.methionine.S-adenosylmethionine synthetase	S-adenosylmethionine synthase	30	7	42.9	6.05	32.02
A0A1L2JKJ5	at2g36460	4.1.11	glycolysis.cytosolic branch.aldolase	Fructose-bisphosphate aldolase	81	23	38.8	8.16	409.8
A0A1V1H9A1	at4g23850	11.1.9	lipid metabolism.FA synthesis and FA elongation.long chain fatty acid CoA ligase	Putative long chain acyl-CoA synthetase	5	3	72.1	6.96	7.88
A0A218KL39	at3g12110	31.1	cell.organisation	Actin-1	69	18	41.8	5.49	344.75
A0A2U1ESS9	at3g53520	10.1.5	cell wall.precursor synthesis.UXS	dTDP-glucose 4,6-dehydratase	6	2	34.2	5.67	9.4
A0A345UFN4	at3g46290	30.2.16	signalling.receptor kinases.Catharanthus roseus-like RLK1	Receptor-like protein kinase HERK 1	3	2	90.3	8.4	26.2
A0A345YV75	at1g07890	21.2.1	redox.ascorbate and glutathione.ascorbate	Ascobate peroxidase	65	10	27.1	5.36	45.52
A0A3N1M546	at5g46290	11.1.3	lipid metabolism.FA synthesis and FA elongation.ketoacyl ACP synthase	Acyl transferase domain-containing protein	1	2	316.9	5.82	6.69
A0A3Q8M3I0	at5g38480	30.7	signalling.14-3-3 proteins	14-3-3 like protein	76	20	29.2	4.88	279.91
A0A4D6C9S8	at5g03340	31.2	cell.division	CDC48E	49	29	89.8	5.21	142.52
A0A516UX48	at3g60820	29.5.11.20	protein.degradation.ubiquitin.proteasom	Peptidase T1 family	66	11	24.3	6.89	56.16
A0A542V640	#N/A	#N/A	#N/A	Uncharacterized protein DUF3359	23	2	9.9	8.15	24.93
A1YQJ2	at5g11520	13.1.1.2.1	amino acid metabolism.synthesis.central amino acid metabolism.aspartate.aspartate aminotransferase	Aspartate aminotransferase	43	10	44.5	7.94	30.24
A1YQJ3	at2g36530	4.1.14	glycolysis.cytosolic branch.enolase	Enolase	80	25	47.9	5.57	212.91
A1YQK1	at5g43330	8.2.9	TCA / org. transformation.other organic acid transformaitons.cyt MDH	Malate dehydrogenase	63	14	35.5	6.09	64.7
A2WJP2	at2g39050	35.1.41	not assigned.no ontology.hydroxyproline rich proteins	Uncharacterized protein	21	5	30.7	6.86	27.91
A2WKS3	at3g45980	28.1.3	DNA.synthesis/chromatin structure.histone	Histone H2B.10	24	3	16.5	10.02	32.08
A2WKY2	at5g03170	10.5.1	cell wall.cell wall proteins.AGPs	FAS1 domain-containing protein	13	2	27.1	8.68	16.65
A2WLY6	at2g34960	34.3	transport.amino acids	AA_permease_C domain-containing protein	12	5	65.5	8.03	43.33
A2WMG6	at4g20260	30.4	signalling.phosphinositides	Salt stress root protein RS1	64	12	21.8	4.92	91.26
A2WMY5	at3g06720	29.3.1	protein.targeting.nucleus	Importin subunit alpha	28	8	57.5	5.22	33.15
A2WN87	at5g23540	29.5.11.20	protein.degradation.ubiquitin.proteasom	MPN domain-containing protein	48	10	34.3	6.61	45.36
A2WNQ5	at3g62150	34.16	transport.ABC transporters and multidrug resistance systems	Uncharacterized protein	23	19	138	8.24	113.72
A2WPN6	at3g55280	29.2.1.2.2.523	protein.synthesis.ribosomal protein.eukaryotic.60S subunit.L23A	Ribosomal_L23eN domain-containing protein	43	9	17	10.3	62.48
A2WPV4	at5g58420	29.2.1.2.1.4	protein.synthesis.ribosomal protein.eukaryotic.40S subunit.S4	40S ribosomal protein S4	56	15	29.8	10.13	51.08
A2WTF3	at1g64200	34.1.1	transport.p- and v-ATPases.H+-transporting two-sector ATPase	Uncharacterized protein	71	15	26.6	7.37	57.91
A2WTL3	at5g03170	10.5.1	cell wall.cell wall proteins.AGPs	FAS1 domain-containing protein	8	2	25	7.18	18.88
A2WTW6	at1g18080	33.99	development.unspecified	WD_REPEATS_REGI	55	12	36.2	6.44	76.28
A2WU74	at1g60780	29.3.4.99	protein.targeting.secretory pathway.unspecified	MHD domain-containing protein	10	3	49	6.58	8.38
A2WUG1	at1g71780	35.2	not assigned.unknown	Uncharacterized protein	23	3	22	9.35	9.35
A2WWR4	at5g59970	31.1	cell.organisation	Histone H4	46	5	11.4	11.47	21.28
A2WX71	at1g08360	29.2.1.1.3.2.510	protein.synthesis.ribosomal protein.prokaryotic.unknown organellar.50S subunit.L10A	Uncharacterized protein	47	10	27.1	9.94	50.34
A2WXW7	at1g08450	30.3	signalling.calcium	Calreticulin	11	3	49.9	6.87	14.35
A2WYG9	at1g27390	29.3.2	protein.targeting.mitochondria	Probable mitochondrial import receptor subunit T	24	5	22.5	5.44	15.52
A2WZK1	at2g32720	21.2	redox.ascorbate and glutathione	Cytochrome b5	56	6	15	5.3	46.51
A2X0Q5	at5g58090	26.4.1	misc.beta 1,3 glucan hydrolases.glucan endo-1,3-beta-glucosidase	X8 domain-containing protein	41	13	53.6	5.47	72.7
A2X0V4	at3g13920	29.2.3	protein.synthesis.initiation	Uncharacterized protein	72	21	47.1	5.67	194.62
A2X1H8	at1g70600	29.2.1.2.2.527	protein.synthesis.ribosomal protein.eukaryotic.60S subunit.L27A	Ribosomal_L18e/L15P domain-containing protein	26	3	15.8	11.14	26.31
A2X2I0	at5g54980	35.1	not assigned.no ontology	CASP-like protein 2D1	40	7	21.7	5.63	34.66
A2X377	at3g47810	26.27	misc.calcineurin-like phosphoesterase family protein	Vacuolar protein sorting-associated protein 29	15	3	20.9	6.6	8.11
A2X544	at2g40980	35.2	not assigned.unknown	Uncharacterized protein	11	5	78.4	6.05	39.4
A2X6N1	at1g74050	29.2.1.2.2.6	protein.synthesis.ribosomal protein.eukaryotic.60S subunit.L6	60S ribosomal protein L6	41	10	24.2	10.11	57.58
A2X6T4	at1g67730	16.7	secondary metabolism.wax	Uncharacterized protein	27	6	35.5	9.83	22.26
A2X9M7	at1g71820	35.2	not assigned.unknown	Uncharacterized protein	44	21	85.4	4.93	103.69
A2XA20	at4g31300	29.5.11.20	protein.degradation.ubiquitin.proteasom	Proteasome subunit beta	72	13	26.3	5.78	52.88
A2XBS1	at1g63120	29.5.5	protein.degradation.serine protease	RH	25	6	35.9	9.14	39.32
A2XBX8	at5g24010	30.2.16	signalling.receptor kinases.Catharanthus roseus-like RLK1	Protein kinase domain-containing protein	28	18	91.9	6.09	75.62
A2XCK8	at5g43350	34.7	transport.phosphate	MFS domain-containing protein	41	13	57.4	8.37	162.33
A2XD99	at3g14350	30.2.5	signalling.receptor kinases.leucine rich repeat V	Protein kinase domain-containing protein	26	11	78.5	6.23	126.95
A2XE45	at2g16060	21.3	redox.heme	GL	54	6	17.9	9.33	28.62
A2XEW6	at1g53540	20.2.1	stress.abiotic.heat	SHSP domain-containing protein	34	5	17.3	6.61	18.08
A2XF36	at2g25430	35.1.21	not assigned.no ontology.epsin N-terminal homology (ENTH) domain-containing protein	ENTH domain-containing protein	24	14	72	5.64	70.32
A2XFL2	at2g40290	29.2.3	protein.synthesis.initiation	S1 motif domain-containing protein	15	4	38.2	5.31	20.6
A2XG88	at2g39050	35.1.41	not assigned.no ontology.hydroxyproline rich proteins	Uncharacterized protein	63	22	41.7	6.74	281.22
A2XGF5	at1g06900	29.5	protein.degradation	Uncharacterized protein	4	2	119.1	4.91	7.58
A2XGK2	at3g05560	29.2.1.2.2.22	protein.synthesis.ribosomal protein.eukaryotic.60S subunit.L22	Uncharacterized protein	44	6	14.5	9.55	33.82
A2XGN6	at1g54610	29.4.1	protein.postranslational modification.kinase	Protein kinase domain-containing protein	16	7	61.9	9.01	50.37
A2XH67	at3g17440	31.4	cell.vesicle transport	t-SNARE coiled-coil homology domain-containing protein	42	8	31.1	7.85	42.42
A2XHI9	at5g10360	29.2.1.2.1.6	protein.synthesis.ribosomal protein.eukaryotic.40S subunit.S6	40S ribosomal protein S6	30	8	28.5	10.65	57.82
A2XHU1	at2g18110	29.2.4	protein.synthesis.elongation	EF1_GNE domain-containing protein	24	5	27.8	4.58	16.21
A2XIE7	at3g54540	34.16	transport.ABC transporters and multidrug resistance systems	Uncharacterized protein	10	5	77.8	6.62	16.28
A2XKW5	at1g55265	35.2	not assigned.unknown	Uncharacterized protein	34	3	18.3	4.87	9.57
A2XKY8	at4g14800	29.5.11.20	protein.degradation.ubiquitin.proteasom	Proteasome subunit beta	51	8	23.5	5.64	30.58
A2XLA1	at1g62020	31.4	cell.vesicle transport	Coatomer subunit alpha	24	21	136.2	6.96	71.21
A2XLH5	at5g43950	35.2	not assigned.unknown	Uncharacterized protein	45	19	62.4	7.05	147.29
A2XMB0	at4g37100	35.2	not assigned.unknown	Uncharacterized protein	19	12	102.4	5.55	72.19
A2XMG6	at2g18470	30.2.22	signalling.receptor kinases.proline extensin like	Protein kinase domain-containing protein	8	3	50	8.29	21.54
A2XN55	at5g25450	9.5	mitochondrial electron transport / ATP synthesis.cytochrome c reductase	Cytochrome b-c1 complex subunit 7	34	3	15	9.52	10.31
A2XNS5	at2g35460	35.1	not assigned.no ontology	LEA_2 domain-containing protein	29	4	22.8	9.32	16.82
A2XPH9	at2g16850	34.19.1	transport.Major Intrinsic Proteins.PIP	Uncharacterized protein	49	11	29.9	8.97	641.58
A2XPJ3	at3g07950	29.5.5	protein.degradation.serine protease	Uncharacterized protein	24	3	28.2	5.9	7.6
A2XV00	at2g43320	35.2	not assigned.unknown	Uncharacterized protein	8	2	37.8	7.36	5.83
A2XV50	at2g44050	18.3.2	Co-factor and vitamine metabolism.riboflavin.riboflavin synthase	6,7-dimethyl-8-ribityllumazine synthase	18	2	22.5	8.97	9.32
A2XVR4	at1g17840	34.16	transport.ABC transporters and multidrug resistance systems	ABC transporter domain-containing protein	40	18	76.6	8.79	128.23
A2XWK2	at4g23060	30.3	signalling.calcium	DUF4005 domain-containing protein	10	3	50.2	10.48	47.89
A2XZF9	at2g39990	29.5.11.20	protein.degradation.ubiquitin.proteasom	Eukaryotic translation initiation factor 3 subunit F	49	11	31.2	5.48	33.57
A2XZJ1	at2g32720	21.2	redox.ascorbate and glutathione	Cytochrome b5 heme-binding domain-containing protein	61	7	15.3	5.33	71.74
A2XZP5	at2g28680	33.1	development.storage proteins	Uncharacterized protein	52	14	38.2	6.16	47.27
A2Y043	at4g33420	26.12	misc.peroxidases	Peroxidase	9	2	37.6	7.53	13.25
A2Y053	at1g02500	13.1.3.4.11	amino acid metabolism.synthesis.aspartate family.methionine.S-adenosylmethionine synthetase	S-adenosylmethionine synthase 1	32	8	43.2	6.14	28.77
A2Y0K0	at5g27850	29.2.1.2.2.18	protein.synthesis.ribosomal protein.eukaryotic.60S subunit.L18	60S ribosomal protein l18	48	10	21.3	11.4	68.18
A2Y0T3	at3g08710	21.1	redox.thioredoxin	Thioredoxin	42	5	14.8	6.01	16.89
A2Y154	at5g25880	8.2.10	TCA / org. transformation.other organic acid transformaitons.malic	Malic enzyme	15	4	62.9	5.76	11.7
A2Y2I1	at1g56130	30.2.8.2	signalling.receptor kinases.leucine rich repeat VIII-2	Protein kinase domain-containing protein	24	16	98.5	7.42	78.88
A2Y2M4	at5g42570	35.1	not assigned.no ontology	Uncharacterized protein	39	8	25.2	9.55	24.5
A2Y2Z1	at2g44100	30.5	signalling.G-proteins	Guanosine nucleotide diphosphate dissociation inhibitor	57	19	49.6	5.85	122.86
A2Y3B5	at2g26300	30.5	signalling.G-proteins	Guanine nucleotide-binding protein alpha-1 subunit	32	11	44.2	7.09	36.88
A2Y3J4	at5g28840	21.2.1.1	redox.ascorbate and glutathione.ascorbate.GME	Epimerase domain-containing protein	20	6	42.1	6.18	19.36
A2Y470	at5g60920	10.2.2	cell wall.cellulose synthesis.COBRA	C	20	8	50.3	8.5	77.4
A2Y5F8	at3g53740	29.2.1.2.2.36	protein.synthesis.ribosomal protein.eukaryotic.60S subunit.L36	60S ribosomal protein L36	26	3	12.7	11.43	11.36
A2Y5N8	at5g58430	27.3.99	RNA.regulation of transcription.unclassified	Exocyst subunit Exo70 family protein	9	4	71.8	4.96	12.31
A2Y5P2	at2g38360	31.4	cell.vesicle transport	PRA1 family protein	26	3	23	8.57	19.33
A2Y653	at1g79330	29.5	protein.degradation	Uncharacterized protein	7	2	46	6.48	10.41
A2Y6N0	at5g25930	30.2.11	signalling.receptor kinases.leucine rich repeat XI	Protein kinase domain-containing protein	12	6	111.6	6.76	24.73
A2Y6P9	at4g23630	20.1	stress.biotic	Reticulon-like protein	22	5	28.2	8.28	21.43
A2Y6S2	at1g53400	35.2	not assigned.unknown	UBD domain-containing protein	20	2	12.6	7.28	5.01
A2Y7A6	at1g41880	29.2.1.2.2.535	protein.synthesis.ribosomal protein.eukaryotic.60S subunit.L35A	Uncharacterized protein	48	5	12.7	10.65	22.94
A2Y7H9	at2g34480	29.2.1.2.2.518	protein.synthesis.ribosomal protein.eukaryotic.60S subunit.L18A	60S ribosomal protein L18a	51	9	21.4	10.49	64.54
A2Y7J4	at4g20980	29.2.3	protein.synthesis.initiation	Eukaryotic translation initiation factor 3 subunit D	11	4	65	5.48	12.71
A2Y7R4	at1g53240	8.1.9	TCA / org. transformation.TCA.malate DH	Malate dehydrogenase	28	5	35.4	8.1	18.87
A2Y8H0	at4g24340	35.1	not assigned.no ontology	PNP_UDP_1 domain-containing protein	7	2	37.5	7.83	5.58
A2YA91	at3g43190	2.2.1.5	major CHO metabolism.degradation.sucrose.Susy	Sucrose synthase	52	33	91.6	6.39	231.5
A2YAT3	at1g35720	31.1	cell.organisation	Annexin	69	19	35.7	6.74	59.15
A2YB92	at1g59610	26.17	misc.dynamin	Uncharacterized protein	28	19	99.2	9.17	116.25
A2YBL9	at1g52600	29.3.4.99	protein.targeting.secretory pathway.unspecified	Signal peptidase I	22	5	22.1	6.28	14.78
A2YCB1	at2g19740	29.2.1.2.2.31	protein.synthesis.ribosomal protein.eukaryotic.60S subunit.L31	Uncharacterized protein	44	5	14.2	9.94	11.31
A2YCI2	at3g16240	34.19.2	transport.Major Intrinsic Proteins.TIP	Uncharacterized protein	38	5	25	6.11	199.19
A2YEA2	at2g19580	33.99	development.unspecified	Uncharacterized protein	18	6	29.8	8.41	19.5
A2YEB4	at1g10430	29.4	protein.postranslational modification	Serine/threonine-protein phosphatase PP2A-1 catalytic subunit	59	12	35.1	5.02	39.92
A2YER6	at2g34160	35.2	not assigned.unknown	Alba domain-containing protein	45	5	14.6	5.6	21.21
A2YFI5	at1g17730	27.3.71	RNA.regulation of transcription.SNF7	Charged multivesicular body protein 1b	15	3	22.8	8.06	9.64
A2YG28	at1g30690	34.99	transport.misc	Uncharacterized protein	44	16	57	4.92	128.63
A2YHJ1	at5g67380	29.4	protein.postranslational modification	Protein kinase domain-containing protein	26	7	45.4	8.63	26.7
A2YHX1	at5g65700	30.2.11	signalling.receptor kinases.leucine rich repeat XI	Protein kinase domain-containing protein	26	14	108.7	6.16	92.94
A2YJV9	at2g30050	29.3.4.4	protein.targeting.secretory pathway.plasma membrane	WD_REPEATS_REGI	23	5	33.7	7.05	16.14
A2YKV0	at2g37170	34.19.1	transport.Major Intrinsic Proteins.PIP	Uncharacterized protein	30	5	29.9	7.83	106.67
A2YLP5	at4g18060	35.1	not assigned.no ontology	SH3 domain-containing protein	34	10	38.9	7.33	33.16
A2YM83	at4g05200	30.2.17	signalling.receptor kinases.DUF 26	Uncharacterized protein	23	14	72.1	7.46	61.63
A2YMP7	at1g61250	34.99	transport.misc	Putative secretory carrier-associated membrane protein 1	13	3	34.1	8.38	17.44
A2YMQ3	at1g11090	35.1	not assigned.no ontology	Hydrolase_4 domain-containing protein	8	2	36.9	6.14	6.34
A2YMS7	at5g19450	30.3	signalling.calcium	Uncharacterized protein	34	15	62.4	7.4	56.23
A2YMX5	at5g19780	31.1	cell.organisation	Tubulin alpha chain	66	20	49.6	5.06	531.67
A2YNC3	at5g39410	35.2	not assigned.unknown	Sacchrp_dh_NADP domain-containing protein	16	4	48.4	8.95	19.54
A2YNM6	at1g23290	29.2.1.2.2.527	protein.synthesis.ribosomal protein.eukaryotic.60S subunit.L27A	Ribosomal_L18e/L15P domain-containing protein	21	2	16	10.87	12.76
A2YNT9	at5g10360	29.2.1.2.1.6	protein.synthesis.ribosomal protein.eukaryotic.40S subunit.S6	40S ribosomal protein S6	30	8	28.5	10.65	66.64
A2YNZ8	at1g26690	34.99	transport.misc	G	26	7	25.8	7.93	26.88
A2YPV2	at3g05560	29.2.1.2.2.22	protein.synthesis.ribosomal protein.eukaryotic.60S subunit.L22	Uncharacterized protein	43	6	14.4	9.55	35.08
A2YQI8	at4g09900	35.1	not assigned.no ontology	AB hydrolase-1 domain-containing protein	13	4	43.1	8.03	14.5
A2YQN3	at5g24510	29.2.1.2.2.81	protein.synthesis.ribosomal protein.eukaryotic.60S subunit.P1	Uncharacterized protein	74	4	11.1	4.51	22.55
A2YQT7	at3g04120	4.1.9	glycolysis.cytosolic branch.glyceraldehyde 3-phosphate dehydrogenase (GAP-DH)	Glyceraldehyde-3-phosphate dehydrogenase, cytosolic	63	15	36.4	7.11	250.63
A2YRD4	at2g45140	29.3.4.1	protein.targeting.secretory pathway.ER	MSP domain-containing protein	34	6	26.8	7.81	19.14
A2YTW2	at4g12730	10.5.1	cell wall.cell wall proteins.AGPs	Fasciclin-like arabinogalactan-protein-like	42	17	43.6	8.24	327.6
A2YVH0	at4g16450	35.2	not assigned.unknown	NADH-u_ox-rdase domain-containing protein	46	2	11	9.52	6.25
A2YVL4	at5g58070	34.99	transport.misc	Lipocln_cytosolic_FA-bd_dom domain-containing protein	25	12	43.8	5.91	94.63
A2YW91	at2g26560	33.1	development.storage proteins	Patatin-like protein 2	5	2	44.5	5.8	6.19
A2YWB4	at1g78300	30.7	signalling.14-3-3 proteins	14_3_3 domain-containing protein	67	16	29	4.94	287.01
A2YWN1	at4g34050	16.2.1.6	secondary metabolism.phenylpropanoids.lignin biosynthesis.CCoAOMT	Uncharacterized protein	37	5	27.8	5.31	24.9
A2YX85	at5g05670	29.3.4.99	protein.targeting.secretory pathway.unspecified	Uncharacterized protein	15	3	28.3	7.9	10.25
A2YX87	at3g25290	17.2.3	hormone metabolism.auxin.induced-regulated-responsive-activated	Cytochrome b561 domain-containing protein	30	5	32.4	9.76	35.9
A2YXG3	at3g07680	29.3.4.99	protein.targeting.secretory pathway.unspecified	G	47	6	24.5	6.46	56.92
A2YXU2	at5g66140	29.5.11.20	protein.degradation.ubiquitin.proteasom	Proteasome subunit alpha type-7-A	29	5	27.3	7.43	19.23
A2YXU4	at4g35000	21.2.1	redox.ascorbate and glutathione.ascorbate	PER	19	5	31.7	7.97	14.86
A2Z060	at2g25800	35.2	not assigned.unknown	Uncharacterized protein	31	25	108	7.91	106.07
A2Z1C8	at5g17420	10.2.1	cell wall.cellulose synthesis.cellulose synthase	Cellulose synthase A catalytic subunit 9 [UDP-forming]	22	20	118.6	6.86	177.89
A2Z2J3	at1g33140	29.2.1.2.2.9	protein.synthesis.ribosomal protein.eukaryotic.60S subunit.L9	60S ribosomal protein l9	79	16	21.3	9.61	173.46
A2Z6Y9	at3g19820	17.3.1.2.8	hormone metabolism.brassinosteroid.synthesis-degradation.sterols.DWF1	FAD-binding PCMH-type domain-containing protein	41	18	64.9	8.22	59.7
A2Z764	at3g10610	29.2.1.2.1.17	protein.synthesis.ribosomal protein.eukaryotic.40S subunit.S17	Uncharacterized protein	55	11	16.4	10.14	56.71
A2Z8F1	at5g46050	34.13	transport.peptides and oligopeptides	Uncharacterized protein	11	3	65.7	9.16	16.86
A2Z8I3	at1g03900	35.2	not assigned.unknown	DUF1681 domain-containing protein	24	4	30.5	6.43	15.58
A2Z8V2	at1g73190	34.19.2	transport.Major Intrinsic Proteins.TIP	Uncharacterized protein	21	3	27.5	8.5	14.9
A2Z950	at3g18280	26.21	misc.protease inhibitor/seed storage/lipid transfer protein (LTP) family protein	AAI domain-containing protein	24	2	9.4	8.91	7.81
A2ZAT4	at5g59320	11.6	lipid metabolism.lipid transfer proteins etc	Non-specific lipid-transfer protein	21	2	11.9	8.91	13.93
A2ZBV5	at1g43170	29.2.1.2.2.3	protein.synthesis.ribosomal protein.eukaryotic.60S subunit.L3	Uncharacterized protein	37	14	44.5	10.08	103.62
A2ZC27	at1g65870	20.1.7	stress.biotic.PR-proteins	Dirigent protein	54	8	18.1	7.34	143.54
A2ZCG1	at1g31930	30.5	signalling.G-proteins	Uncharacterized protein	9	7	97.1	5.17	41.71
A2ZCQ7	at1g66580	29.2.1.2.2.10	protein.synthesis.ribosomal protein.eukaryotic.60S subunit.L10	60S ribosomal protein L10-1	17	4	25.3	10.24	50.35
A2ZE95	at2g37270	29.2.1.2.1.5	protein.synthesis.ribosomal protein.eukaryotic.40S subunit.S5	Ribosomal_S7 domain-containing protein	70	11	22.2	9.7	158.37
A2ZLM3	at4g02080	30.5	signalling.G-proteins	Uncharacterized protein	61	11	22	7.47	78.43
A2ZPB9	at2g37540	26.22	misc.short chain dehydrogenase/reductase (SDR)	Uncharacterized protein	23	6	36.8	8.59	21.88
A2ZS73	at3g62360	35.2	not assigned.unknown	Uncharacterized protein	6	4	130.5	5.86	10.76
A2ZT90	at1g70980	29.1.22	protein.aa activation.asparagine-tRNA ligase	Uncharacterized protein	7	3	62	5.73	9.47
A3A366	at3g44190	35.1	not assigned.no ontology	Pyr_redox_2 domain-containing protein	39	10	38.9	8.34	54.64
A3ACG9	at2g43160	35.1.21	not assigned.no ontology.epsin N-terminal homology (ENTH) domain-containing protein	ENTH domain-containing protein	6	5	100.3	6.13	15.99
A3AD02	at1g60630	30.2.3	signalling.receptor kinases.leucine rich repeat III	Protein kinase domain-containing protein	4	2	75.9	8.38	8.48
A3ADQ4	at2g45470	10.5.1	cell wall.cell wall proteins.AGPs	FAS1 domain-containing protein	39	11	40.4	9.95	169.01
A3AGD3	at1g53540	20.2.1	stress.abiotic.heat	SHSP domain-containing protein	36	6	20.6	6.35	18.28
A3AML2	at3g22850	17.2.3	hormone metabolism.auxin.induced-regulated-responsive-activated	DUF3700 domain-containing protein	18	3	26.4	6.52	15.13
A3AX85	at2g32730	29.5.11.20	protein.degradation.ubiquitin.proteasom	26S proteasome non-ATPase regulatory subunit 1 homolog	25	15	109.1	5.29	56.89
A3BCS7	at1g24510	29.4	protein.postranslational modification	Uncharacterized protein	13	4	59.2	6.01	24.43
A3BCW2	at3g13772	35.2	not assigned.unknown	Transmembrane 9 superfamily member	4	2	81.2	7.97	4.55
A3BG34	at1g09310	35.2	not assigned.unknown	Uncharacterized protein	14	2	21.3	9.38	6.11
A3BHW8	at2g36620	29.2.1.2.2.24	protein.synthesis.ribosomal protein.eukaryotic.60S subunit.L24	TRASH domain-containing protein	21	4	21.3	10.81	29.95
A3BKZ5	at3g03050	10.2.1	cell wall.cellulose synthesis.cellulose synthase	Uncharacterized protein	7	5	92.5	7.37	19.52
A3BMQ7	at5g23530	24	Biodegradation of Xenobiotics	Abhydrolase_3 domain-containing protein	25	4	38.1	6.46	11.88
A3BNI4	at2g39050	35.1.41	not assigned.no ontology.hydroxyproline rich proteins	Uncharacterized protein	74	22	39.2	7.58	769
A3BRA1	at1g68220	35.2	not assigned.unknown	Uncharacterized protein	21	3	19.2	8.63	15.48
A3BVM6	at5g10840	35.2	not assigned.unknown	Transmembrane 9 superfamily member	11	6	72.8	6.79	25.36
A3BW58	at2g11520	29.4.1.54	protein.postranslational modification.kinase.receptor like cytoplasmatic kinase IV	Protein kinase domain-containing protein	36	16	58.9	7.15	78.47
A3BWI2	at5g55850	30.1.1	signalling.in sugar and nutrient physiology	AvrRpt-cleavage domain-containing protein	25	2	15	7.69	27.29
A3BZM4	at1g47480	11.9.3.2	lipid metabolism.lipid degradation.lysophospholipases.carboxylesterase	Abhydrolase_3 domain-containing protein	40	12	44	7.28	47.75
A3C4S4	at5g28840	21.2.1.1	redox.ascorbate and glutathione.ascorbate.GME	GDP-mannose 3,5-epimerase 1	20	6	42.8	6.09	18.89
A3CA80	at5g48380	30.2.10	signalling.receptor kinases.leucine rich repeat X	Protein kinase domain-containing protein	21	8	69.8	7.12	59.37
A3CE52	at3g11130	31.4	cell.vesicle transport	Clathrin heavy chain	74	96	193.2	5.39	919.08
A3CFV5	at1g47830	31.4	cell.vesicle transport	AP complex subunit sigma	40	6	18.2	6.04	35
A3CI51	at3g04600	29.1	protein.aa activation	Uncharacterized protein	8	3	46.2	5.9	10.27
A3CJT6	at2g39210	33.99	development.unspecified	Nodulin-like domain-containing protein	8	4	62.3	9.42	15.48
A6MZJ4	at1g23410	29.2.1.2.1.27	protein.synthesis.ribosomal protein.eukaryotic.40S subunit.S27	40S ribosomal protein S27a	47	8	17.7	9.8	202.69
A6N098	at5g56170	35.1	not assigned.no ontology	Gpi-anchored protein (Fragment)	39	3	14.5	7.53	15.05
A6N0I8	at1g07930	29.2.4	protein.synthesis.elongation	Elongation factor 1-alpha (Fragment)	45	2	5.4	10.1	7.88
A6N0M9	at4g09320	23.4.10	nucleotide metabolism.phosphotransfer and pyrophosphatases.nucleoside diphosphate kinase	Nucleoside diphosphate kinase 1	58	9	16.8	6.8	52.1
B0FFN1	at4g14420	35.1	not assigned.no ontology	HR-like lesion-inducer family protein	41	4	17.2	9.7	17.48
B1NY92	at1g27980	11.8.1	lipid metabolism.''exotics'' (steroids, squalene etc).sphingolipids	Sphingosine 1-phosphate lyase	17	4	45.7	9.09	23.26
B5BQV2	at5g55190	30.5	signalling.G-proteins	GTP-binding nuclear protein	42	7	25	7.12	61.19
B7E5F1	at5g14740	8.3	TCA / org. transformation.carbonic anhydrases	Carbonic anhydrase	42	7	22.1	6.67	20.91
B7E7K3	#N/A	#N/A	#N/A	Salt stress-induced protein	96	8	15.2	5.15	80.07
B7EBT7	at1g26910	29.2.1.2.2.10	protein.synthesis.ribosomal protein.eukaryotic.60S subunit.L10	60s ribosomal protein	28	6	24.7	10.36	65.02
B7EK19	at2g44300	11.6	lipid metabolism.lipid transfer proteins etc	cDNA clone:J023117F24, full insert sequence (Fragment)	32	5	21.1	8.32	40.06
B7ENG6	at5g14030	35.1	not assigned.no ontology	Translocon-associated protein subunit beta	37	4	20.4	9.7	20.1
B7EQR6	at5g01320	5.2	fermentation.PDC	Pyruvate decarboxylase	25	10	65.1	6.23	49.77
B7ER70	at1g20200	29.5.11.20	protein.degradation.ubiquitin.proteasom	cDNA clone:J023145D07, full insert sequence	22	8	44.7	8.6	31.68
B7FAB9	at1g55190	31.4	cell.vesicle transport	PRA1 family protein	21	3	21.2	8.22	13.35
B7FAI8	at1g04780	31.1	cell.organisation		4	2	73.2	7.78	6.48
B8A6X5	at5g58060	31.4	cell.vesicle transport	Uncharacterized protein	32	7	23.6	8.27	27.04
B8A738	at1g56720	29.4.1.55	protein.postranslational modification.kinase.receptor like cytoplasmatic kinase V	Protein kinase domain-containing protein	27	10	57.1	8.59	62
B8A752	at1g09150	29.1	protein.aa activation	PUA domain-containing protein	18	3	20.3	7.97	9.92
B8A7M5	at3g09740	31.4	cell.vesicle transport	Uncharacterized protein	15	3	25.6	6.95	28.91
B8A7P8	at3g25520	29.2.1.2.2.5	protein.synthesis.ribosomal protein.eukaryotic.60S subunit.L5	Ribosomal_L18_c domain-containing protein	54	12	34.7	9.1	115.35
B8A812	at2g01600	35.1.21	not assigned.no ontology.epsin N-terminal homology (ENTH) domain-containing protein	ENTH domain-containing protein	21	10	63.1	5.21	37.95
B8A8X6	at1g68370	17.2.2	hormone metabolism.auxin.signal transduction	J domain-containing protein	9	4	56.2	5.41	12.71
B8AAF2	at1g61250	34.99	transport.misc	Secretory carrier-associated membrane protein	12	3	32.2	8.5	11.01
B8AAJ2	at5g45910	26.28	misc.GDSL-motif lipase	Lipase_GDSL domain-containing protein	9	2	41.1	7.9	7.25
B8AAT9	at3g28710	34.1.1	transport.p- and v-ATPases.H+-transporting two-sector ATPase	V-type proton ATPase subunit	46	12	40.8	4.92	46.47
B8AB93	at1g10630	29.4	protein.postranslational modification	Uncharacterized protein	76	12	20.7	6.95	445.55
B8ABE2	#N/A	#N/A	#N/A	Uncharacterized protein	30	9	49.2	5.92	33.2
B8ABJ9	at2g26730	30.2.3	signalling.receptor kinases.leucine rich repeat III	Protein kinase domain-containing protein	51	24	70.6	7.52	428.63
B8ABW1	at1g80410	26.5	misc.acyl transferases	Uncharacterized protein	8	6	103.7	6.47	28.37
B8ABY6	at4g11260	29.4	protein.postranslational modification	Uncharacterized protein	21	5	40.9	5.06	16.37
B8AC57	at2g32080	27.3.99	RNA.regulation of transcription.unclassified	Uncharacterized protein	17	5	33.3	6.06	18.62
B8ADM7	at3g62160	35.1	not assigned.no ontology	Uncharacterized protein	35	11	46.1	5.92	34.84
B8ADU1	at2g34160	35.2	not assigned.unknown	Alba domain-containing protein	48	6	15.5	5.21	23.33
B8AE20	at3g11400	29.2.3	protein.synthesis.initiation	Eukaryotic translation initiation factor 3 subunit G	25	4	32	8.5	17.74
B8AEE2	at3g18430	30.3	signalling.calcium	Uncharacterized protein	26	4	20.2	4.73	9.17
B8AEU4	at2g20360	9.1.2	mitochondrial electron transport / ATP synthesis.NADH-DH.localisation not clear	Epimerase domain-containing protein	14	3	44.3	9.2	15.88
B8AEU9	at1g04690	34.15	transport.potassium	Aldo_ket_red domain-containing protein	55	11	36.4	7.4	39.9
B8AFL9	at2g20050	29.4	protein.postranslational modification	Uncharacterized protein	6	5	120.8	5.27	13.96
B8AFT1	at1g16470	29.5	protein.degradation	Proteasome subunit alpha type	26	4	25.8	5.48	22.36
B8AG03	at1g62740	20	stress	Uncharacterized protein	10	5	66.8	6.1	21.01
B8AG83	at4g35020	30.5	signalling.G-proteins	Uncharacterized protein	20	4	22	9.03	30.59
B8AGC9	at1g71220	29.7.4	protein.glycosylation.UDP-glucose glycoprotein glucosyltransferase	Uncharacterized protein	19	21	188.9	6.38	78.5
B8AGX1	at5g47610	29.5.11.4.2	protein.degradation.ubiquitin.E3.RING	RING-type domain-containing protein	21	2	19.4	7.47	6.69
B8AHQ9	at2g20580	29.5.11.20	protein.degradation.ubiquitin.proteasom	26S proteasome non-ATPase regulatory subunit 2 homolog	32	20	98	5.21	83
B8AHZ2	at2g31660	29.3.1	protein.targeting.nucleus	Importin N-terminal domain-containing protein	5	4	118.3	4.93	13.33
B8AHZ6	at5g59240	29.2.1.2.1.8	protein.synthesis.ribosomal protein.eukaryotic.40S subunit.S8	40S ribosomal protein S8	37	8	24.8	10.4	56.98
B8AI21	at5g37680	29.3.4.99	protein.targeting.secretory pathway.unspecified	Uncharacterized protein	42	7	20.6	8.43	38.94
B8AIF2	at1g73590	17.2.2	hormone metabolism.auxin.signal transduction	Auxin efflux carrier component	42	17	64.7	8.82	151.67
B8AIH4	at2g02560	17.2.2	hormone metabolism.auxin.signal transduction	TIP120 domain-containing protein	14	11	134.2	6.11	53.9
B8AKN3	at1g31440	31.4	cell.vesicle transport	SH3 domain-containing protein	8	2	44.6	5.99	7.2
B8AKU1	at1g61790	34.3	transport.amino acids	Uncharacterized protein	8	2	37.6	7.88	8.32
B8AL25	at2g28760	10.1.5	cell wall.precursor synthesis.UXS	NAD(P)-bd_dom domain-containing protein	43	12	46.7	7.88	46.07
B8ALD1	at5g39950	21.1	redox.thioredoxin	Thioredoxin	36	4	14.8	5.97	12.45
B8ALM1	at5g58590	30.5	signalling.G-proteins	RanBD1 domain-containing protein	10	2	23.4	4.79	7.19
B8ALS4	at3g03960	29.6	protein.folding	Uncharacterized protein	19	7	58.7	5.43	21.68
B8ALY9	at1g63830	35.1.42	not assigned.no ontology.proline rich family	Uncharacterized protein	19	5	30.1	6.46	47.86
B8AMB1	at3g46060	30.5	signalling.G-proteins	Uncharacterized protein	79	16	23.8	7.81	396.04
B8AMP7	at5g59010	29.4.1.52	protein.postranslational modification.kinase.receptor like cytoplasmatic kinase II	Uncharacterized protein	45	17	54.2	6.67	70.65
B8AMT7	at5g09810	31.1	cell.organisation	Uncharacterized protein	61	17	41.7	5.49	248.6
B8AMX7	at2g01470	29.5	protein.degradation	WD_REPEATS_REGI	19	5	43	5.34	22.03
B8AND0	at5g18410	31.1	cell.organisation	Uncharacterized protein	5	4	146.7	5.8	16.66
B8ANN1	at1g13980	33.99	development.unspecified	SEC7 domain-containing protein	4	3	156	6.09	12.14
B8ANR6	at1g15370	35.2	not assigned.unknown	Clat_adaptor_s domain-containing protein	27	3	16.6	6.33	12.29
B8ANS8	at3g25070	20.1	stress.biotic	AvrRpt-cleavage domain-containing protein	28	4	27.1	9.38	22.16
B8ANZ8	at3g52850	29.3.4.3	protein.targeting.secretory pathway.vacuole	EGF_CA domain-containing protein	9	5	69.9	5.66	17.61
B8APB2	at2g02800	29.4.1.57	protein.postranslational modification.kinase.receptor like cytoplasmatic kinase VII	Protein kinase domain-containing protein	6	3	46.4	9.48	9.74
B8APC4	at2g44300	11.6	lipid metabolism.lipid transfer proteins etc	AAI domain-containing protein	34	5	17.8	7.2	26.01
B8APD9	at5g27850	29.2.1.2.2.18	protein.synthesis.ribosomal protein.eukaryotic.60S subunit.L18	Ribosomal_L18e/L15P domain-containing protein	42	7	21.1	11.43	52.63
B8APW1	at5g10780	35.1	not assigned.no ontology	Uncharacterized protein	35	4	19.3	9.04	20.01
B8AQE5	at1g14830	26.17	misc.dynamin	Uncharacterized protein	52	25	68	8.31	121.85
B8AQQ8	at4g34490	28.99	DNA.unspecified	Adenylyl cyclase-associated protein	19	5	49.8	8.06	17.26
B8AR34	at3g07030	35.2	not assigned.unknown	Alba domain-containing protein	8	2	32.5	9.95	6.1
B8AR37	at5g49720	10.2	cell wall.cellulose synthesis	Endoglucanase	31	16	69	8.95	100.01
B8ARW3	at1g17200	35.1	not assigned.no ontology	CASP-like protein 2A1	53	7	22.1	7.65	74.22
B8AS56	at1g43890	30.5	signalling.G-proteins	Uncharacterized protein	39	7	23.6	5.54	56.36
B8AS57	at2g01720	29.7	protein.glycosylation	Dolichyl-diphosphooligosaccharide--protein glycosyltransferase	14	3	52.9	6.86	9.7
B8AS72	at5g58140	29.4	protein.postranslational modification	Uncharacterized protein	3	2	112.5	7.53	9.59
B8AT56	at4g38350	35.1	not assigned.no ontology	SSD domain-containing protein	9	9	137.8	7.06	36.96
B8ATC8	at2g17290	30.3	signalling.calcium	Uncharacterized protein	32	11	60.9	5.74	52.33
B8ATU3	at2g44120	29.2.1.2.2.7	protein.synthesis.ribosomal protein.eukaryotic.60S subunit.L7	Uncharacterized protein	52	14	28.3	10.04	81.79
B8AU72	at3g23840	35.1	not assigned.no ontology	Uncharacterized protein	38	14	46.6	6.05	54.98
B8AUD0	at2g39960	29.3.4.1	protein.targeting.secretory pathway.ER	Uncharacterized protein	59	7	21.1	9.17	31.14
B8AUF1	at1g34750	29.4	protein.postranslational modification	PPM-type phosphatase domain-containing protein	58	10	31	6.32	41.59
B8AUF8	at4g20410	29.3.4.99	protein.targeting.secretory pathway.unspecified	Uncharacterized protein	47	13	33.1	5.17	54.21
B8AVI5	at1g74050	29.2.1.2.2.6	protein.synthesis.ribosomal protein.eukaryotic.60S subunit.L6	60S ribosomal protein L6	40	9	24.6	10.1	37.66
B8AWA8	at1g52600	29.3.4.99	protein.targeting.secretory pathway.unspecified	Signal peptidase I	31	6	20	6.89	18.14
B8AWB3	at1g76400	29.7	protein.glycosylation	Dolichyl-diphosphooligosaccharide--protein glycosyltransferase	7	3	69.5	7.43	9.57
B8AWE4	at3g62840	27.1	RNA.processing	Small nuclear ribonucleoprotein Sm D2	18	2	12	9.94	7.75
B8AXV2	at1g11910	29.5.4	protein.degradation.aspartate protease	Uncharacterized protein	23	5	42.3	5.19	34.29
B8AY43	at4g02570	29.5.11.4.3.3	protein.degradation.ubiquitin.E3.SCF.cullin	CULLIN_2 domain-containing protein	9	5	86.8	6.95	15.23
B8AY44	at5g18580	31.1	cell.organisation	Uncharacterized protein	11	5	55.2	5.07	14.43
B8AYG1	at3g61650	31.1	cell.organisation	Tubulin gamma chain	24	6	52.8	5.82	20.3
B8AYG2	at3g16950	8.1.1.3	TCA / org. transformation.TCA.pyruvate DH.E3	Dihydrolipoyl dehydrogenase	38	14	59	6.74	51.48
B8AYT1	at3g53990	20.2.2	stress.abiotic.cold	Usp domain-containing protein	85	12	17.9	6.79	56.86
B8AZ04	at3g09800	29.3.4.99	protein.targeting.secretory pathway.unspecified	Clat_adaptor_s domain-containing protein	20	2	19.4	4.73	8.53
B8AZI1	at2g27020	29.5.11.20	protein.degradation.ubiquitin.proteasom	Proteasome subunit alpha type	15	4	27.2	6.09	10.58
B8AZL7	at5g55860	35.2	not assigned.unknown	Uncharacterized protein	8	5	79.6	5.5	14.5
B8AZR2	at1g61250	34.99	transport.misc	Secretory carrier-associated membrane protein	31	7	31.5	7.9	43.08
B8AZZ6	at3g18820	30.5	signalling.G-proteins	Uncharacterized protein	80	14	23	5.5	89.47
B8B031	at2g46290	29.2.3	protein.synthesis.initiation	Eukaryotic translation initiation factor 3 subunit I	29	7	36.1	6.1	27.26
B8B032	at1g56130	30.2.8.2	signalling.receptor kinases.leucine rich repeat VIII-2	Protein kinase domain-containing protein	7	6	112.5	6.74	22.71
B8B0A5	at1g70670	33.99	development.unspecified	Uncharacterized protein	55	9	23.6	9.17	52.82
B8B0A9	at5g37710	30.3	signalling.calcium	Uncharacterized protein	23	7	51	7.77	21.24
B8B0S6	at1g21720	29.5.11.20	protein.degradation.ubiquitin.proteasom	Proteasome subunit beta	61	7	22.8	5.27	37.06
B8B1C0	at4g32760	31.4	cell.vesicle transport	Uncharacterized protein	5	2	73.7	5.27	24.01
B8B1G7	at1g11600	26.1	misc.cytochrome P450	Uncharacterized protein	8	2	58.7	7.87	7.31
B8B1K5	at2g36850	3.6	minor CHO metabolism.callose	FKS1_dom1 domain-containing protein	47	79	222.3	8.68	419.84
B8B2Z9	at2g43790	30.6	signalling.MAP kinases	Mitogen-activated protein kinase	8	2	41.2	5.54	5.44
B8B3L8	at5g28060	29.2.1.2.1.24	protein.synthesis.ribosomal protein.eukaryotic.40S subunit.S24	40S ribosomal protein S24	26	4	15.7	10.56	20.24
B8B3W5	at2g26330	30.2.13	signalling.receptor kinases.leucine rich repeat XIII	Protein kinase domain-containing protein	3	2	101.6	6.46	19.64
B8B4A6	at2g22125	35.1.19	not assigned.no ontology.C2 domain-containing protein	C2 domain-containing protein	56	74	225.6	5.44	470.53
B8B4I4	at3g48040	30.5	signalling.G-proteins	Uncharacterized protein	43	8	24.1	9.44	43.13
B8B4R1	at3g62110	10.6.3	cell wall.degradation.pectate lyases and polygalacturonases	Uncharacterized protein	11	4	54.5	6.05	16.34
B8B4V6	at5g10020	30.2.3	signalling.receptor kinases.leucine rich repeat III	Protein kinase domain-containing protein	30	20	114	6.55	143.15
B8B4X3	at1g14000	29.4	protein.postranslational modification	Uncharacterized protein	31	12	50.2	7.59	44.14
B8B516	at1g13460	29.4	protein.postranslational modification	Serine/threonine protein phosphatase 2A regulatory subunit	12	5	59.4	8.21	19.81
B8B5H7	at3g61050	30.3	signalling.calcium	Uncharacterized protein	44	13	55.3	8.46	100.9
B8B5T6	at5g57655	3.5.1	minor CHO metabolism.others.Xylose isomerase	Xylose isomerase	48	16	53.3	5.66	82.03
B8B6F2	at1g28340	35.1	not assigned.no ontology	Malectin_like domain-containing protein	3	2	70.1	6.73	5.66
B8B6I5	at1g61900	35.1	not assigned.no ontology	Uncharacterized protein	11	4	52.4	5.4	22.46
B8B6K1	at5g42510	20.1.7	stress.biotic.PR-proteins	Dirigent protein	8	2	23.1	5.76	12.44
B8B6R2	at2g27035	26.19	misc.plastocyanin-like	Phytocyanin domain-containing protein	40	6	19.2	8.59	121.04
B8B703	at4g23180	30.2.17	signalling.receptor kinases.DUF 26	Uncharacterized protein	13	7	81.2	7.9	41.2
B8B7G9	at4g03390	30.2.5	signalling.receptor kinases.leucine rich repeat V	Protein kinase domain-containing protein	13	7	84.9	6.54	114.71
B8B8L9	at3g50530	29.4	protein.postranslational modification	Protein kinase domain-containing protein	17	5	51.2	8.09	31.27
B8B8Q4	at2g24765	29.4	protein.postranslational modification	Uncharacterized protein	58	7	20.4	5.63	34.82
B8B954	at3g21630	30.2.21	signalling.receptor kinases.lysine motif	Protein kinase domain-containing protein	40	18	68.8	6.04	85.71
B8B9N6	at5g22440	29.2.1.1.3.2.510	protein.synthesis.ribosomal protein.prokaryotic.unknown organellar.50S subunit.L10A	Glutaredoxin domain-containing protein	26	9	57.7	9.67	51.14
B8BB68	at1g34210	30.2.2	signalling.receptor kinases.leucine rich repeat II	LRR receptor kinase BAK1	36	14	68.6	6.2	81.85
B8BBB2	at1g02180	1.1.5.2	PS.lightreaction.other electron carrier (ox/red).ferredoxin	Uncharacterized protein	38	6	23.3	8.1	98.73
B8BC94	at4g26690	11.9.3.3	lipid metabolism.lipid degradation.lysophospholipases.glycerophosphodiester phosphodiesterase	Uncharacterized protein	37	20	83.5	5.63	114.18
B8BCI1	at1g50480	25.2	C1-metabolism.formate-tetrahydrofolate ligase	Uncharacterized protein	17	6	68.1	7.01	26.85
B8BCJ0	at1g04980	21.1	redox.thioredoxin	Uncharacterized protein	38	12	49	5.72	54.74
B8BCN1	at1g28220	34.1	transport.nucleotides	Uncharacterized protein	15	4	38.8	9.06	16.08
B8BE27	at4g35790	11.9.3.1	lipid metabolism.lipid degradation.lysophospholipases.phospholipase D	Phospholipase D	29	18	95.5	7.17	59.22
B8BEV1	at3g03570	35.2	not assigned.unknown	Uncharacterized protein	5	2	69.1	6.73	6.76
B8BF66	at3g50590	35.1	not assigned.no ontology	WD_REPEATS_REGI	37	44	176.3	8.24	224.9
B8BG04	at4g39080	34.1	transport.p- and v-ATPases	V-type proton ATPase subunit a	16	10	92.2	5.94	34.08
B8BG64	at2g33040	9.9	mitochondrial electron transport / ATP synthesis.F1-ATPase	Uncharacterized protein	16	3	35.3	9.03	15.71
B8BH38	at3g54840	30.5	signalling.G-proteins	Uncharacterized protein	36	8	28.6	7.23	36.56
B8BHS9	at4g12420	33.99	development.unspecified	Uncharacterized protein	27	12	66.7	8.57	98.24
B8BHW2	at5g53560	21.99	redox.misc	Cytochrome b5 heme-binding domain-containing protein	40	6	21.7	5.45	27.33
B8BIJ8	at1g09430	8.2.11	TCA / org. transformation.other organic acid transformaitons.atp-citrate lyase	Uncharacterized protein	17	5	46.5	5.87	16.88
B8BJ82	at5g09810	31.1	cell.organisation	Uncharacterized protein	69	18	41.6	5.49	320.1
B8BJE0	at3g01780	35.2	not assigned.unknown	Uncharacterized protein	31	27	156.8	5.94	112.56
B8BJU7	at5g23530	24	Biodegradation of Xenobiotics	Abhydrolase_3 domain-containing protein	55	14	37.5	8.27	69.37
B8BLE7	at3g22950	29.3.4.99	protein.targeting.secretory pathway.unspecified	Uncharacterized protein	45	6	20.3	6.54	21.24
B8BLI9	at1g53850	29.5.11.20	protein.degradation.ubiquitin.proteasom	Proteasome subunit alpha type	51	8	26	4.75	71.6
B8BLP4	at3g16640	33.99	development.unspecified	TCTP domain-containing protein	28	11	55.6	8.31	108.03
B8BLR3	at3g45780	30.11	signalling.light	Uncharacterized protein	34	23	103.4	8.31	177.64
B8BM17	at3g52990	4.1.15	glycolysis.cytosolic branch.pyruvate kinase (PK)	Pyruvate kinase 2, cytosolic	24	8	57.4	6.76	97.72
B8BM32	at4g33865	29.2.1.2.1.29	protein.synthesis.ribosomal protein.eukaryotic.40S subunit.S29	Uncharacterized protein	38	4	10.8	9.95	28.19
B8BN11	at2g34590	11.1.31	lipid metabolism.FA synthesis and FA elongation.pyruvate DH	Pyruvate dehydrogenase E1 component subunit beta	28	9	42.1	6.84	64.03
B8BNF7	at1g04170	29.2.3	protein.synthesis.initiation	Tr-type G domain-containing protein	14	5	53.6	8.62	20.49
B9EV82	at3g56940	19.12	tetrapyrrole synthesis.magnesium-protoporphyrin IX monomethyl ester (oxidative) cyclase	Rubrerythrin domain-containing protein	7	2	69.8	8.66	5.81
B9EW05	at3g48860	35.2	not assigned.unknown	Uncharacterized protein	16	5	58.2	5.95	21.09
B9EXN4	at3g13870	33.99	development.unspecified	Protein R	23	15	90.4	6.2	64.4
B9EXN7	at1g49040	31.2	cell.division	Uncharacterized protein	8	8	133.6	6.81	23.35
B9EYE7	at4g23850	11.1.9	lipid metabolism.FA synthesis and FA elongation.long chain fatty acid CoA ligase	AMP-binding domain-containing protein	50	24	72.7	6.25	221.65
B9EZS5	at1g12360	31.4	cell.vesicle transport	Uncharacterized protein	14	6	75.1	7.87	23.42
B9F0E8	at3g44220	20.1	stress.biotic	LEA_2 domain-containing protein	48	7	23.7	8.81	58.9
B9F287	at3g04830	35.2	not assigned.unknown	TPR_REGI	40	9	34.3	7.3	32.35
B9F290	at4g17960	35.2	not assigned.unknown		33	3	18.3	6.52	23.38
B9F2B8	at4g16660	20.2.1	stress.abiotic.heat	Uncharacterized protein	21	13	98.1	5.59	43.95
B9F2D5	at3g52140	35.1.5	not assigned.no ontology.pentatricopeptide (PPR) repeat-containing protein	Uncharacterized protein	12	13	155.9	6.34	39.7
B9F3E2	at4g31860	29.4	protein.postranslational modification	PPM-type phosphatase domain-containing protein	9	3	39.1	5.4	9.48
B9F4F7	at1g53440	30.2.8.2	signalling.receptor kinases.leucine rich repeat VIII-2	Protein kinase domain-containing protein	3	2	138.8	6.16	7.56
B9F5P1	at3g25290	17.2.3	hormone metabolism.auxin.induced-regulated-responsive-activated	Cytochrome b561 and D	10	3	41.5	9.66	21.56
B9F676	at5g63840	26.3.1	misc.gluco-, galacto- and mannosidases.alpha-galactosidase	Probable glucan 1,3-alpha-glucosidase	2	2	103.2	6.02	10.05
B9F6K0	at4g34640	11.8.8	lipid metabolism.''exotics'' (steroids, squalene etc).squalene synthase	Uncharacterized protein	9	2	47.2	7.8	10.4
B9F6R7	at1g19835	35.2	not assigned.unknown	Uncharacterized protein	20	19	119.9	5.02	105.42
B9F6R9	at3g60860	30.5	signalling.G-proteins	SEC7 domain-containing protein	7	8	197.6	5.69	29.77
B9F6V9	at3g57490	29.2.1.2.1.2	protein.synthesis.ribosomal protein.eukaryotic.40S subunit.S2	S5 DRBM domain-containing protein	35	10	31.1	10.42	83.66
B9F6Z5	at5g02960	29.2.1.2.1.23	protein.synthesis.ribosomal protein.eukaryotic.40S subunit.S23	Uncharacterized protein	48	7	15	10.32	87.18
B9F6Z9	at3g55120	16.8.2.2	secondary metabolism.flavonoids.chalcones.chalcone isomerase	Chalcone-flavonone isomerase family protein	16	2	21.5	5.66	7.45
B9F774	at2g07360	35.1	not assigned.no ontology	SH3 domain-containing protein	24	18	121.9	5.3	65.03
B9F870	at1g36050	35.2	not assigned.unknown	Uncharacterized protein	14	4	40.1	6.54	12.12
B9F8R5	at5g64080	26.21	misc.protease inhibitor/seed storage/lipid transfer protein (LTP) family protein	AAI domain-containing protein	15	4	33.8	7.06	123.95
B9FAE7	at5g22780	31.4	cell.vesicle transport	AP-2 complex subunit alpha	40	31	112.4	5.54	123.51
B9FAH6	at3g07160	3.6	minor CHO metabolism.callose	FKS1_dom1 domain-containing protein	50	60	184.4	7.24	299.09
B9FB57	at1g49340	30.4	signalling.phosphinositides	Uncharacterized protein	38	50	210.9	6.29	191.52
B9FB63	at1g23260	29.5.11.3	protein.degradation.ubiquitin.E2	UBIQUITIN_C	30	5	26.2	6.06	21.73
B9FCI1	at1g56130	30.2.8.2	signalling.receptor kinases.leucine rich repeat VIII-2	Protein kinase domain-containing protein	20	14	109	7.56	53.74
B9FCI3	at1g56130	30.2.8.2	signalling.receptor kinases.leucine rich repeat VIII-2	Protein kinase domain-containing protein	17	10	100.3	7.69	36.04
B9FDF9	at3g07100	29.3.4.2	protein.targeting.secretory pathway.golgi	Uncharacterized protein	7	2	88.4	6.67	6.45
B9FHG6	at3g62830	10.1.5	cell wall.precursor synthesis.UXS	NAD(P)-bd_dom domain-containing protein	39	11	48.5	9.61	40.97
B9FIN1	at5g12250	31.1	cell.organisation	Uncharacterized protein	55	23	69.7	5.88	677.2
B9FLT1	at2g42880	30.6	signalling.MAP kinases	Mitogen-activated protein kinase	7	4	70.8	9.33	11.02
B9FLV6	at3g02420	35.2	not assigned.unknown	Uncharacterized protein	6	4	113.5	9.55	29.62
B9FMM1	at1g80070	27.1.1	RNA.processing.splicing	Uncharacterized protein	6	9	288.7	8.75	54.59
B9FMY9	at5g11890	35.2	not assigned.unknown	LEA_2 domain-containing protein	26	3	20.8	9.96	25.23
B9FQV1	at4g11860	35.2	not assigned.unknown	MINDY_DUB domain-containing protein	7	3	78.8	4.55	9.5
B9FQW5	at2g35190	31.4	cell.vesicle transport	t-SNARE coiled-coil homology domain-containing protein	28	4	36	5.47	17.74
B9FS74	at5g10470	31.1	cell.organisation	Kinesin-like protein KIN-14L	13	12	144.4	6.55	46.41
B9FT10	at2g17420	21.1	redox.thioredoxin	Pyr_redox_2 domain-containing protein	19	2	27.1	7.46	7.45
B9FT27	at3g46290	30.2.16	signalling.receptor kinases.Catharanthus roseus-like RLK1	Protein kinase domain-containing protein	28	19	94.2	7.17	90.32
B9FTT3	at2g27210	29.5.11.4.3.2	protein.degradation.ubiquitin.E3.SCF.FBOX	Serine/threonine-protein phosphatase	13	6	100	5.85	34.55
B9FVI2	at2g34680	17.2.3	hormone metabolism.auxin.induced-regulated-responsive-activated	Uncharacterized protein	42	52	184.5	6.07	202.22
B9FW46	at5g66680	26.1	misc.misc2	Dolichyl-diphosphooligosaccharide--protein glycosyltransferase	34	12	61.6	7.8	48.52
B9FWN0	at3g43600	17.1.1	hormone metabolism.abscisic acid.synthesis-degradation	FAD-binding PCMH-type domain-containing protein	19	17	142.5	7.08	100.45
B9FX13	at1g01230	29.6	protein.folding	Uncharacterized protein	31	4	20.6	9.31	15.34
B9FXY9	at4g03390	30.2.5	signalling.receptor kinases.leucine rich repeat V	Protein kinase domain-containing protein	14	8	83.3	6.71	107.5
B9FY61	at3g26618	29.2.5	protein.synthesis.release	eRF1_1 domain-containing protein	18	7	58	7.01	26.11
B9FYJ7	at2g21580	29.2.1.2.1.25	protein.synthesis.ribosomal protein.eukaryotic.40S subunit.S25	60S ribosomal export protein NMD3	17	6	33.6	10.67	26.95
B9G1S0	at1g20970	35.1	not assigned.no ontology	Uncharacterized protein	2	2	153.6	4.68	5.72
B9G1U9	at1g21080	20.2.1	stress.abiotic.heat	J domain-containing protein	16	8	75.1	5.36	32.6
B9G3W4	at5g13640	11.8.10	lipid metabolism.'exotics' (steroids, squalene etc).phosphatidylcholinesterol O-acyltransferase	Uncharacterized protein	4	2	78.3	6.76	7.02
B9G4E9	#N/A	#N/A	#N/A	Uncharacterized protein	12	8	96.7	4.58	32.41
B9G4R6	at1g75760	29.3.4.1	protein.targeting.secretory pathway.ER	Uncharacterized protein	21	4	27	8.25	12.14
B9G4W2	at4g38380	34.16	transport.ABC transporters and multidrug resistance systems	Protein DET	11	6	83.8	8.09	56.06
B9G5Q3	at1g59820	34.1	transport.p- and v-ATPases	Phospholipid-transporting ATPase	13	15	139.2	8.15	57.56
B9G6B3	at1g17880	27.3.50	RNA.regulation of transcription.General Transcription	Nascent polypeptide-associated complex subunit beta	31	7	26.2	9	43.64
B9G6P8	at2g42010	11.9.3.1	lipid metabolism.lipid degradation.lysophospholipases.phospholipase D	Uncharacterized protein	9	5	113.6	8.16	18.76
B9G8W3	at5g24318	26.4.1	misc.beta 1,3 glucan hydrolases.glucan endo-1,3-beta-glucosidase	X8 domain-containing protein	14	3	91.2	6.38	9.04
B9G9H4	at2g27260	35.2	not assigned.unknown	LEA_2 domain-containing protein	23	5	31.9	10.81	19.7
B9GD70	at5g06600	29.5.11.5	protein.degradation.ubiquitin.ubiquitin protease	Uncharacterized protein	9	9	125.9	5.9	32.61
B9GDT7	at1g09430	8.2.11	TCA / org. transformation.other organic acid transformaitons.atp-citrate lyase	Uncharacterized protein	17	5	50.2	5.39	18.7
C7J9A0	at3g05975	35.2	not assigned.unknown		13	2	31.3	10.08	10.66
D3U2G0	at3g12760	35.1	not assigned.no ontology	Defective in cullin neddylation protein	12	2	29.3	5.64	5.94
E2CU61	at2g04410	35.2	not assigned.unknown	NIP	40	2	8.8	5.48	10.9
E6Y8C3	at1g04340	35.1	not assigned.no ontology	HRL protein	39	5	17.3	9.88	19.86
E9LQP7	at4g19640	30.5	signalling.G-proteins	Small GTP binding protein Rab5	28	4	22.2	7.97	21.72
F1DK64	at2g42680	17.5.3	hormone metabolism.ethylene.induced-regulated-responsive-activated	MBF1 transcription factor (Fragment)	15	2	15.6	9.91	5.33
G5END7	at1g65610	26.3.4	misc.gluco-, galacto- and mannosidases.endoglucanase	Endoglucanase	25	11	69.2	9.1	47.4
G9LZD7	at4g36180	30.2.7	signalling.receptor kinases.leucine rich repeat VII	Probable inactive leucine-rich repeat receptor kinase XIA	8	5	122.3	6.42	23.48
H2KWF1	at2g07050	17.3.1.2.99	hormone metabolism.brassinosteroid.synthesis-degradation.sterols.other	Parkeol synthase	12	8	86.1	6.65	22.64
M1SX00	at3g22750	29.4	protein.postranslational modification	Mitogen activated protein kinase kinase kinase 27	55	17	41.7	7.94	128.72
O49148	at3g11650	20.1	stress.biotic	Harpin induced gene 1 homolog	39	5	22.2	8.85	195.29
O82143	at4g38630	29.5.11	protein.degradation.ubiquitin	26S proteasome non-ATPase regulatory subunit 4 homolog	8	2	42.4	4.64	6.02
P0C520	atmg01190	9.9	mitochondrial electron transport / ATP synthesis.F1-ATPase	ATP synthase subunit alpha, mitochondrial	21	8	55.3	6.1	32.59
P0C5C9	at1g48130	21.5.2	redox.peroxiredoxin.PER1	1-Cys peroxiredoxin A	38	7	24	6.43	20.66
P0DKK4	at3g22110	29.5.11.20	protein.degradation.ubiquitin.proteasom	Proteasome subunit alpha type-4-3	50	7	27	6.92	32.88
P0DKK9	at4g25740	29.2.1.2.1.10	protein.synthesis.ribosomal protein.eukaryotic.40S subunit.S10	40S ribosomal protein S10-2	55	9	20.3	9.76	52.2
P14717	at2g37040	16.2.1.1	secondary metabolism.phenylpropanoids.lignin biosynthesis.PAL	Phenylalanine ammonia-lyase	59	28	75.5	6.49	120.18
P29250	at1g55020	17.7.1.2	hormone metabolism.jasmonate.synthesis-degradation.lipoxygenase	Linoleate 9S-lipoxygenase 2	52	36	97.1	6.62	295.99
P29545	at5g12110	29.2.4	protein.synthesis.elongation	Elongation factor 1-beta	44	7	23.8	4.77	25.64
P31674	at5g09500	29.2.1.2.1.15	protein.synthesis.ribosomal protein.eukaryotic.40S subunit.S15	40S ribosomal protein S15	64	6	17.4	10.2	119.27
P31924	at3g43190	2.2.1.5	major CHO metabolism.degradation.sucrose.Susy	Sucrose synthase 1	50	36	92.8	6.38	341.5
P40393	at4g18800	30.5	signalling.G-proteins	Ras-related protein RIC2	78	17	23.9	5.73	160.22
P45960	at5g12250	31.1	cell.organisation	Tubulin beta-4 chain	81	24	50.3	4.86	734.65
P48494	at3g55440	4.1.8	glycolysis.cytosolic branch.triosephosphate isomerase (TPI)	Triosephosphate isomerase, cytosolic	89	14	27	5.49	116.28
P48600	at5g35620	29.2.3	protein.synthesis.initiation	Eukaryotic translation initiation factor isoform 4E-2	28	3	23.2	6.23	8.92
P50156	at2g36830	34.19.2	transport.Major Intrinsic Proteins.TIP	Probable aquaporin TIP1-1	17	2	25.7	6.51	41.58
P52428	at5g42790	29.5.11.20	protein.degradation.ubiquitin.proteasom	Proteasome subunit alpha type-1	27	5	29.6	5.54	17.36
P53683	at4g04720	30.3	signalling.calcium	Calcium-dependent protein kinase 19	71	27	59.5	6.33	294.1
P93844	at3g15730	11.9.3.1	lipid metabolism.lipid degradation.lysophospholipases.phospholipase D	Phospholipase D alpha 2	44	24	91.3	7.03	98.64
Q00RM8	at1g49730	30.2.99	signalling.receptor kinases.misc	H0814G11.12 protein	14	9	106.8	9	43.28
Q01I02	at4g31750	29.4	protein.postranslational modification		27	6	30.6	5.15	17.99
Q01I11	at2g20450	29.2.1.2.2.14	protein.synthesis.ribosomal protein.eukaryotic.60S subunit.L14		51	9	15.4	10.2	51.16
Q01I87	at5g17410	31.1	cell.organisation	Gamma-tubulin complex component	5	2	79.8	7.58	6.66
Q01IF6	at4g15415	29.4	protein.postranslational modification	Serine/threonine protein phosphatase 2A regulatory subunit	11	4	58.1	7.72	15.82
Q01J03	at4g26690	11.9.3.3	lipid metabolism.lipid degradation.lysophospholipases.glycerophosphodiester phosphodiesterase	B0806H07.1 protein	26	14	81.1	6.09	99.77
Q01J87	at2g22310	29.5.11.5	protein.degradation.ubiquitin.ubiquitin protease	H0815C01.9 protein	9	2	41.5	6.52	17.98
Q01JL6	at3g13530	30.6	signalling.MAP kinases	H0112G12.4 protein	2	2	150.5	6.32	7.91
Q01JZ7	at1g21170	35.2	not assigned.unknown	Exocyst complex component SEC5	29	26	122.6	6.07	104.22
Q01KM8	at4g30190	34.1.2	transport.p- and v-ATPases.H+-exporting ATPase	Plasma membrane ATPase	66	55	104.8	6.79	1704.24
Q0D3Q8	at3g05500	35.1	not assigned.no ontology		9	2	32	9.26	5.91
Q0D536	at5g47540	35.1.3	not assigned.no ontology.armadillo/beta-catenin repeat family protein		36	11	38.8	8.63	44.73
Q0D673	at3g15260	29.4	protein.postranslational modification	Probable protein phosphatase 2C 62	27	6	31.7	6.96	19.05
Q0D7G0	at2g35980	33.99	development.unspecified		21	4	29.3	8.56	14.48
Q0D7H6	at1g56340	30.3	signalling.calcium	Calreticulin	73	26	48.3	4.63	215.11
Q0D840	at3g51030	21.1	redox.thioredoxin	Thioredoxin H1	56	5	13.1	5.3	15.79
Q0D8C5	at2g19440	26.4.1	misc.beta 1,3 glucan hydrolases.glucan endo-1,3-beta-glucosidase		32	15	60.2	5.53	73.21
Q0D9K5	at1g62790	26.21	misc.protease inhibitor/seed storage/lipid transfer protein (LTP) family protein		19	3	15.7	8.6	45.98
Q0DAL0	at5g13450	9.9	mitochondrial electron transport / ATP synthesis.F1-ATPase		18	4	29.6	9.57	17.03
Q0DBI0	at1g17720	29.4	protein.postranslational modification	Serine/threonine-protein phosphatase 2A	5	2	58.2	6.07	5.29
Q0DG77	at2g01600	35.1.21	not assigned.no ontology.epsin N-terminal homology (ENTH) domain-containing protein		28	13	63	5.38	45.85
Q0DH67	at1g10630	29.4	protein.postranslational modification	ADP-ribosylation factor 2	76	13	20.7	6.95	455.21
Q0DHB9	at3g56340	29.2.1.2.1.26	protein.synthesis.ribosomal protein.eukaryotic.40S subunit.S26	40S ribosomal protein S26	18	2	15.2	11.02	14.42
Q0DHW0	at4g24630	27.3.99	RNA.regulation of transcription.unclassified	S-acyltransferase	9	3	48.4	8.07	8.28
Q0DI56	at5g48380	30.2.10	signalling.receptor kinases.leucine rich repeat X		8	4	69.1	7.96	28.69
Q0DJM0	at1g56130	30.2.8.2	signalling.receptor kinases.leucine rich repeat VIII-2		16	6	61.3	5.5	24.81
Q0DKH4	at5g03170	10.5.1	cell wall.cell wall proteins.AGPs		32	5	27.7	9.57	46.05
Q0DKV9	at1g54870	26.22	misc.short chain dehydrogenase/reductase (SDR)		28	7	39	8.87	26.33
Q0DSY0	at1g07670	34.21	transport.calcium		17	11	91.2	5.15	53.7
Q0DXR0	at1g59610	26.17	misc.dynamin		36	24	100.3	9.16	141.23
Q0DY33	at5g13490	34.14	transport.unspecified cations	ATP/ADP translocator	37	14	41.5	9.77	69.98
Q0E2I8	at5g45775	29.2.1.2.2.11	protein.synthesis.ribosomal protein.eukaryotic.60S subunit.L11		43	7	20.8	9.92	56.59
Q0E2K1	at2g42790	6.1	gluconeogenese/ glyoxylate cycle.citrate synthase	Citrate synthase (Fragment)	12	4	58.9	9.36	13.91
Q0E2Q7	at1g57720	29.2.4	protein.synthesis.elongation		51	15	46.9	6.73	82.72
Q0E2S4	at1g10430	29.4	protein.postranslational modification	Serine/threonine-protein phosphatase PP2A	46	10	35.1	5.08	33.21
Q0E4R7	at1g33140	29.2.1.2.2.9	protein.synthesis.ribosomal protein.eukaryotic.60S subunit.L9		76	15	21.6	9.61	151.2
Q0IQI1	at3g05975	35.2	not assigned.unknown		22	4	26.9	9.47	28.58
Q0IXR7	at5g03850	29.2.1.2.1.28	protein.synthesis.ribosomal protein.eukaryotic.40S subunit.S28		38	3	7.5	11.17	19.88
Q0IZG6	at4g11410	26.22	misc.short chain dehydrogenase/reductase (SDR)		30	7	34	7.74	31.58
Q0IZP5	at5g10840	35.2	not assigned.unknown	Transmembrane 9 superfamily member	11	6	73.6	7.42	35.05
Q0J0H9	at3g26935	27.3.99	RNA.regulation of transcription.unclassified	S-acyltransferase	17	6	49.5	8.37	20.97
Q0J0L1	at1g05850	20.1	stress.biotic		22	4	36.5	7.37	20.52
Q0J0N7	at4g13010	26.7	misc.oxidases - copper, flavone etc.		18	6	35.9	8.47	22.45
Q0J0U8	at5g56000	20.2.1	stress.abiotic.heat	Heat shock protein	57	35	80.1	5.06	267.93
Q0J3C8	at3g49750	20.1	stress.biotic		6	2	30	8.4	4.19
Q0J3D9	at1g62020	31.4	cell.vesicle transport	Coatomer subunit alpha-3	23	20	136.5	6.89	66.05
Q0J3Y2	at5g52060	20.2	stress.abiotic		11	5	55	8.15	45.9
Q0J4B8	at4g18100	29.2.1.2.2.32	protein.synthesis.ribosomal protein.eukaryotic.60S subunit.L32		48	7	17.8	10.51	59.55
Q0J4P2	at5g56000	20.2.1	stress.abiotic.heat	Heat shock protein 81-1	55	33	80.1	5.07	251.69
Q0J5J5	at3g02520	30.7	signalling.14-3-3 proteins	G-box binding factor	77	20	28.8	4.84	301.29
Q0J7D9	at1g16670	30.2.8.2	signalling.receptor kinases.leucine rich repeat VIII-2		21	7	41.1	6.62	39.65
Q0J7M1	at2g20900	11.3.5	lipid metabolism.Phospholipid synthesis.diacylglycerol kinase	diacylglycerol kinase	26	8	55.8	6.65	33.2
Q0J803	at2g18740	27.1	RNA.processing	Small nuclear ribonucleoprotein E	47	2	7.5	6.71	9.75
Q0J845	at2g32300	26.7	misc.oxidases - copper, flavone etc.		14	2	17.9	6.77	19.02
Q0JCM0	at3g02520	30.7	signalling.14-3-3 proteins	G-box binding factor	75	19	29.8	4.81	332.34
Q0JD42	at1g35620	21.1	redox.thioredoxin	Protein disulfide isomerase-like 5-2	30	7	47	4.96	44.19
Q0JDZ7	at5g59240	29.2.1.2.1.8	protein.synthesis.ribosomal protein.eukaryotic.40S subunit.S8	40S ribosomal protein S8	43	9	24.9	10.4	95.69
Q0JF69	at4g02620	34.1.1	transport.p- and v-ATPases.H+-transporting two-sector ATPase		70	5	11.6	7.4	20.13
Q0JFH7	at5g64440	26.8	misc.nitrilases, *nitrile lyases, berberine bridge enzymes, reticuline oxidases, troponine reductases		42	19	66.5	6.65	91.06
Q0JGY1	at3g25520	29.2.1.2.2.5	protein.synthesis.ribosomal protein.eukaryotic.60S subunit.L5	60S ribosomal protein L5-1	46	11	34.7	9.17	108.29
Q0JGZ6	at2g31390	2.2.1.1	major CHO metabolism.degradation.sucrose.fructokinase	Fructokinase-1	46	12	34.7	5.19	59.19
Q0JH82	at4g15093	35.1	not assigned.no ontology		30	5	34.8	7.8	22.96
Q0JJ25	at3g62760	26.9	misc.glutathione S transferases	Glutathione S-transferase 2	36	6	24	6.13	37.23
Q0JKD5	at4g23850	11.1.9	lipid metabolism.FA synthesis and FA elongation.long chain fatty acid CoA ligase		23	12	73.5	6.44	50.44
Q0JLC5	at1g15520	34.16	transport.ABC transporters and multidrug resistance systems	ABC transporter G family member 36	31	32	162.9	7.25	205.39
Q0JNK5	at4g31480	31.4	cell.vesicle transport	Coatomer subunit beta-2	12	8	105.2	5.76	29.51
Q0JQX3	at1g68400	30.2.3	signalling.receptor kinases.leucine rich repeat III		19	9	73.1	8.43	55.28
Q10AB7	at5g17020	29.3.1	protein.targeting.nucleus	Retrotransposon protein, putative, Ty1-copia subclass	1	2	233.8	7.61	8.86
Q10BJ6	at2g44160	25.6	C1-metabolism.methylenetetrahydrofolate reductase	Methylenetetrahydrofolate reductase	14	6	64	6.07	23.36
Q10BT5	at3g58500	29.4	protein.postranslational modification	Serine/threonine-protein phosphatase PP2A-2 catalytic subunit	41	8	35.2	5.33	28.47
Q10CF2	at2g34690	33.99	development.unspecified	Expressed protein	69	12	22.7	8.38	62.24
Q10D38	at5g09690	34.14	transport.unspecified cations	Magnesium transporter MRS2-I	10	2	42.2	5.05	9.94
Q10F28	at5g06970	35.2	not assigned.unknown	Expressed protein	25	21	125.2	5.97	84.48
Q10FT0	at1g20780	20.1	stress.biotic	U-box domain-containing protein 24	5	2	88.4	5.73	10.1
Q10G12	at3g44150	35.2	not assigned.unknown	Expressed protein	37	10	26.1	8.75	55.18
Q10G39	at2g34590	11.1.31	lipid metabolism.FA synthesis and FA elongation.pyruvate DH	Pyruvate dehydrogenase E1 component subunit beta-4	24	8	42.8	7.02	43.52
Q10GJ5	at1g47550	35.2	not assigned.unknown	Roothairless 1, putative, expressed	32	20	100.1	5.8	112.49
Q10KU0	at3g21550	35.2	not assigned.unknown	Expressed protein	47	6	20.5	7.43	34.79
Q10LV8	at5g20920	29.2.3	protein.synthesis.initiation	Eukaryotic translation initiation factor 2 beta subunit	14	3	23.7	8.53	8.56
Q10LW0	at3g51550	30.2.16	signalling.receptor kinases.Catharanthus roseus-like RLK1		28	19	96.2	6.54	106.49
Q10LY8	at1g17360	33.99	development.unspecified	Expressed protein	3	2	115.8	8.53	9.36
Q10LZ2	at1g79620	30.2.8.1	signalling.receptor kinases.leucine rich repeat VIII-1		6	3	106.6	7.15	14.88
Q10N21	at1g07890	21.2.1	redox.ascorbate and glutathione.ascorbate	L-ascorbate peroxidase 1, cytosolic	52	11	27.1	5.66	63.9
Q10NA9	at3g12580	20.2.1	stress.abiotic.heat	70 kDa heat shock protein	69	33	71.1	5.21	519.63
Q10NP2	at1g05150	30.3	signalling.calcium	Calcium-binding EF hand family protein, putative, expressed	38	24	92.4	6.55	112.87
Q10NZ0	at4g26090	20.1	stress.biotic	NB-ARC domain containing protein, expressed	11	7	100.7	7.08	31.1
Q10P35	at2g36530	4.1.14	glycolysis.cytosolic branch.enolase	Enolase 2, putative, expressed	61	20	47.9	5.47	114.89
Q10PM6	at5g65700	30.2.11	signalling.receptor kinases.leucine rich repeat XI		5	3	106.6	6.47	12.37
Q10Q21	at3g02090	29.3.2	protein.targeting.mitochondria	Mitochondrial processing peptidase beta subunit, mitochondrial	24	10	58.7	5.76	29.68
Q10QD5	at3g49870	29.3.4.99	protein.targeting.secretory pathway.unspecified		38	5	20.7	9.04	23.64
Q10QU9	at3g04770	29.2.1.2.1.31	protein.synthesis.ribosomal protein.eukaryotic.40S subunit.SA	40S ribosomal protein SA	39	9	33.1	5.01	58.88
Q10R54	at2g02860	34.2.1	transporter.sugars.sucrose	Sucrose transport protein SUT1	24	8	56.1	8.68	36.25
Q10RN9	at3g54840	30.5	signalling.G-proteins		58	9	21.6	6.34	42.95
Q10RZ3	at1g57860	29.2.1.2.2.21	protein.synthesis.ribosomal protein.eukaryotic.60S subunit.L21	60S ribosomal protein L21, putative, expressed	35	4	18.7	10.4	22.66
Q10SE0	at1g47330	35.2	not assigned.unknown	CBS domain-containing protein, putative, expressed	8	3	56.4	7.61	13.84
Q10SU0	at3g48940	27.3.99	RNA.regulation of transcription.unclassified		46	14	19.5	8.16	140.95
Q259D2	at5g54190	19.14	tetrapyrrole synthesis.protochlorophyllide reductase	NADPH-protochlorophyllide oxidoreductase	49	14	41.1	9.58	86.7
Q259K4	at5g08570	4.1.15	glycolysis.cytosolic branch.pyruvate kinase (PK)	Pyruvate kinase	48	16	55.2	7.91	99.66
Q25A69	at3g58730	34.1.1.3	transport.p- and v-ATPases.H+-transporting two-sector ATPase.subunit D	H0306F03.5 protein	23	4	29.2	9.8	13.55
Q25AI4	at4g28400	29.4	protein.postranslational modification	H0702G05.9 protein	9	2	34.3	8.34	7.14
Q2A0M6	at5g62890	34.99	transport.misc	Root uracil permease 1	5	2	58.4	9.32	5.91
Q2QLY4	at5g17920	13.1.3.4	amino acid metabolism.synthesis.aspartate family.methionine	5-methyltetrahydropteroyltriglutamate--homocysteine methyltransferase 2	58	34	84.6	6.3	271.45
Q2QLY5	at5g17920	13.1.3.4	amino acid metabolism.synthesis.aspartate family.methionine	5-methyltetrahydropteroyltriglutamate--homocysteine methyltransferase 1	58	33	84.5	6.3	258.85
Q2QND8	at2g28790	20.2	stress.abiotic		28	5	23.4	8.02	26.63
Q2QNJ0	at1g09310	35.2	not assigned.unknown	Expressed protein	77	11	22	5.4	171.62
Q2QNJ8	at5g49510	29.6	protein.folding	Prefoldin subunit 3	15	2	21.6	5.16	14.42
Q2QNV2	at2g47710	20.2.99	stress.abiotic.unspecified	Fiber protein Fb19, putative, expressed	76	7	18.1	6.99	92.11
Q2QQ10	at1g10200	27.3.67	RNA.regulation of transcription.putative transcription regulator	Pollen-specific protein SF3, putative, expressed	9	2	22	8.18	7.92
Q2QQ14	at5g63905	35.2	not assigned.unknown	Expressed protein	35	4	8.5	8.97	15.84
Q2QQX3	at3g19340	35.2	not assigned.unknown	Expressed protein	31	15	59.3	5.94	59.27
Q2QS14	at5g15490	10.1.4	cell wall.precursor synthesis.UGD	UDP-glucose 6-dehydrogenase 4	52	15	52.8	6.13	120.71
Q2QU07	at1g76390	29.5.11.4.2	protein.degradation.ubiquitin.E3.RING	RING-type E3 ubiquitin transferase	45	25	87.9	5.86	148.27
Q2QV94	at5g12370	31.4	cell.vesicle transport	Exocyst complex component 5	45	26	88.2	5.24	115.87
Q2QW32	at1g79620	30.2.8.1	signalling.receptor kinases.leucine rich repeat VIII-1	Leucine Rich Repeat family protein, expressed	48	28	104.2	6.98	200.29
Q2QW75	at4g09990	35.2	not assigned.unknown		17	3	31.5	7.08	13.15
Q2QWN6	at1g77060	27.3.99	RNA.regulation of transcription.unclassified	Carboxyvinyl-carboxyphosphonate phosphorylmutase	36	9	37.5	6.54	38.08
Q2QWU7	at1g34430	8.1.1.2	TCA / org. transformation.TCA.pyruvate DH.E2	Dihydrolipoamide acetyltransferase component of pyruvate dehydrogenase complex	42	13	48.3	8.78	102.83
Q2QX93	at3g05090	35.1	not assigned.no ontology		20	11	81.9	7.31	31.87
Q2QXN5	at3g49910	29.2.1.2.2.26	protein.synthesis.ribosomal protein.eukaryotic.60S subunit.L26	60S ribosomal protein L26-1, putative, expressed	42	7	16.9	11	50.24
Q2QXS4	at5g19140	15	metal handling		25	3	25.2	5.87	21.06
Q2QY46	at2g40010	29.2.1.2.2.80	protein.synthesis.ribosomal protein.eukaryotic.60S subunit.P0	60S acidic ribosomal protein P0	34	8	34.4	5.49	51.29
Q2QYL3	at5g59320	11.6	lipid metabolism.lipid transfer proteins etc	Non-specific lipid-transfer protein 3	36	3	12.1	8.91	20.02
Q2QYS6	at3g51740	17.3.2.1	hormone metabolism.brassinosteroid.signal transduction.BRI	Leucine Rich Repeat family protein, expressed	44	23	82.8	7.36	150.58
Q2QYY2	at2g37050	30.2.1	signalling.receptor kinases.leucine rich repeat I	Leucine-rich repeat family protein, putative, expressed	41	27	101.9	5.68	129.27
Q2R0P3	at3g57650	11.3.1	lipid metabolism.Phospholipid synthesis.1-acylglycerol-3-phosphate O-acyltransferase	1-acyl-sn-glycerol-3-phosphate acyltransferase PLS1	28	8	42.4	9.83	32.71
Q2R0X0	at5g53530	29.3.4.3	protein.targeting.secretory pathway.vacuole		14	4	35.3	7.4	12.22
Q2R1J7	at5g39850	29.2.1.2.1.9	protein.synthesis.ribosomal protein.eukaryotic.40S subunit.S9	40S ribosomal protein S9, putative, expressed	60	13	22.3	10.21	95.04
Q2R2L5	at1g49430	11.1.9	lipid metabolism.FA synthesis and FA elongation.long chain fatty acid CoA ligase	AMP-binding enzyme family protein, expressed	21	10	73.7	7.66	46.47
Q2R4A0	at3g44340	29.3.4.2	protein.targeting.secretory pathway.golgi	Protein transport protein Sec24-like CEF, putative, expressed	4	2	89.8	6.1	6.67
Q2R678	at5g36230	29.2.3	protein.synthesis.initiation	Expressed protein	35	12	47.3	5.45	47.08
Q2R9P0	at1g77460	35.1.19	not assigned.no ontology.C2 domain-containing protein	Armadillo/beta-catenin-like repeat family protein, expressed	35	47	234.2	6.02	188.55
Q2RA18	at5g64090	35.2	not assigned.unknown	Expressed protein	24	6	45.3	6.19	18.96
Q2RBL3	at3g51740	17.3.2.1	hormone metabolism.brassinosteroid.signal transduction.BRI	Leucine Rich Repeat family protein, expressed	38	21	84.4	8.02	144.47
Q2RBM4	at5g06460	29.5.11.2	protein.degradation.ubiquitin.E1		20	13	117	5.38	48.6
Q2RBQ5	at2g37050	30.2.1	signalling.receptor kinases.leucine rich repeat I	Leucine-rich repeat family protein, putative, expressed	40	26	102	5.52	125.78
Q307R0	at2g20900	11.3.5	lipid metabolism.Phospholipid synthesis.diacylglycerol kinase	diacylglycerol kinase	22	8	55.6	6.7	45.33
Q336M3	at5g17060	29.3.4.99	protein.targeting.secretory pathway.unspecified	ADP-ribosylation factor, putative, expressed	65	8	21.7	6.79	42.02
Q338Z5	at5g65270	30.5	signalling.G-proteins		50	11	23.8	7.96	73.79
Q35322	atmg00070	9.1.2	mitochondrial electron transport / ATP synthesis.NADH-DH.localisation not clear	NADH dehydrogenase [ubiquinone] iron-sulfur protein 3	26	4	23	7.5	16.32
Q36688	at1g67090	1.3.2	PS.calvin cyle.rubisco small subunit	Ribulose bisphosphate carboxylase small chain	18	2	19.1	8.85	6.51
Q40673	at2g21130	31.3.1	cell.cycle.peptidylprolyl isomerase	Peptidyl-prolyl cis-trans isomerase	61	8	18.3	8.34	58.8
Q40687	at4g34460	30.5	signalling.G-proteins	Guanine nucleotide-binding protein subunit beta	42	13	41.7	7.42	53.39
Q43803	at3g10920	21.6	redox.dismutases and catalases	Superoxide dismutase	39	7	25	7.02	24.44
Q4LB28	at1g01540	29.4.1.55	protein.postranslational modification.kinase.receptor like cytoplasmatic kinase V		16	6	57.2	8.87	21.88
Q53JG7	at2g21050	34.3	transport.amino acids	Putative auxin transporter-like protein 4	14	5	52.9	9.14	58.28
Q53KI1	at1g66150	30.2.9	signalling.receptor kinases.leucine rich repeat IX		29	18	98.1	6.04	94.57
Q53LQ0	at1g77510	21.1	redox.thioredoxin	Protein disulfide isomerase-like 1-1	64	29	56.8	5.12	139.22
Q53LS6	at3g03330	26.22	misc.short chain dehydrogenase/reductase (SDR)	At3g03330/T21P5_25	23	5	35.4	9.33	18.06
Q53MW2	at2g38540	11.6	lipid metabolism.lipid transfer proteins etc	Non-specific lipid-transfer protein	38	3	11.6	9.8	19.81
Q53NC9	at3g44220	20.1	stress.biotic	Harpin-induced protein 1 (Hin1), putative	26	6	23	7.83	17.54
Q53NG8	at1g44170	5.1	fermentation.aldehyde dehydrogenase	Aldehyde dehydrogenase	20	8	52.5	8.18	39.62
Q53NM9	at5g02500	20.2.1	stress.abiotic.heat	DnaK-type molecular chaperone hsp70-rice	77	37	71.1	5.21	749.24
Q53NP7	at5g49040	20.1.7	stress.biotic.PR-proteins	Dirigent protein	28	4	18.4	6.55	20.21
Q53NR8	at1g05520	29.3.4.2	protein.targeting.secretory pathway.golgi	Protein transport protein SEC23	13	5	86.6	6.01	20.3
Q53PC6	at4g31480	31.4	cell.vesicle transport	Coatomer subunit beta	18	12	98.3	5.73	59.81
Q53RK3	at1g65820	26.9	misc.glutathione S transferases	MAPEG family, putative	12	2	20.5	8.87	7.42
Q5JML8	at1g23750	35.1	not assigned.no ontology	DNA-binding protein	29	4	14.9	9.1	9.06
Q5JN60	at4g34440	30.2.22	signalling.receptor kinases.proline extensin like		7	4	71.5	7.69	23.83
Q5KS50	at5g64330	30.11	signalling.light	Coleoptile phototropism protein 1	35	20	80.6	7.66	126.86
Q5N7B6	at2g27500	26.4.1	misc.beta 1,3 glucan hydrolases.glucan endo-1,3-beta-glucosidase		15	3	42.3	5.17	15.2
Q5N7I4	at5g64030	20.2.3	stress.abiotic.drought/salt	Ankyrin-like protein	10	5	89.4	5.29	15.85
Q5N7W3	at4g21150	33.99	development.unspecified	Dolichyl-diphosphooligosaccharide--protein glycosyltransferase	18	10	75.2	6.6	51.75
Q5N7Z9	at1g52280	30.5	signalling.G-proteins		72	13	23.1	5.52	78.16
Q5N801	at3g25220	31.3.1	cell.cycle.peptidylprolyl isomerase	Peptidylprolyl isomerase	45	5	16.8	9.57	18.68
Q5N854	at3g59350	29.4.1.58	protein.postranslational modification.kinase.receptor like cytoplasmatic kinase VIII		31	9	40.5	6.99	151.65
Q5N959	at4g24630	27.3.99	RNA.regulation of transcription.unclassified	S-acyltransferase	5	2	47.7	8.05	5.23
Q5N9C8	at5g58030	34.99	transport.misc	Trafficking protein particle complex subunit	21	4	21.7	7.44	10.46
Q5QLD5	at5g03040	30.3	signalling.calcium		14	5	56.1	10.21	35.18
Q5QNC8	at1g51160	35.1	not assigned.no ontology		36	6	19.9	9.19	16.39
Q5SMX9	at5g11890	35.2	not assigned.unknown		23	4	29.8	9.83	35.49
Q5SN48	at3g02600	26.13	misc.acid and other phosphatases		8	2	32.4	8.07	10.24
Q5SNJ4	at1g51980	29.3.2	protein.targeting.mitochondria		12	5	53.9	7.14	18.54
Q5TKJ2	at4g09160	34.99	transport.misc		87	46	63.9	4.6	1083.4
Q5TKP3	at2g19730	29.2.1.2.2.28	protein.synthesis.ribosomal protein.eukaryotic.60S subunit.L28	Putative 60S ribosomal L28 protein	44	7	16.6	10.36	24.4
Q5U1N4	at1g71695	26.12	misc.peroxidases	Peroxidase	10	2	37	5.94	10.3
Q5VNU2	at5g51570	35.1	not assigned.no ontology		41	7	32.1	5.68	24.45
Q5VPF1	at4g31300	29.5.11.20	protein.degradation.ubiquitin.proteasom	Proteasome subunit beta	72	13	26.2	5.78	53.23
Q5VQL9	at1g60800	30.2.2	signalling.receptor kinases.leucine rich repeat II		11	4	68.9	6.61	29.8
Q5VRJ8	at1g01820	31.1	cell.organisation	Peroxisomal membrane protein 11-5	23	4	25.9	9.86	16.8
Q5VRZ6	at5g16840	27.4	RNA.RNA binding		27	6	27.7	6.71	20.27
Q5VS25	at2g36850	3.6	minor CHO metabolism.callose	Putative beta 1,3 glucan synthase	50	75	202	8.41	420.52
Q5VS79	at5g62390	30.3	signalling.calcium	Calmodulin-binding protein-like	34	15	47.8	8.73	269.45
Q5W6F1	at2g30490	16.2.1.2	secondary metabolism.phenylpropanoids.lignin biosynthesis.C4H	Cinnamate-4-hydroxylase	33	14	56.8	8.9	46.62
Q5W6M0	at3g51670	34.99	transport.misc	Uncharacterized protein	33	8	47.8	8.19	52.62
Q5W6W7	at2g04350	11.1.9	lipid metabolism.FA synthesis and FA elongation.long chain fatty acid CoA ligase	Long chain acyl-CoA synthetase	17	9	79.8	7.91	27.99
Q5WA73	at1g45688	35.2	not assigned.unknown		23	4	34.7	9.32	20.84
Q5Z402	at2g40060	35.2	not assigned.unknown	Clathrin light chain 2	25	5	31.3	7.59	27.09
Q5Z6I5	at5g55960	35.2	not assigned.unknown		14	6	70.3	7.99	21.22
Q5Z6T5	at1g09310	35.2	not assigned.unknown		91	12	17.6	5.53	85.87
Q5Z7T2	at2g46700	30.3	signalling.calcium		37	14	69.1	9.06	86.37
Q5Z9H9	at5g58710	31.3.1	cell.cycle.peptidylprolyl isomerase	Peptidyl-prolyl cis-trans isomerase	60	12	23.5	9.67	87.31
Q5Z9J0	at3g18040	30.6	signalling.MAP kinases	Mitogen-activated protein kinase 12	22	10	65.9	7.44	32.14
Q5Z9Z8	at2g19740	29.2.1.2.2.31	protein.synthesis.ribosomal protein.eukaryotic.60S subunit.L31		44	5	14.2	9.94	11.68
Q5ZAJ0	at5g47910	20.1.1	stress.biotic.respiratory burst	Respiratory burst oxidase homolog protein B	48	33	101.7	9.28	249.03
Q5ZED1	at3g55360	11.8.7	lipid metabolism.''exotics'' (steroids, squalene etc).trans-2-enoyl-CoA reductase (NADPH)		15	5	35.8	9.55	17.17
Q60DC5	at4g24220	33.99	development.unspecified	Expressed protein	8	2	44	5.16	12.02
Q60ED8	at1g19110	20.1.7.6.1	stress.biotic.PR-proteins.proteinase inhibitors.trypsin inhibitor	von Willebrand factor type A domain containing protein	40	22	88.7	6.23	158.18
Q60EY9	at5g19760	34.9	transport.metabolite transporters at the mitochondrial membrane		35	8	32.8	9.55	24.66
Q60F49	at4g31130	35.2	not assigned.unknown		24	4	20.7	6.92	26.16
Q651T8	at1g78900	34.1	transport.p- and v-ATPases		68	28	68.4	5.34	183.47
Q653F5	at3g20290	30.3	signalling.calcium		35	11	61	7.24	43.13
Q653F6	at3g11830	29.6	protein.folding	T-complex protein 1 subunit eta	23	7	60.2	6.57	38.49
Q653H4	at1g62790	26.21	misc.protease inhibitor/seed storage/lipid transfer protein (LTP) family protein		19	2	12.9	7.5	20.38
Q653V5	at1g16670	30.2.8.2	signalling.receptor kinases.leucine rich repeat VIII-2		11	4	42.5	8.19	15.72
Q654U8	at1g12000	4.2.6	glycolysis.plastid branch.pyrophosphate-fructose-6-P phosphotransferase	Pyrophosphate--fructose 6-phosphate 1-phosphotransferase	42	15	61.2	6.42	64.64
Q655N4	at1g11660	20.2.1	stress.abiotic.heat	Putative heat-shock protein	16	8	83.2	5.92	22.83
Q655Y4	at1g54320	35.1	not assigned.no ontology	ALA-interacting subunit	25	5	39.7	9.22	26.17
Q656J2	at4g11220	35.1	not assigned.no ontology	Reticulon-like protein	22	5	28.6	7.01	28.59
Q656Y1	at4g26100	29.4	protein.postranslational modification		21	4	26.1	9.54	11.2
Q657H4	at3g62550	17.5.3	hormone metabolism.ethylene.induced-regulated-responsive-activated		59	5	18.8	6.27	15.6
Q658F5	at5g35200	35.1.21	not assigned.no ontology.epsin N-terminal homology (ENTH) domain-containing protein		32	14	62.8	5.57	55.49
Q65X08	at4g04910	29.5.9	protein.degradation.AAA type		51	26	81.1	6.06	172.64
Q65X81	at2g40890	26.1	misc.cytochrome P450	Putative cytochrome P450	24	10	54.1	8.54	29.73
Q65XA0	at1g75270	21.2.1	redox.ascorbate and glutathione.ascorbate	Probable glutathione S-transferase DHAR1, cytosolic	42	8	23.6	6.21	21.9
Q65XP3	at3g14360	11.9.2.1	lipid metabolism.lipid degradation.lipases.triacylglycerol lipase		33	14	57.6	8.4	99.39
Q67W83	at2g35760	35.1	not assigned.no ontology	CASP-like protein 2C1	26	3	20.7	9.14	9.28
Q67WN6	at2g25310	35.2	not assigned.unknown		22	4	22.3	9.48	11.47
Q67WQ6	at2g23810	33.99	development.unspecified		13	5	29.5	8.43	14.85
Q688J3	at5g05710	30.9	signalling.lipids		42	5	18.8	7.34	21.83
Q69JE2	at2g20990	35.1.19	not assigned.no ontology.C2 domain-containing protein		48	19	61.4	6.76	83.69
Q69JF3	at1g14220	27.1.19	RNA.processing.ribonucleases		26	5	27.6	7.93	15.62
Q69P80	at5g20650	34.12	transport.metal	Copper transporter 5.1	15	2	15.8	8.48	4.82
Q69PQ1	at3g10380	31.4	cell.vesicle transport	Exocyst complex component Sec8-like	22	15	117.3	5.74	75.29
Q69QY7	at2g12400	35.2	not assigned.unknown		12	5	60.8	7.83	48.71
Q69RN2	at1g70790	27.3.11	RNA.regulation of transcription.C2H2 zinc finger family	Chitinase III-like protein	68	8	18.9	7.06	54.86
Q69S29	at4g05120	34.14	transport.unspecified cations		20	6	45.5	7.99	18.22
Q69SU0	at3g51460	11.9.3.5	lipid metabolism.lipid degradation.lysophospholipases.phosphoinositide phospholipase C	Inositol 5-phosphatase 3-like protein	14	7	67.8	8.59	23.33
Q69TB0	at2g36060	29.5.11.3	protein.degradation.ubiquitin.E2		24	3	16.7	6.93	15.81
Q69U53	at4g36945	30.4.4	signalling.phosphinositides.phosphoinositide phospholipase C	MAP3K-like protein	34	8	43.5	6.3	86.48
Q69UK6	at1g05500	35.1.19	not assigned.no ontology.C2 domain-containing protein	Putative C2 domain-containing protein	30	13	63.5	5.44	36.67
Q69X22	at3g15730	11.9.3.1	lipid metabolism.lipid degradation.lysophospholipases.phospholipase D	Phospholipase D	52	28	92.5	6.39	144.15
Q69XK9	at1g15400	35.2	not assigned.unknown		26	3	16.1	9.74	15.9
Q6ASR1	at3g02530	29.6	protein.folding	Chaperonin protein	22	7	59.2	6.68	32.4
Q6ASU6	at5g06660	35.2	not assigned.unknown	Calcium load-activated calcium channel	27	4	21.7	9.99	17.23
Q6ASX7	at2g21660	27.4	RNA.RNA binding	Glycin-rich RNA-binding protein	46	6	15.9	6.74	40.08
Q6AUC0	at3g09740	31.4	cell.vesicle transport		54	18	35.5	5.15	202.84
Q6AV23	at5g20890	29.6	protein.folding		28	10	57.2	5.82	32.82
Q6AV51	at1g74790	31.1	cell.organisation	HIPL1 protein, putative, expressed	19	11	74.7	5.4	56.04
Q6AVB7	at5g25757	35.2	not assigned.unknown	Eukaryotic translation initiation factor 3 subunit L	13	6	62.7	6.57	18.38
Q6EP31	at4g35020	30.5	signalling.G-proteins	Rac-like GTP-binding protein 5	51	11	21.6	9.22	79.97
Q6ETD9	at5g62390	30.3	signalling.calcium	Calmodulin-binding protein-like	31	10	45	8.72	135.55
Q6ETP2	at5g57110	34.21	transport.calcium	Calcium-transporting ATPase	18	13	115.4	6.84	50.75
Q6F331	at3g18740	29.2.1.2.2.30	protein.synthesis.ribosomal protein.eukaryotic.60S subunit.L30		63	6	12.4	9.55	21.33
Q6F3B0	at5g22060	20.2.1	stress.abiotic.heat	DnaJ protein, putative, expressed	31	7	46.7	6.19	32
Q6F3B3	at3g44150	35.2	not assigned.unknown	Expressed protein	37	7	26.4	7.5	35.99
Q6H450	at1g68090	31.1	cell.organisation	Annexin	54	14	35.6	8.79	66.53
Q6H563	at5g61910	35.2	not assigned.unknown		41	15	63.8	5.41	66.33
Q6H6C7	at1g79550	4.1.12	glycolysis.cytosolic branch.3-phosphoglycerate kinase (PGK)	Phosphoglycerate kinase	64	17	42.1	5.86	130.33
Q6H7J6	at1g65730	34.13	transport.peptides and oligopeptides	Probable metal-nicotianamine transporter YSL14	16	6	78.4	8.07	32.55
Q6H8G2	at1g02130	30.5	signalling.G-proteins		71	11	22.5	5.71	176.04
Q6I5H3	at4g17520	27.4	RNA.RNA binding	Uncharacterized protein	13	3	41.9	8.34	9.52
Q6K1W6	at1g27400	29.2.1.2.2.17	protein.synthesis.ribosomal protein.eukaryotic.60S subunit.L17		20	3	19.5	10.33	24.42
Q6K1X9	at2g31800	29.4	protein.postranslational modification		48	19	55.6	8.69	85.43
Q6K215	at2g37170	34.19.1	transport.Major Intrinsic Proteins.PIP	Probable aquaporin PIP2-2	61	11	30.5	7.4	432.61
Q6K4P5	at4g30340	11.3.5	lipid metabolism.Phospholipid synthesis.diacylglycerol kinase	diacylglycerol kinase	64	20	53.9	6.73	152.15
Q6K4S7	at4g20260	30.4	signalling.phosphinositides		72	16	24	4.74	213.01
Q6K4T1	at4g15000	29.2.1.2.2.27	protein.synthesis.ribosomal protein.eukaryotic.60S subunit.L27	60S ribosomal protein L27	45	6	15.6	10.49	26.21
Q6K4T4	at5g10290	30.2.2	signalling.receptor kinases.leucine rich repeat II	LRR receptor kinase SERK2	21	10	67.6	5.72	58.43
Q6K4Z3	at5g45910	26.28	misc.GDSL-motif lipase	Lipase-like	20	4	41.3	6.79	19.65
Q6K5G8	at3g04120	4.1.9	glycolysis.cytosolic branch.glyceraldehyde 3-phosphate dehydrogenase (GAP-DH)	Glyceraldehyde-3-phosphate dehydrogenase 3, cytosolic	63	17	36.5	7.88	328.73
Q6K5R5	at3g61110	29.2.1.2.1.27	protein.synthesis.ribosomal protein.eukaryotic.40S subunit.S27	40S ribosomal protein S27	45	3	9.5	8.72	31.76
Q6K705	at2g19730	29.2.1.2.2.28	protein.synthesis.ribosomal protein.eukaryotic.60S subunit.L28	Putative 60S ribosomal protein L28	54	8	16.6	10.36	28.05
Q6K8B8	at4g34670	29.2.1.2.1.53	protein.synthesis.ribosomal protein.eukaryotic.40S subunit.S3A	40S ribosomal protein S3a	43	11	29.7	9.83	81.47
Q6K8D6	at4g24610	35.2	not assigned.unknown		4	2	116.9	6.9	7.53
Q6K8U8	at1g74270	29.2.1.2.2.535	protein.synthesis.ribosomal protein.eukaryotic.60S subunit.L35A		56	6	12.7	10.55	30.42
Q6KA74	at3g04470	35.2	not assigned.unknown	Ankyrin repeat protein-like	12	5	70.2	7.05	20.55
Q6L4S3	at5g62740	35.1	not assigned.no ontology	Hypersensitive-induced response protein-like protein 1	66	17	31.6	6.42	113.38
Q6L4X5	at5g42980	21.1	redox.thioredoxin	Thioredoxin	64	4	13.2	5.08	18.63
Q6L502	at3g46060	30.5	signalling.G-proteins		71	15	23.9	8.22	372.41
Q6L5F3	at5g50000	29.4	protein.postranslational modification		33	11	42.5	7.97	37.46
Q6L5I6	at1g74690	30.3	signalling.calcium		40	18	63.7	9.82	105.09
Q6YS11	at3g56190	29.3.4.99	protein.targeting.secretory pathway.unspecified		62	15	32.5	5.17	68.86
Q6YS69	at2g46290	29.2.3	protein.synthesis.initiation	Eukaryotic translation initiation factor 3 subunit I	25	7	36.4	6.39	25.09
Q6YT98	at4g15610	35.1	not assigned.no ontology	CASP-like protein 1D1	29	6	21.6	9.86	44.61
Q6YTY2	at2g31610	29.2.1.2.1.3	protein.synthesis.ribosomal protein.eukaryotic.40S subunit.S3		56	12	26	9.6	111.98
Q6YUK5	at3g18190	29.6	protein.folding	T-complex protein 1 subunit delta	14	4	57.7	6.99	10.49
Q6YUU3	at4g22130	29.4.1.57	protein.postranslational modification.kinase.receptor like cytoplasmatic kinase VII		9	3	77.1	6.19	83.37
Q6YVM4	at5g64740	10.2.1	cell wall.cellulose synthesis.cellulose synthase	Probable cellulose synthase A catalytic subunit 6	27	24	122.3	7.52	207.82
Q6YVV6	at4g05200	30.2.17	signalling.receptor kinases.DUF 26	Putative serine/threonine-specific protein kinase	17	9	68.6	5.24	48.28
Q6YW97	at5g67130	30.6	signalling.MAP kinases	MAP3K protein kinase-like protein	6	2	44.7	5.39	7.09
Q6YXX9	at3g63420	30.5	signalling.G-proteins	Guanine nucleotide-binding protein subunit gamma 2	35	2	16.8	5.43	7.48
Q6YY47	at4g26690	11.9.3.3	lipid metabolism.lipid degradation.lysophospholipases.glycerophosphodiester phosphodiesterase		47	25	81	6.09	343.24
Q6YYV8	at5g23940	35.1	not assigned.no ontology		9	3	47.6	6.61	9.94
Q6YZD3	at1g27950	11.6	lipid metabolism.lipid transfer proteins etc	Lipid transfer protein-like	10	2	18.3	6.71	39.17
Q6Z0V9	at5g03170	10.5.1	cell wall.cell wall proteins.AGPs		27	4	27.4	5.87	38.8
Q6Z1J6	at1g30580	35.2	not assigned.unknown		13	5	44.3	6.76	14.17
Q6Z1Y4	at3g44330	35.2	not assigned.unknown	Nicalin	10	5	60.6	6.86	16.57
Q6Z2M5	at2g18740	27.1	RNA.processing	Small nuclear ribonucleoprotein E	47	3	10.3	9.7	10.7
Q6Z302	at1g44835	29.1.15	protein.aa activation.proline-tRNA ligase		9	2	34.9	7.4	9.96
Q6Z371	at5g49830	35.2	not assigned.unknown		18	9	85.7	5.31	32.48
Q6Z382	at4g34450	31.4	cell.vesicle transport	Coatomer subunit gamma-2	11	7	98.5	5.11	29.59
Q6Z3N3	at4g30160	31.1	cell.organisation	Putative villin	3	2	102.6	5.78	6.15
Q6Z3Y9	at2g40116	30.4.4	signalling.phosphinositides.phosphoinositide phospholipase C	Phosphoinositide phospholipase C	52	24	67.7	6.62	139.11
Q6Z401	at1g11260	34.2	transporter.sugars	Sugar transport protein MST6	12	3	57.7	9.39	22.78
Q6Z402	at4g27350	35.2	not assigned.unknown	Membrane lipoprotein lipid attachment site-containing protein-like	15	3	29	7.37	10.89
Q6Z407	at4g21450	31.4	cell.vesicle transport		49	9	30.6	9.07	35.21
Q6Z4G3	at3g08900	10.5.5	cell wall.cell wall proteins.RGP	UDP-arabinopyranose mutase 3	45	12	41.3	6.43	54.78
Q6Z6A7	at5g10230	31.1	cell.organisation	Annexin	51	13	35.5	7.25	39.65
Q6Z6F9	at5g35525	35.2	not assigned.unknown		90	7	19.4	6.47	58.41
Q6Z6K9	at5g42650	17.7.1.3	hormone metabolism.jasmonate.synthesis-degradation.allene oxidase synthase	Allene oxide synthase 4	20	8	55.3	7.42	33.39
Q6Z6L4	at4g33090	29.5	protein.degradation	Aminopeptidase M1-A	4	2	98.4	5.2	5.46
Q6Z6Z4	at5g17060	29.3.4.99	protein.targeting.secretory pathway.unspecified		53	7	21.8	6.55	38.25
Q6Z7B0	at5g42020	20.2.1	stress.abiotic.heat	Heat shock 70 kDa protein BIP1	60	30	73.3	5.19	265.03
Q6Z808	at5g62880	30.5	signalling.G-proteins	Rac-like GTP-binding protein 3	50	8	24	9.32	43.54
Q6Z844	at4g08520	31.4	cell.vesicle transport	Coatomer subunit zeta-2	26	3	19.9	4.81	8.57
Q6Z8E0	at2g37190	29.2.1.2.2.12	protein.synthesis.ribosomal protein.eukaryotic.60S subunit.L12		56	8	17.7	9.16	47.44
Q6Z8F5	at1g32050	34.99	transport.misc	Secretory carrier-associated membrane protein 5	29	6	30.8	8.07	41.05
Q6Z8S1	at3g18430	30.3	signalling.calcium		21	4	20	4.73	11.05
Q6Z901	at4g10840	31.1	cell.organisation	Kinesin light chain-like protein	72	31	64.9	5.47	217.54
Q6Z921	at2g32730	29.5.11.20	protein.degradation.ubiquitin.proteasom	26S proteasome non-ATPase regulatory subunit 1 homolog	15	10	106.9	5.24	47.96
Q6Z9J1	at5g35180	35.2	not assigned.unknown		23	15	85.2	8	58.02
Q6ZA21	at1g60660	21.2	redox.ascorbate and glutathione	Cytochrome b5-like	50	3	13.1	6.16	12.85
Q6ZBF6	at4g27500	35.2	not assigned.unknown	Proton pump-interactor BIP131	11	4	69.3	8.72	15.95
Q6ZC56	at2g23140	29.5.11.4.2	protein.degradation.ubiquitin.E3.RING	RING-type E3 ubiquitin transferase	7	3	89.4	5.91	18.15
Q6ZCC4	at1g08480	35.2	not assigned.unknown	Succinate dehydrogenase subunit 6, mitochondrial	44	3	15.7	8.87	10.17
Q6ZDW5	at5g27850	29.2.1.2.2.18	protein.synthesis.ribosomal protein.eukaryotic.60S subunit.L18		30	4	21.9	11.4	21.46
Q6ZFB7	at5g10530	30.2.19	signalling.receptor kinases.legume-lectin		4	2	73.9	7.55	26.09
Q6ZFF1	at1g72230	26.19	misc.plastocyanin-like		34	2	17.4	7.3	29.2
Q6ZFM7	at3g18830	34.2	transporter.sugars		28	10	54.4	9.23	108.23
Q6ZG90	at2g21870	9.9	mitochondrial electron transport / ATP synthesis.F1-ATPase	ATP synthase	13	3	27.3	6.93	9.04
Q6ZGP5	at4g39730	35.1	not assigned.no ontology		27	4	20	6.67	21.41
Q6ZGV2	at5g19630	35.2	not assigned.unknown		63	9	23.5	9.39	59.36
Q6ZGV5	at2g19740	29.2.1.2.2.31	protein.synthesis.ribosomal protein.eukaryotic.60S subunit.L31	Putative 60S ribosomal protein L31	40	6	14.1	9.89	21.83
Q6ZHA3	at3g51300	30.5	signalling.G-proteins	Rac-like GTP-binding protein 6	52	11	21.6	9.1	82.16
Q6ZHE6	at3g03270	33.99	development.unspecified		36	4	17.9	8.56	16.66
Q6ZHG2	at1g05010	17.5.1.2	hormone metabolism.ethylene.synthesis-degradation.1-aminocyclopropane-1-carboxylate oxidase	1-aminocyclopropane-1-carboxylate oxidase	31	6	35.8	5.47	20.36
Q6ZIV7	at5g62740	35.1	not assigned.no ontology	Hypersensitive-induced response protein 1	52	13	31.4	5.35	83.13
Q6ZIX2	at5g13710	17.3.1.2.2	hormone metabolism.brassinosteroid.synthesis-degradation.sterols.SMT2	Cycloartenol-C-24-methyltransferase 1	66	18	38.6	6.37	63.16
Q6ZJ97	at1g31070	10.1	cell wall.precursor synthesis		31	11	54	6.23	38.25
Q6ZJR2	at1g12110	34.4	transport.nitrate	Putative nitrate transporter	42	16	64.8	8.97	345.04
Q6ZKB1	at3g25860	11.1.31	lipid metabolism.FA synthesis and FA elongation.pyruvate DH	Dihydrolipoamide acetyltransferase component of pyruvate dehydrogenase complex	23	6	48.8	8.4	55.35
Q6ZKI0	at4g27270	11.8	lipid metabolism.''exotics'' (steroids, squalene etc)		66	13	21.6	6.54	116.4
Q6ZKL8	at1g16220	29.4	protein.postranslational modification	Probable protein phosphatase 2C 66	16	6	57.6	5.36	27.85
Q6ZKZ4	at3g46060	30.5	signalling.G-proteins	Putative ras-related protein	68	12	24	7.85	245.45
Q6ZLB8	at3g09630	29.2.1.2.2.141	protein.synthesis.ribosomal protein.eukaryotic.60S subunit.L4/L1		59	19	44.7	10.54	267.19
Q6ZLQ0	at1g30360	20.2.3	stress.abiotic.drought/salt		29	20	82.1	9.29	108.87
Q75G91	at5g35530	29.2.1.2.1.3	protein.synthesis.ribosomal protein.eukaryotic.40S subunit.S3	40S ribosomal protein S3, putative, expressed	71	14	25.4	9.52	159.16
Q75HA2	at4g19640	30.5	signalling.G-proteins		39	6	22.1	7.94	24.5
Q75HT8	at3g21090	34.16	transport.ABC transporters and multidrug resistance systems		37	19	77.3	9.2	162.63
Q75I94	at3g18080	26.3	misc.gluco-, galacto- and mannosidases	Beta-glucosidase 8	53	22	63.1	7.01	248.63
Q75I95	at5g10290	30.2.2	signalling.receptor kinases.leucine rich repeat II	BRASSIN	25	10	59.9	5.92	58.92
Q75II9	at1g16920	30.5	signalling.G-proteins		59	13	24.1	5.36	109.8
Q75J18	at5g48760	29.2.1.2.2.513	protein.synthesis.ribosomal protein.eukaryotic.60S subunit.L13A	60S ribosomal protein L13a-2, putative, expressed	42	9	23.6	10.3	65.54
Q75K58	at2g42800	10.5.3	cell wall.cell wall proteins.LRR	Uncharacterized protein	15	5	54.7	6.71	14.62
Q75KN8	at5g52210	30.5	signalling.G-proteins		17	3	22.9	7.47	9.07
Q75L45	at2g47060	29.4.1.58	protein.postranslational modification.kinase.receptor like cytoplasmatic kinase VIII		77	21	39.3	7.8	348.5
Q75M01	at3g17020	20.2.2	stress.abiotic.cold		80	9	18	5.38	69.93
Q75U53	at1g15690	34.3	transport.H+ transporting pyrophosphatase		31	20	79.8	5.58	273.03
Q76FS2	at5g62700	31.1	cell.organisation	Tubulin beta-8 chain	75	21	49.6	4.89	580.84
Q7EYR6	at1g03860	31.3	cell.cycle		22	3	31.9	9.77	16.28
Q7EZ32	at4g21390	30.2.24	signalling.receptor kinases.S-locus glycoprotein like	Receptor-like serine/threonine-protein kinase	10	7	94.6	7.94	33.83
Q7EZD7	at1g11260	34.2	transporter.sugars	Sugar transport protein MST3	10	4	56.7	9.32	77.26
Q7EZL2	at2g36910	34.16	transport.ABC transporters and multidrug resistance systems		44	44	145.1	8.47	334.21
Q7F0M8	at1g54610	29.4.1	protein.postranslational modification.kinase	Putative CRK1 protein(Cdc2-related kinase 1)	30	12	62.7	9.39	73.71
Q7F1F2	at3g25230	29.6	protein.folding	Peptidylprolyl isomerase	13	8	64.1	5.24	27.4
Q7FAH2	at1g13440	4.1.9	glycolysis.cytosolic branch.glyceraldehyde 3-phosphate dehydrogenase (GAP-DH)	Glyceraldehyde-3-phosphate dehydrogenase 2, cytosolic	72	18	36.8	6.81	335.35
Q7FMW3	at1g02520	34.16	transport.ABC transporters and multidrug resistance systems	MDR-like ABC transporter	34	36	137.6	7.24	261.12
Q7FSL4	at3g15020	8.1.9	TCA / org. transformation.TCA.malate DH	Malate dehydrogenase	20	4	35.4	8.56	14.99
Q7FV25	at4g38510	34.1.1.1	transport.p- and v-ATPases.H+-transporting two-sector ATPase.subunit B	Vacuolar proton pump subunit B	68	24	54	5.19	129.65
Q7G282	at5g51510	35.2	not assigned.unknown	Expressed protein	23	2	18.6	11.22	18.69
Q7X6J0	at5g07350	27.3.73	RNA.regulation of transcription.Zn-finger(CCHC)	Ribonuclease	49	31	108.1	7.49	114.18
Q7X7K8	at4g30210	26.1	misc.cytochrome P450	NADPH--cytochrome P450 reductase	26	11	76.1	5.26	35.52
Q7X7R9	at3g25070	20.1	stress.biotic		14	3	29.4	9.5	14.8
Q7X7T9	at3g44220	20.1	stress.biotic		46	7	23.5	8.09	55.85
Q7X8W5	at1g78880	35.1	not assigned.no ontology		43	15	51.6	9.42	111.06
Q7X990	at4g07390	35.1	not assigned.no ontology		32	5	26.4	9.1	15.57
Q7XAD8	at3g19690	20.1	stress.biotic		42	4	17.1	4.49	21.56
Q7XB99	#N/A	#N/A	#N/A		12	8	109	5.6	41.14
Q7XBA0	at3g03770	30.2.6	signalling.receptor kinases.leucine rich repeat VI	Transmembrane protein kinase	22	10	85.3	7.84	53.1
Q7XBZ9	at3g60190	26.17	misc.dynamin	Dynamin-related protein 1C, putative, expressed	23	12	69.3	7.61	43.95
Q7XC37	at4g09320	23.4.10	nucleotide metabolism.phosphotransfer and pyrophosphatases.nucleoside diphosphate kinase	Nucleoside diphosphate kinase	84	11	16.8	7.5	52.96
Q7XEH4	at1g03080	29.4	protein.postranslational modification	Expressed protein	10	18	231.3	4.92	63.49
Q7XHP7	at5g59840	30.5	signalling.G-proteins		73	15	24	7.81	356.76
Q7XHW7	at5g58300	30.2.3	signalling.receptor kinases.leucine rich repeat III		13	7	69.7	7.75	37.02
Q7XI09	at5g43310	30.11.1	signalling.light.COP9 signalosome	C	13	7	90.4	6.64	28.53
Q7XIE2	at5g08080	31.4	cell.vesicle transport		43	14	34.2	7.94	144.32
Q7XIK7	at3g43300	30.5	signalling.G-proteins	guanine nucleotide-exchange protein GEP2	8	7	139.7	5.91	42.6
Q7XIZ0	at1g30220	34.2	transporter.sugars		15	6	63	8.12	44.94
Q7XLC9	at5g23740	29.2.1.2.1.11	protein.synthesis.ribosomal protein.eukaryotic.40S subunit.S11		35	7	20.7	10.32	24.81
Q7XMK5	at3g61260	27.3.67	RNA.regulation of transcription.putative transcription regulator		49	17	22.4	5.5	123.33
Q7XMU7	at4g13010	26.7	misc.oxidases - copper, flavone etc.		57	12	34.9	9.58	80.57
Q7XPU0	at3g44220	20.1	stress.biotic		20	4	24.5	7.71	15.63
Q7XQF8	at1g67730	16.7	secondary metabolism.wax		46	11	34.7	9.91	49.19
Q7XR59	at3g19460	35.1	not assigned.no ontology	Reticulon-like protein	32	5	22.1	9.83	29.75
Q7XRN9	at3g07020	11.8.3	lipid metabolism.''exotics'' (steroids, squalene etc).UDP-glucose:sterol glucosyltransferase		37	16	65.7	6.28	79.12
Q7XSA6	at3g52580	29.2.1.2.1.14	protein.synthesis.ribosomal protein.eukaryotic.40S subunit.S14	40S ribosomal protein S14	62	7	16.4	10.45	90.92
Q7XSC5	at1g04340	35.1	not assigned.no ontology		36	4	17.4	9.99	23.95
Q7XTT8	#N/A	#N/A	#N/A		31	2	14.4	9.17	12.5
Q7XTU1	at1g16670	30.2.8.2	signalling.receptor kinases.leucine rich repeat VIII-2		38	11	41.6	7.74	65.31
Q7XTY1	at3g60900	10.5.1	cell wall.cell wall proteins.AGPs		24	9	44.5	6.65	41.4
Q7XUD0	at3g03220	10.7	cell wall.modification	Expansin-A10	27	5	27.5	8.06	17.32
Q7XV05	at1g71830	30.2.2	signalling.receptor kinases.leucine rich repeat II	LRR receptor kinase SERK2	32	13	69.5	6.37	81.84
Q7XV86	at5g61790	30.3	signalling.calcium	Calnexin	42	20	60.7	4.83	161.48
Q7XWS9	at4g38580	15.2	metal handling.binding, chelation and storage		58	8	17.2	9.48	26.94
Q7XZG0	at1g10630	29.4	protein.postranslational modification	ADP-ribosylation factor	76	12	20.6	6.95	464.57
Q7Y011	at5g03470	29.4	protein.postranslational modification	Serine/threonine protein phosphatase 2A regulatory subunit	17	6	59.5	7.2	18.71
Q7Y1C9	at5g43310	30.11.1	signalling.light.COP9 signalosome	Uncharacterized protein	11	12	141.1	7.3	63.73
Q84LG6	at3g56150	29.2.3	protein.synthesis.initiation	Eukaryotic translation initiation factor 3 subunit C	17	12	106.1	5.36	55.96
Q84MN3	at4g29250	35.1	not assigned.no ontology		15	5	48.3	5.78	20.51
Q84MP2	at3g22845	31.4	cell.vesicle transport	Emp24/gp25L/p24 family protein, expressed	10	2	23.6	7.33	13.38
Q84MP7	at3g54560	28.1.3	DNA.synthesis/chromatin structure.histone	Probable histone H2A variant 3	19	3	14.5	10.39	8.66
Q84MQ4	at1g70600	29.2.1.2.2.527	protein.synthesis.ribosomal protein.eukaryotic.60S subunit.L27A	60S ribosomal protein L27a-3, putative, expressed	22	3	16	11.02	25.33
Q84QT9	at1g76550	4.1.6	glycolysis.cytosolic branch.pyrophosphate-fructose-6-P phosphotransferase	Pyrophosphate--fructose 6-phosphate 1-phosphotransferase	14	6	67.1	7.15	33.4
Q84QW4	at3g07390	17.2.3	hormone metabolism.auxin.induced-regulated-responsive-activated		23	4	25.3	9.16	159.33
Q84R32	at5g10860	35.1	not assigned.no ontology	CBS domain containing protein, expressed	39	5	22.3	9.16	16.88
Q84T11	at1g59710	35.2	not assigned.unknown	Uncharacterized protein	12	3	43.1	8.18	9.89
Q84TB3	at5g59890	31.1	cell.organisation	Actin-depolymerizing factor 4	82	9	15.9	6.04	32.7
Q84UR8	at4g36020	20.2.2	stress.abiotic.cold	Cold shock domain protein 2	38	4	18.7	6.76	24.06
Q84VG0	at1g12310	29.4	protein.postranslational modification	Probable calcium-binding protein CML7	68	10	16.7	5.06	31.85
Q84VG3	at3g14350	30.2.5	signalling.receptor kinases.leucine rich repeat V	Leucine-rich repeat transmembrane protein kinase	20	9	78.6	6.89	120.57
Q84YI9	at4g35320	35.2	not assigned.unknown		12	2	19	11.06	8.93
Q850L6	at4g16370	34.13	transport.peptides and oligopeptides	Putative oligopeptide transporter protein	16	8	80	9.04	40.17
Q850Y9	at1g14870	35.1	not assigned.no ontology		43	5	15.1	6.96	26.94
Q851L5	at3g02875	17.2.1	hormone metabolism.auxin.synthesis-degradation	IAA-amino acid hydrolase ILR1-like 3	68	17	44	5.72	99.76
Q851L8	at5g64740	10.2.1	cell wall.cellulose synthesis.cellulose synthase	Probable cellulose synthase A catalytic subunit 5	41	34	123.3	7.05	386.37
Q851Y6	at5g09900	29.5.11.20	protein.degradation.ubiquitin.proteasom		54	18	50.6	7.64	67.48
Q851Y9	at1g17880	27.3.50	RNA.regulation of transcription.General Transcription	Nascent polypeptide-associated complex subunit beta	54	6	17.3	8.85	17.08
Q852K4	at2g19440	26.4.1	misc.beta 1,3 glucan hydrolases.glucan endo-1,3-beta-glucosidase	Glucan endo-1,3-beta-glucosidase 5, putative, expressed	26	7	52.7	4.97	35.07
Q8GRK9	at5g54750	34.99	transport.misc	Trafficking protein particle complex subunit	45	8	20.9	4.51	27.09
Q8GRV7	at2g35460	35.1	not assigned.no ontology		17	2	24.5	7.55	5.51
Q8GU76	at3g28860	34.16	transport.ABC transporters and multidrug resistance systems	MDR-like ABC transporter	32	30	137.3	8.41	193.53
Q8GU84	at1g66950	34.16	transport.ABC transporters and multidrug resistance systems	ABC transporter G family member 48	17	18	164.9	8.31	75.88
Q8GU87	at2g26910	34.16	transport.ABC transporters and multidrug resistance systems	ABC transporter G family member 31	26	29	161.6	8.03	148.49
Q8GU89	at1g15520	34.16	transport.ABC transporters and multidrug resistance systems	ABC transporter G family member 37	15	17	163.3	7.2	98.65
Q8GVI0	at3g57290	29.2.3	protein.synthesis.initiation	Eukaryotic translation initiation factor 3 subunit E	30	9	51.3	5.83	33.23
Q8GVQ2	at1g11545	10.7	cell wall.modification	Xyloglucan endotransglucosylase/hydrolase	24	6	34.5	5.19	27
Q8H2J8	at2g32060	29.2.1.2.1.12	protein.synthesis.ribosomal protein.eukaryotic.40S subunit.S12	40S ribosomal protein S12	54	5	14.8	5.52	22.46
Q8H430	at2g06530	27.3.71	RNA.regulation of transcription.SNF7	Breast adenocarcinoma marker-like	13	3	25.1	5.62	8.84
Q8H4K6	at3g10260	35.1	not assigned.no ontology	Reticulon-like protein	31	4	27	8.13	25.08
Q8H513	at4g27060	35.2	not assigned.unknown		2	2	95.4	5.58	6.28
Q8H567	at3g22600	26.21	misc.protease inhibitor/seed storage/lipid transfer protein (LTP) family protein		15	3	16.3	8.32	12.82
Q8H5N9	at2g37170	34.19.1	transport.Major Intrinsic Proteins.PIP	Probable aquaporin PIP2-1	66	15	30.3	8.43	2506.68
Q8H5R6	at3g17440	31.4	cell.vesicle transport		53	13	30	8.47	102.05
Q8H612	at3g02645	#N/A	#N/A		22	9	64.3	6.99	35.16
Q8H616	at1g15690	34.3	transport.H+ transporting pyrophosphatase		20	14	80	5.78	251.8
Q8H6A7	at3g04120	4.1.9	glycolysis.cytosolic branch.glyceraldehyde 3-phosphate dehydrogenase (GAP-DH)	Cytosolic glyceraldehyde-3-phosphate dehydrogenase	71	12	23.4	7.91	242.4
Q8H6G8	at2g38940	34.7	transport.phosphate	Probable inorganic phosphate transporter 1-8	27	10	59.1	8.51	139.34
Q8H7L2	at2g26250	16.1	secondary metabolism.isoprenoids	3-ketoacyl-CoA synthase	34	14	65.8	8.92	62.92
Q8H7M0	at4g16340	31.1	cell.organisation	Putative adapter protein SPIKE1	38	55	208.8	6.23	242.34
Q8H7N0	at1g22440	26.11.1	misc.alcohol dehydrogenases	Putative alcohol dehydrogenase	11	2	38.8	5.21	6.29
Q8H7U1	at5g62700	31.1	cell.organisation	Tubulin beta-2 chain	73	22	50.2	4.83	635.2
Q8H7V0	at3g10610	29.2.1.2.1.17	protein.synthesis.ribosomal protein.eukaryotic.40S subunit.S17	40S ribosomal protein S17, putative, expressed	26	5	16.6	10.33	19.23
Q8H852	at4g34450	31.4	cell.vesicle transport	Coatomer subunit gamma-1	8	5	98.5	5.21	25.81
Q8H8K1	at2g14740	29.3.4.3	protein.targeting.secretory pathway.vacuole	Putative vacuolar sorting receptor protein	16	8	71.4	6.06	24.81
Q8H903	at3g23990	29.6	protein.folding	60 kDa chaperonin	10	5	60.8	5.87	17.21
Q8HCR5	atmg00640	9.9	mitochondrial electron transport / ATP synthesis.F1-ATPase	Uncharacterized protein	39	6	22.3	8.92	33.31
Q8L3W2	at5g15180	26.12	misc.peroxidases	Peroxidase	38	9	37.6	6.02	68.31
Q8L6I1	at5g62670	34.1	transport.p- and v-ATPases	Plasma membrane ATPase	55	45	105.4	6.57	1146.48
Q8L6I2	at5g62670	34.1	transport.p- and v-ATPases	Plasma membrane ATPase	59	45	105.4	6.79	962.61
Q8L6I6	at4g15415	29.4	protein.postranslational modification	Serine/threonine protein phosphatase 2A regulatory subunit	12	4	59	8.35	13.08
Q8LHG0	at3g61750	17.2.3	hormone metabolism.auxin.induced-regulated-responsive-activated	Membrane protein-like	28	7	40.8	9.96	26.4
Q8LJU5	at1g48830	29.2.1.2.1.7	protein.synthesis.ribosomal protein.eukaryotic.40S subunit.S7	40S ribosomal protein S7	57	9	22.3	9.76	76.53
Q8LPZ7	at3g51850	30.3	signalling.calcium	Calcium-dependent protein kinase 3	24	8	61.1	6.55	31.79
Q8LQ33	at3g46970	2.2.2.2	major CHO metabolism.degradation.starch.starch phosphorylase	Alpha-1,4 glucan phosphorylase	20	10	94.4	7.24	39.81
Q8LQN2	at5g54500	11.8	lipid metabolism.''exotics'' (steroids, squalene etc)		67	11	21.7	6.54	70.74
Q8LQT7	at1g25450	16.7	secondary metabolism.wax	3-ketoacyl-CoA synthase	14	4	52.2	8.1	17.19
Q8RUI4	at3g12390	29.2.4	protein.synthesis.elongation	NAC transcription factor	32	4	22.1	4.55	32.85
Q8RYK7	at3g26700	29.4.1.59	protein.postranslational modification.kinase.receptor like cytoplasmatic kinase IX		12	4	40	7.71	11.32
Q8RYR1	at3g07040	20.1	stress.biotic		10	7	103.2	7.81	51.92
Q8RYZ1	at4g09160	34.99	transport.misc	Cytosolic factor-like protein	76	39	66.4	4.67	850.19
Q8RZQ8	at1g21460	33.99	development.unspecified	Bidirectional sugar transporter SWEET1a	13	4	29.5	8.31	73.57
Q8RZV4	at5g16490	31.4	cell.vesicle transport		45	5	19.2	5.6	26.8
Q8S0T6	at1g29980	35.2	not assigned.unknown		22	6	42.2	4.64	28.54
Q8S1F1	at5g62740	35.1	not assigned.no ontology		26	5	33.4	5.57	22.75
Q8S213	at4g02350	31.4	cell.vesicle transport	Exocyst complex component	28	14	87.6	6.64	59.85
Q8S2K0	at1g64090	35.1	not assigned.no ontology	Reticulon-like protein	34	8	28.3	8.35	63.05
Q8S3N4	at5g16510	10.5.5	cell wall.cell wall proteins.RGP	Putative amylogenin	11	4	47.3	6.27	11.23
Q8S3S1	at3g27960	31.1	cell.organisation		42	19	76.9	5.22	139.06
Q8S4Y9	at2g24270	4.1.10	glycolysis.cytosolic branch.non-phosphorylating glyceraldehyde 3-phosphate dehydrogenase (NPGAP-DH)	Glyceraldehyde-3-phosphate dehydrogenase	9	3	54.2	7.2	21.78
Q8S670	at5g22360	31.4	cell.vesicle transport	Putative synaptobrevin-like protein	33	4	25.1	9.5	20.62
Q8S7N5	at5g46570	29.4	protein.postranslational modification		57	22	56.2	6.34	143.14
Q8S7Q0	at5g27640	29.2.3	protein.synthesis.initiation	Eukaryotic translation initiation factor 3 subunit B	20	11	83.1	5.07	35.3
Q8S9G2	at3g49010	29.2.1.2.2.13	protein.synthesis.ribosomal protein.eukaryotic.60S subunit.L13	60S ribosomal protein L13	35	7	24	10.92	79.51
Q8SB39	at4g24190	20.2.1	stress.abiotic.heat	Heat shock protein 90	46	32	93	4.98	254.47
Q8W0C2	at5g28060	29.2.1.2.1.24	protein.synthesis.ribosomal protein.eukaryotic.40S subunit.S24	40S ribosomal protein S24	17	2	15.7	10.56	14.43
Q8W0D1	at4g17520	27.4	RNA.RNA binding		18	4	40.4	6.71	13.76
Q8W0I1	at1g16890	29.5.11.3	protein.degradation.ubiquitin.E2		73	8	17.1	7.34	37.69
Q8W0J2	at4g03550	3.6	minor CHO metabolism.callose	1,3-beta-glucan synthase component-like	37	53	204.8	9.45	284.78
Q8W1L6	at4g29010	11.9.4.9	lipid metabolism.lipid degradation.beta-oxidation.multifunctional	Peroxisomal fatty acid beta-oxidation multifunctional protein	10	5	78.4	8.98	17.41
Q8W422	at4g29040	29.5.11.20	protein.degradation.ubiquitin.proteasom	26S protease regulatory subunit 4, putative, expressed	24	8	49.7	6.21	45.88
Q8W423	at1g64520	29.5.11.20	protein.degradation.ubiquitin.proteasom	26S proteasome regulatory particle non-ATPase subunit12	48	10	30.8	5.07	35.75
Q8W5J0	at3g19960	31.1	cell.organisation	Putative myosin	36	32	134.8	8.43	182.65
Q93VT8	at5g49460	8.2.11	TCA / org. transformation.other organic acid transformaitons.atp-citrate lyase	ATP-citrate synthase beta chain protein 1	48	19	66	7.68	79.54
Q93W00	at1g54610	29.4.1	protein.postranslational modification.kinase		27	10	61.7	9.85	47.06
Q93W16	at4g02080	30.5	signalling.G-proteins		67	12	22	7.53	100.91
Q93X08	at5g17310	4.1.2	glycolysis.cytosolic branch.UGPase	UTP--glucose-1-phosphate uridylyltransferase	71	25	51.7	5.59	96.8
Q942F3	at4g39400	17.3.2.1	hormone metabolism.brassinosteroid.signal transduction.BRI	Brassinosteroid LRR receptor kinase BRI1	22	18	120.1	6.06	67.95
Q942N7	at3g56170	28.99	DNA.unspecified	Probable staphylococcal-like nuclease CAN1	12	3	37	9.45	7.82
Q948T6	at1g11840	24.2	Biodegradation of Xenobiotics.lactoylglutathione lyase	Lactoylglutathione lyase	36	8	32.5	5.67	26.4
Q94D81	at5g19290	35.1	not assigned.no ontology		48	9	35.8	6.76	50.87
Q94DF0	at5g05710	30.9	signalling.lipids		44	4	17.6	7.2	30.94
Q94DL4	at5g09810	31.1	cell.organisation		63	17	41.7	5.4	259.76
Q94E63	at2g34160	35.2	not assigned.unknown		53	7	16.3	5.1	26.46
Q94E72	at4g19006	29.5.11.20	protein.degradation.ubiquitin.proteasom		50	12	43.6	5.58	50.75
Q94EA5	at1g53400	35.2	not assigned.unknown		32	3	12.6	6.55	12.78
Q94ED2	at5g04885	26.3	misc.gluco-, galacto- and mannosidases		10	4	72.2	6.73	28.96
Q94EF4	at3g51550	30.2.16	signalling.receptor kinases.Catharanthus roseus-like RLK1		33	22	96.3	6.32	135.73
Q94J09	at1g16920	30.5	signalling.G-proteins	GTP-binding protein GTP1	52	11	24.2	5.36	94.24
Q94LR9	at2g33150	13.2.4.1	amino acid metabolism.degradation.branched-chain group.shared	3-ketoacyl-CoA thiolase 2, peroxisomal	10	3	48	8.1	11.34
Q9AS70	at5g21950	35.1	not assigned.no ontology	Hydrolase-like protein	33	7	35.9	7.68	30.52
Q9AUN8	at2g22170	35.1	not assigned.no ontology	Dehydration stress-induced protein	34	3	17.6	7.75	47.67
Q9AUQ4	at1g70730	4.1.3	glycolysis.cytosolic branch.phosphoglucomutase (PGM)		44	16	62.9	5.63	70.12
Q9AUQ7	at1g48480	30.2.3	signalling.receptor kinases.leucine rich repeat III	Atypical receptor-like kinase MARK	42	24	71.8	8.53	188.11
Q9AV65	at1g35710	30.2.12	signalling.receptor kinases.leucine rich repeat XII	Uncharacterized protein	2	2	138.5	6.89	14.7
Q9AWS9	at3g49910	29.2.1.2.2.26	protein.synthesis.ribosomal protein.eukaryotic.60S subunit.L26	Putative ribosomal protein L26	45	7	17.5	11.12	75.24
Q9AWY7	at4g23630	20.1	stress.biotic	Reticulon-like protein	24	5	30.5	7.49	51.01
Q9AY76	at2g31200	31.1	cell.organisation	Actin-depolymerizing factor 2	40	4	16.8	5.94	14.38
Q9FEB6	at5g19990	29.5.11.20	protein.degradation.ubiquitin.proteasom	26S proteasome ATPase subunit Rpt6	22	6	47.2	8.85	46.33
Q9FU86	at3g54140	34.13	transport.peptides and oligopeptides		24	12	63.1	6.68	92.74
Q9FW37	at1g10590	35.1	not assigned.no ontology		51	6	14.7	7.44	25.16
Q9FXT8	at1g45000	29.5.11.20	protein.degradation.ubiquitin.proteasom	26S proteasome regulatory particle triple-A ATPase subunit4	44	13	44.6	7.46	62.78
Q9LDC9	at1g10630	29.4	protein.postranslational modification		76	12	20.7	6.95	449.51
Q9LDG0	at4g23740	30.2.3	signalling.receptor kinases.leucine rich repeat III	Putative receptor-like kinase	24	14	68.3	8.31	86.83
Q9LDQ4	at2g34500	26.1	misc.cytochrome P450	Sterol C-22 desaturase-like	6	2	56.9	7.55	12.76
Q9LE07	at5g46230	35.2	not assigned.unknown		65	8	18.1	8.57	26.9
Q9LEE4	at1g69410	29.2.3	protein.synthesis.initiation	Eukaryotic translation initiation factor 5A	53	6	17.5	6.14	37.03
Q9LGA3	at1g23170	35.2	not assigned.unknown		19	8	63.3	8.75	31.94
Q9LHZ7	at3g03050	10.2.1	cell wall.cellulose synthesis.cellulose synthase	Cellulose synthase-like protein D2	3	2	130.1	7.55	11.52
Q9LST5	at1g13060	29.5.11.20	protein.degradation.ubiquitin.proteasom	Proteasome subunit beta	51	11	29.9	6.07	42.83
Q9LSU0	at2g27020	29.5.11.20	protein.degradation.ubiquitin.proteasom	Proteasome subunit alpha type-3	32	8	27.2	6.09	22.23
Q9S7C5	at3g25800	29.4	protein.postranslational modification	Phosphatase 2A regulatory A subunit	55	21	65.7	5.03	213.76
Q9SDK0	at4g15930	31.1	cell.organisation	Dynein light chain	35	4	14.2	8.15	15.94
Q9SDK4	at4g02080	30.5	signalling.G-proteins	GTP-binding protein	52	9	21.9	6.8	73.59
Q9SLX0	at3g06720	29.3.1	protein.targeting.nucleus	Importin subunit alpha-1b	54	17	58.5	5.31	64.26
Q9XEA6	at4g14880	13.1.5.3.1	amino acid metabolism.synthesis.serine-glycine-cysteine group.cysteine.OASTL	Cysteine synthase	45	10	33.8	5.43	42.37
Q9XEA8	at4g14880	13.1.5.3.1	amino acid metabolism.synthesis.serine-glycine-cysteine group.cysteine.OASTL	Cysteine synthase	44	9	34.3	5.41	38.69
Q9XIS7	at2g37170	34.19.1	transport.Major Intrinsic Proteins.PIP	Water channel protein	50	10	19.3	10.07	1051.49
Q9ZSU8	at1g57860	29.2.1.2.2.21	protein.synthesis.ribosomal protein.eukaryotic.60S subunit.L21	60S ribosomal protein L21	16	3	18.8	10.48	16.73
Q9ZWR4	at5g53480	29.3.1	protein.targeting.nucleus	Importin-beta N-terminal domain containing protein	37	19	96.1	4.72	80.5
Q9ZWR5	at3g08947	29.3.1	protein.targeting.nucleus	Importin beta 1	13	7	95.6	4.77	27.27
T1T4Y0	at4g20940	30.2.3	signalling.receptor kinases.leucine rich repeat III	GHR1 protein	33	21	113.6	6.09	150.89
T2D1H0	at4g33355	26.21	misc.protease inhibitor/seed storage/lipid transfer protein (LTP) family protein	Non-specific lipid-transfer protein	36	3	12.1	9.29	19.69
