# Supplementary material for: Proteomics Analysis of Plasma Membrane Fractions of the Root, Leaf, and Flower of Rice
Source: Int J Mol Sci. 2020 Sep 23;21(19):6988. doi: 10.3390/ijms21196988 (PMC7583858; doi:10.3390/ijms21196988)
Supplement: Supplementary file 1 [file ijms-21-06988-s001.zip › Supplement Table 3.xlsx]

## Sheet: Proteins
Table S3. Proteins identified in the plasma-membrane fractions of rice green leaf.
Accession	ATG ID	MapMan Bin	Mapman description	Description	Coverage [%]	# Peptides	MW [kDa]	calc. pI	Score Sequest HT:
A0A0B4U151	at3g02360	7.1.3	OPP.oxidative PP.6-phosphogluconate dehydrogenase	6-phosphogluconate dehydrogenase, decarboxylating	53	18	52.7	6.18	98.88
A0A0B4U1W3	at5g15490	10.1.4	cell wall.precursor synthesis.UGD	UDP-glucose 6-dehydrogenase (Fragment)	50	15	52.9	6.13	118.36
A0A0E0FEX6	at2g37270	29.2.1.2.1.5	protein.synthesis.ribosomal protein.eukaryotic.40S subunit.S5	Ribosomal_S7 domain-containing protein	59	10	22.2	9.72	156.97
A0A0E0FF08	at1g75280	16.8.5	secondary metabolism.flavonoids.isoflavonols	NmrA domain-containing protein	17	3	33.5	6.05	20.75
A0A0E0FG07	at3g18260	35.1	not assigned.no ontology	Reticulon-like protein	8	2	23.9	8.91	4.66
A0A0E0FH59	at1g79920	20.2.1	stress.abiotic.heat	Uncharacterized protein	28	19	93.1	5.27	120.65
A0A0E0FIE5	at1g53210	30.3	signalling.calcium	Uncharacterized protein	17	9	63.3	6.34	61.76
A0A0E0FJ28	at5g57290	29.2.1.2.2.83	protein.synthesis.ribosomal protein.eukaryotic.60S subunit.P3	Uncharacterized protein	28	3	11.9	4.41	11.14
A0A0E0FJ72	at4g27840	35.2	not assigned.unknown	Uncharacterized protein	20	3	22	8.87	13.92
A0A0E0FK08	at1g36240	29.2.1.2.2.30	protein.synthesis.ribosomal protein.eukaryotic.60S subunit.L30	Ribosomal_L7Ae domain-containing protein	48	6	15.1	9.74	28.09
A0A0E0FK81	at5g12250	31.1	cell.organisation	Tubulin beta chain	82	25	50.3	4.83	789.21
A0A0E0FKD2	at1g11910	29.5.4	protein.degradation.aspartate protease	Uncharacterized protein	24	8	57.9	5.53	38.71
A0A0E0FKR0	at1g30450	34.18	transport.unspecified anions	Uncharacterized protein	5	3	110.2	7.93	19.33
A0A0E0FL85	at3g16950	8.1.1.3	TCA / org. transformation.TCA.pyruvate DH.E3	Dihydrolipoyl dehydrogenase	55	21	58.8	6.99	300.57
A0A0E0FLZ9	at3g49910	29.2.1.2.2.26	protein.synthesis.ribosomal protein.eukaryotic.60S subunit.L26	K	34	6	17.1	11	48.31
A0A0E0FN63	at1g02130	30.5	signalling.G-proteins	Uncharacterized protein	59	10	22.5	5.27	130.73
A0A0E0FNE8	at5g11890	35.2	not assigned.unknown	LEA_2 domain-containing protein	22	7	30.2	10.37	46.84
A0A0E0FQ69	at2g26900	34.14	transport.unspecified cations	Uncharacterized protein	25	5	44.3	8.63	29.88
A0A0E0FQE3	at1g65930	8.1.4	TCA / org. transformation.TCA.IDH	Isocitrate dehydrogenase [NADP]	41	15	46	6.8	69.26
A0A0E0FQG9	at4g27960	29.5.11.3	protein.degradation.ubiquitin.E2	UBIQUITIN_C	30	6	38	8.03	41.83
A0A0E0FQY3	at1g65970	21.5	redox.peroxiredoxin	Peroxiredoxin	59	7	17.3	5.88	92.82
A0A0E0FR75	at3g10950	29.2.1.2.2.537	protein.synthesis.ribosomal protein.eukaryotic.60S subunit.L37A	Uncharacterized protein	34	3	10.6	10.29	86.51
A0A0E0FRY6	at5g57020	29.4	protein.postranslational modification	Glycylpeptide N-tetradecanoyltransferase	7	2	50.5	6.7	9.4
A0A0E0FS05	at4g38510	34.1.1.1	transport.p- and v-ATPases.H+-transporting two-sector ATPase.subunit B	Uncharacterized protein	50	22	61.3	5.06	244.95
A0A0E0FS73	at4g09720	30.5	signalling.G-proteins	Uncharacterized protein	42	8	25.7	5.97	33.39
A0A0E0FS92	at1g14380	30.3	signalling.calcium	DUF4005 domain-containing protein	10	6	65	9.38	28.48
A0A0E0FSI0	at3g28345	34.16	transport.ABC transporters and multidrug resistance systems	Uncharacterized protein	45	41	134.5	8.57	215.02
A0A0E0FT47	at1g29690	33.99	development.unspecified	MACPF domain-containing protein	13	3	61	7.99	12.09
A0A0E0FTW9	at5g22850	29.5	protein.degradation	Peptidase A1 domain-containing protein	7	2	53.1	5.55	11.68
A0A0E0FTZ3	at4g35090	21.6	redox.dismutases and catalases	Catalase	37	14	56.7	7.01	113.22
A0A0E0FU50	at5g37600	12.2.2	N-metabolism.ammonia metabolism.glutamine synthase	Glutamine synthetase	44	10	39.2	5.73	59.22
A0A0E0FUX9	at3g08590	4.1.13	glycolysis.cytosolic branch.phosphoglycerate mutase	Uncharacterized protein	47	19	60.7	5.6	82.12
A0A0E0FV05	at5g58300	30.2.3	signalling.receptor kinases.leucine rich repeat III	Protein kinase domain-containing protein	16	8	69.2	8.53	58.11
A0A0E0FW49	at5g09810	31.1	cell.organisation	Uncharacterized protein	39	11	41.6	5.39	202.86
A0A0E0FWJ0	at4g15093	35.1	not assigned.no ontology	LigB domain-containing protein	15	3	30.4	6.21	12
A0A0E0FWT5	at2g19130	29.4	protein.postranslational modification	Receptor-like serine/threonine-protein kinase	12	9	89.2	8.29	38.99
A0A0E0FWY6	at2g31390	2.2.1.1	major CHO metabolism.degradation.sucrose.fructokinase	PfkB domain-containing protein	21	6	38.3	5.16	21.76
A0A0E0FXS9	at5g48760	29.2.1.2.2.513	protein.synthesis.ribosomal protein.eukaryotic.60S subunit.L13A	Uncharacterized protein	15	3	23.7	10.46	15.34
A0A0E0FYB6	at3g19340	35.2	not assigned.unknown	Uncharacterized protein	8	3	84.6	5.38	17.04
A0A0E0FYD9	at5g27730	35.2	not assigned.unknown	Uncharacterized protein	13	6	57	8.76	15.54
A0A0E0FZ84	at4g25740	29.2.1.2.1.10	protein.synthesis.ribosomal protein.eukaryotic.40S subunit.S10	S10_plectin domain-containing protein	50	7	18.5	9.61	32.88
A0A0E0FZP6	at3g59760	13.1.5.3.1	amino acid metabolism.synthesis.serine-glycine-cysteine group.cysteine.OASTL	Cysteine synthase	26	7	41.4	6.7	29.86
A0A0E0FZT0	at4g38600	29.5.11.4.1	protein.degradation.ubiquitin.E3.HECT	HECT domain-containing protein	14	19	197.6	6.16	76.97
A0A0E0FZY6	at1g20960	28.1	DNA.synthesis/chromatin structure	Uncharacterized protein	30	51	246.5	5.97	183.76
A0A0E0G0D5	at3g56150	29.2.3	protein.synthesis.initiation	Eukaryotic translation initiation factor 3 subunit C	18	18	140.6	5.76	146.12
A0A0E0G0U9	at2g43030	29.2.1.1.1.2.3	protein.synthesis.ribosomal protein.prokaryotic.chloroplast.50S subunit.L3	Uncharacterized protein	11	2	28.4	10.56	6.62
A0A0E0G121	at1g33410	35.2	not assigned.unknown	DUF5311 domain-containing protein	3	3	159.2	5.52	12.65
A0A0E0G138	at2g07698	9.9	mitochondrial electron transport / ATP synthesis.F1-ATPase	ATP synthase subunit alpha	11	6	63.8	8	20.74
A0A0E0G1Q7	at2g41740	31.1	cell.organisation	HP domain-containing protein	14	10	104	5.69	50.98
A0A0E0G240	at2g24360	29.4	protein.postranslational modification	Protein kinase domain-containing protein	17	6	46.7	6.9	27.35
A0A0E0G252	at1g78900	34.1	transport.p- and v-ATPases	Uncharacterized protein	57	26	68.5	5.53	230.04
A0A0E0G262	at2g20850	30.2.5	signalling.receptor kinases.leucine rich repeat V	Protein kinase domain-containing protein	13	10	80.9	6.3	128.03
A0A0E0G2N2	at1g15690	34.3	transport.H+ transporting pyrophosphatase	Uncharacterized protein	21	16	94.4	5.97	347.87
A0A0E0G2Y4	at3g15890	30.2.99	signalling.receptor kinases.misc	Protein kinase domain-containing protein	37	10	42	6.99	88.76
A0A0E0G403	at4g18910	34.19.3	transport.Major Intrinsic Proteins.NIP	Uncharacterized protein	31	4	30	8.91	48.59
A0A0E0G421	at4g18810	30.11	signalling.light	Uncharacterized protein	3	2	62.8	8.38	5.33
A0A0E0G433	at5g05340	26.12	misc.peroxidases	Peroxidase	8	3	68.1	8.54	18.15
A0A0E0G595	at4g10850	33.99	development.unspecified	Bidirectional sugar transporter SWEET	24	5	28	9.32	115.26
A0A0E0G5F1	at2g20520	10.5.1	cell wall.cell wall proteins.AGPs	FAS1 domain-containing protein	29	4	26.7	6.3	34.12
A0A0E0G5S1	at5g58290	29.5.11.20	protein.degradation.ubiquitin.proteasom	AAA domain-containing protein	41	11	46.4	6.07	200.14
A0A0E0G607	at5g46630	29.3.4.99	protein.targeting.secretory pathway.unspecified	MHD domain-containing protein	7	3	49.2	9.25	9.81
A0A0E0G653	at1g20080	35.1.19	not assigned.no ontology.C2 domain-containing protein	Uncharacterized protein	68	26	61	6.81	141.51
A0A0E0G7F6	at1g56070	29.2.4	protein.synthesis.elongation	Tr-type G domain-containing protein	52	32	94	6.16	509.11
A0A0E0G7U2	at5g06290	21.5.1	redox.peroxiredoxin.BAS1	Thioredoxin domain-containing protein	53	10	28.3	6	65.12
A0A0E0G8U5	at3g02520	30.7	signalling.14-3-3 proteins	14_3_3 domain-containing protein	79	22	29.7	4.77	354.88
A0A0E0G8V2	at3g21670	34.4	transport.nitrate	Uncharacterized protein	14	6	72.2	9.23	99.95
A0A0E0G8Z2	at4g17170	30.5	signalling.G-proteins	Uncharacterized protein	64	12	23	7.42	73.23
A0A0E0G9X9	at5g03300	23.3.2.1	nucleotide metabolism.salvage.nucleoside kinases.adenosine kinase	PfkB domain-containing protein	50	11	37	5.16	113.34
A0A0E0GA06	at5g07610	29.5.11.4.3.2	protein.degradation.ubiquitin.E3.SCF.FBOX	Uncharacterized protein	5	2	54.6	9.22	26.42
A0A0E0GAC0	at4g25570	21.2	redox.ascorbate and glutathione	Cytochrome b561 domain-containing protein	10	2	25.6	7.97	15.05
A0A0E0GB91	at1g32990	29.2.1.1.1.2.11	protein.synthesis.ribosomal protein.prokaryotic.chloroplast.50S subunit.L11	Uncharacterized protein	15	3	21.9	9.83	15.49
A0A0E0GDS7	at1g53750	29.5.11.20	protein.degradation.ubiquitin.proteasom	AAA domain-containing protein	48	18	47.7	6.29	117.86
A0A0E0GDY3	at3g01780	35.2	not assigned.unknown	Uncharacterized protein	21	19	127	6.01	76.35
A0A0E0GE00	at2g24200	29.5	protein.degradation	CYT	30	10	61.8	8.1	41.58
A0A0E0GFG7	at5g51110	35.2	not assigned.unknown	Uncharacterized protein	45	6	24.6	7.74	28.54
A0A0E0GG49	at1g01540	29.4.1.55	protein.postranslational modification.kinase.receptor like cytoplasmatic kinase V	Protein kinase domain-containing protein	13	6	58.6	9.14	46.03
A0A0E0GGA0	at1g20760	30.3	signalling.calcium	Uncharacterized protein	6	5	113.6	5.88	19.92
A0A0E0GGD2	at2g17120	35.1	not assigned.no ontology	Uncharacterized protein	27	5	37.1	6.68	65.27
A0A0E0GGK0	at5g46050	34.13	transport.peptides and oligopeptides	Uncharacterized protein	11	4	65	9.06	37.73
A0A0E0GGT4	at1g02260	35.1	not assigned.no ontology	CitMHS domain-containing protein	11	5	73.2	7.78	67.05
A0A0E0GGX3	at5g03340	31.2	cell.division	Uncharacterized protein	48	29	89.7	5.26	189.94
A0A0E0GHL3	at5g60390	29.2.4	protein.synthesis.elongation	Elongation factor 1-alpha	58	19	49.3	9.06	670.09
A0A0E0GII5	at3g24550	30.2.22	signalling.receptor kinases.proline extensin like	Protein kinase domain-containing protein	44	22	70.7	8.65	222.2
A0A0E0GIN9	at5g40640	35.2	not assigned.unknown	Uncharacterized protein	15	6	64.9	8.28	26.75
A0A0E0GIW4	at5g07910	35.1	not assigned.no ontology	Uncharacterized protein	6	2	60.2	8.18	9.6
A0A0E0GIZ4	at4g00550	11.10.2	lipid metabolism.glycolipid synthesis.DGDG synthase	Uncharacterized protein	16	4	55.9	8.94	15.48
A0A0E0GJR0	at1g02000	10.1.6	cell wall.precursor synthesis.GAE	Ribosomal_S10 domain-containing protein	10	6	63.7	9.99	41.89
A0A0E0GJS4	at4g39080	34.1	transport.p- and v-ATPases	V-type proton ATPase subunit a	9	7	92.3	6.23	41.52
A0A0E0GKH3	at1g11300	30.2.24	signalling.receptor kinases.S-locus glycoprotein like	Uncharacterized protein	1	3	323.7	7.78	22.2
A0A0E0GKS3	at3g55320	34.16	transport.ABC transporters and multidrug resistance systems	Uncharacterized protein	28	30	155.4	6.48	231.83
A0A0E0GL83	at1g48830	29.2.1.2.1.7	protein.synthesis.ribosomal protein.eukaryotic.40S subunit.S7	Uncharacterized protein	51	9	38.2	9.64	68.18
A0A0E0GL91	at3g51740	17.3.2.1	hormone metabolism.brassinosteroid.signal transduction.BRI	Protein kinase domain-containing protein	16	10	85.9	7.74	55.97
A0A0E0GL95	at2g38480	35.1	not assigned.no ontology	CASP-like protein	68	5	21.8	8.4	51.93
A0A0E0GM05	at5g04930	34.1	transport.p- and v-ATPases	Phospholipid-transporting ATPase	6	6	147.6	6	25.24
A0A0E0GM45	at3g16780	29.2.1.2.2.19	protein.synthesis.ribosomal protein.eukaryotic.60S subunit.L19	Ribosomal protein L19	25	4	24.1	11.39	21.66
A0A0E0GMI5	at4g23460	31.4	cell.vesicle transport	Beta-adaptin-like protein	33	20	100.6	5.12	127.71
A0A0E0GMK1	at2g48150	21.2.2	redox.ascorbate and glutathione.glutathione	Glutathione peroxidase	56	10	19.2	8.6	70.21
A0A0E0GNH0	at2g38770	35.2	not assigned.unknown	Proteasome endopeptidase complex	3	4	207.2	5.68	20.3
A0A0E0GNX0	at3g04770	29.2.1.2.1.31	protein.synthesis.ribosomal protein.eukaryotic.40S subunit.SA	40S ribosomal protein SA	35	8	31.7	5.33	54.95
A0A0E0GPB8	at2g31890	35.2	not assigned.unknown	RAP domain-containing protein	11	8	116.4	9.38	60.92
A0A0E0GPW9	at3g21690	34.99	transport.misc	Protein DET	6	2	50.9	7.56	14.01
A0A0E0GQ62	at3g02870	3.4.5	minor CHO metabolism.myo-inositol.inositol phosphatase	Inositol-1-monophosphatase	13	2	29	5.68	13.69
A0A0E0GQA1	at4g24400	29.4	protein.postranslational modification	Non-specific serine/threonine protein kinase	6	3	63.4	5.81	10.35
A0A0E0GR02	atcg00790	29.2.1.1.1.2.16	protein.synthesis.ribosomal protein.prokaryotic.chloroplast.50S subunit.L16	Ribosomal_L16 domain-containing protein	32	8	29.9	10.81	31.11
A0A0E0GS53	atcg00130	1.1.4.8	PS.lightreaction.ATP synthase.subunit B (ATPF)	Uncharacterized protein	25	4	20.4	8.48	23.69
A0A0E0GSK3	at1g73650	35.2	not assigned.unknown	S5A_REDUCTASE domain-containing protein	24	7	33	8.12	84.97
A0A0E0GT11	at5g42720	26.4.1	misc.beta 1,3 glucan hydrolases.glucan endo-1,3-beta-glucosidase	Uncharacterized protein	15	4	45.7	6.7	14.7
A0A0E0GTS9	at5g20950	10.6.1	cell wall.degradation.cellulases and beta -1,4-glucanases	Uncharacterized protein	2	2	84.6	8.98	6.45
A0A0E0GUE4	at5g09660	6.3	gluconeogenesis.Malate DH	Uncharacterized protein	39	8	48.1	8.65	39.31
A0A0E0GUM1	at5g16280	35.2	not assigned.unknown	Uncharacterized protein	3	2	143.9	7.03	8.26
A0A0E0GV00	at5g09500	29.2.1.2.1.15	protein.synthesis.ribosomal protein.eukaryotic.40S subunit.S15	Uncharacterized protein	56	6	19.6	10.02	204.14
A0A0E0GV63	at2g44300	11.6	lipid metabolism.lipid transfer proteins etc	AAI domain-containing protein	40	9	20.1	8.47	171.69
A0A0E0GVD3	at3g57540	27.3.67	RNA.regulation of transcription.putative transcription regulator	Remorin_C domain-containing protein	14	3	32.2	5.6	13.89
A0A0E0GVD7	at5g19450	30.3	signalling.calcium	Uncharacterized protein	37	17	60.6	6.61	68.64
A0A0E0GVM8	at3g55120	16.8.2.2	secondary metabolism.flavonoids.chalcones.chalcone isomerase	Chalcone-flavonone isomerase family protein	47	7	23.9	5.27	51.14
A0A0E0GVP0	at5g02500	20.2.1	stress.abiotic.heat	Uncharacterized protein	67	32	71.3	5.21	777.12
A0A0E0GW59	at1g34300	30.2.24	signalling.receptor kinases.S-locus glycoprotein like	Receptor-like serine/threonine-protein kinase	24	15	91.6	7.5	105.7
A0A0E0GWA8	at1g09630	30.5	signalling.G-proteins	Uncharacterized protein	68	12	24.5	7.28	89.54
A0A0E0GWB1	at2g44060	33.2	development.late embryogenesis abundant	Uncharacterized protein	17	5	35.9	5.07	31.95
A0A0E0GWC2	at3g59350	29.4.1.58	protein.postranslational modification.kinase.receptor like cytoplasmatic kinase VIII	Protein kinase domain-containing protein	65	15	40.8	6.61	226.85
A0A0E0GWR2	at1g79550	4.1.12	glycolysis.cytosolic branch.3-phosphoglycerate kinase (PGK)	Phosphoglycerate kinase	28	8	42.3	6.61	87.52
A0A0E0GX29	at5g52640	20.2.1	stress.abiotic.heat	HATPase_c domain-containing protein	14	12	80.2	5.17	125
A0A0E0GX81	at1g01090	8.1.1.1	TCA / org. transformation.TCA.pyruvate DH.E1	Pyruvate dehydrogenase E1 component subunit alpha	60	22	46.1	6.61	200.04
A0A0E0GYB4	at5g55940	35.2	not assigned.unknown	Uncharacterized protein	14	3	22.7	6.92	9.26
A0A0E0H002	at4g24990	29.5.11.1	protein.degradation.ubiquitin.ubiquitin	Membrane-anchored ubiquitin-fold protein	39	3	14.4	7.75	80.52
A0A0E0H027	at5g50920	29.5.5	protein.degradation.serine protease	UVR domain-containing protein	38	22	101.7	6.51	183.45
A0A0E0H0A9	at5g51070	29.5.5	protein.degradation.serine protease	Uncharacterized protein	4	2	94.5	7.97	19.7
A0A0E0H107	at1g35620	21.1	redox.thioredoxin	Thioredoxin domain-containing protein	18	4	46.9	4.96	23.64
A0A0E0H1D3	at1g29150	29.5.11.20	protein.degradation.ubiquitin.proteasom	PCI domain-containing protein	61	18	47.6	6.18	257.36
A0A0E0H1L9	at4g39730	35.1	not assigned.no ontology	PLAT domain-containing protein	23	4	24.9	6.2	25.53
A0A0E0H1N7	at3g28860	34.16	transport.ABC transporters and multidrug resistance systems	Uncharacterized protein	11	10	136.4	8.21	69.81
A0A0E0H1Z7	at5g09220	34.3	transport.amino acids	Aa_trans domain-containing protein	5	2	50.8	8.27	11.99
A0A0E0H2B4	at5g40760	7.1.1	OPP.oxidative PP.G6PD	Glucose-6-phosphate 1-dehydrogenase	21	8	56.4	6.92	33.73
A0A0E0H2M9	at3g07570	35.1	not assigned.no ontology	Cytochrome b561 and D	7	2	41.3	9	9.98
A0A0E0H2V4	at1g80500	35.1	not assigned.no ontology	Uncharacterized protein	33	4	16.8	7.12	13.54
A0A0E0H2Z7	at5g40370	21.4	redox.glutaredoxins	Glutaredoxin domain-containing protein	63	6	13.4	7.08	35.45
A0A0E0H385	at2g37040	16.2.1.1	secondary metabolism.phenylpropanoids.lignin biosynthesis.PAL	Phenylalanine ammonia-lyase	24	13	76	6.42	97.49
A0A0E0H431	at4g11600	21.2.2	redox.ascorbate and glutathione.glutathione	Glutathione peroxidase	33	3	18.8	7.81	19.2
A0A0E0H479	at4g00430	34.19.1	transport.Major Intrinsic Proteins.PIP	Uncharacterized protein	79	19	30.7	8.63	2295.1
A0A0E0H5D3	at1g32050	34.99	transport.misc	Secretory carrier-associated membrane protein	12	3	39.8	9.38	8.55
A0A0E0H5I6	at3g01390	34.1	transport.p- and v-ATPases	V-type proton ATPase subunit G	61	6	12.3	8.5	39.23
A0A0E0H5V1	at1g30630	31.4	cell.vesicle transport	Coatomer subunit epsilon	49	9	31.6	5.47	42.43
A0A0E0H5W0	at2g35020	26.2	misc.UDP glucosyl and glucoronyl transferases	Uncharacterized protein	55	20	54.4	6.67	70.02
A0A0E0H645	at2g34660	34.16	transport.ABC transporters and multidrug resistance systems	Uncharacterized protein	22	25	185.3	7.05	118.24
A0A0E0H6H0	at1g05500	35.1.19	not assigned.no ontology.C2 domain-containing protein	Uncharacterized protein	7	3	65	7.37	13.31
A0A0E0H6Y4	at5g35630	12.2.2	N-metabolism.ammonia metabolism.glutamine synthase	Glutamine synthetase	42	10	48.7	6.4	58.41
A0A0E0H718	at5g05780	29.5.11.20	protein.degradation.ubiquitin.proteasom	MPN domain-containing protein	71	13	34.9	6.73	125.06
A0A0E0H7S6	at2g45790	10.1.21	cell wall.precursor synthesis.phosphomannomutase	Phosphomannomutase	8	2	28.2	5.83	4.9
A0A0E0H7T1	at4g00630	34.15	transport.potassium	RCK N-terminal domain-containing protein	5	6	274.9	6.48	28.92
A0A0E0H7X8	at1g63500	29.4	protein.postranslational modification	Protein kinase domain-containing protein	58	21	55.4	6.05	231.12
A0A0E0H7Z0	at5g03540	31.4	cell.vesicle transport	Exocyst subunit Exo70 family protein	24	12	71.3	7.49	86.06
A0A0E0H8B9	at5g49810	13.1.3.4.13	amino acid metabolism.synthesis.aspartate family.methionine.methionine S-methyltransferase	Methionine S-methyltransferase	5	3	120.3	6.19	15.19
A0A0E0H8C3	at1g09630	30.5	signalling.G-proteins	Uncharacterized protein	53	11	24	6.57	85.95
A0A0E0H8I8	at2g28900	29.3.2	protein.targeting.mitochondria	Uncharacterized protein	50	5	15.6	8.6	22.29
A0A0E0H8J8	at5g07220	20.2	stress.abiotic	Uncharacterized protein	11	3	50.8	9.51	29.94
A0A0E0H8V8	at3g45600	33.99	development.unspecified	Uncharacterized protein	50	10	32.9	8.82	96.19
A0A0E0H8W3	at5g03040	30.3	signalling.calcium	DUF4005 domain-containing protein	16	6	48.7	9.96	40.01
A0A0E0H903	at2g47240	11.1.9	lipid metabolism.FA synthesis and FA elongation.long chain fatty acid CoA ligase	AMP-binding domain-containing protein	37	20	76	7.2	114.04
A0A0E0H9D1	at2g47940	29.5.5	protein.degradation.serine protease	PDZ domain-containing protein	14	5	58.7	6.61	21.03
A0A0E0H9P6	at2g36620	29.2.1.2.2.24	protein.synthesis.ribosomal protein.eukaryotic.60S subunit.L24	TRASH domain-containing protein	13	2	20.7	10.42	7.95
A0A0E0H9U9	at2g47470	21.1	redox.thioredoxin	Uncharacterized protein	36	10	39.9	6.99	46.27
A0A0E0HA04	at3g46290	30.2.16	signalling.receptor kinases.Catharanthus roseus-like RLK1	Protein kinase domain-containing protein	2	2	93.4	7.69	7.91
A0A0E0HA21	at1g07110	4.1.7	glycolysis.cytosolic branch.fructose-2,6-bisphosphatase (Fru2,6BisPase)	CBM20 domain-containing protein	11	7	84.8	6.48	29.41
A0A0E0HA89	at4g32410	10.2.1	cell wall.cellulose synthesis.cellulose synthase	Cellulose synthase	45	34	121.2	7.06	288.1
A0A0E0HAJ7	at3g27430	29.5.11.20	protein.degradation.ubiquitin.proteasom	Proteasome subunit beta	22	5	29	6.93	27.11
A0A0E0HAY1	at2g42810	29.4	protein.postranslational modification	TPR_REGI	8	2	54.4	6.02	7.76
A0A0E0HB99	at5g11560	35.1	not assigned.no ontology	EMC1_C domain-containing protein	8	5	110.8	6.84	20.88
A0A0E0HBX9	at1g07410	30.5	signalling.G-proteins	Uncharacterized protein	37	8	23.8	7.99	50.86
A0A0E0HC73	at5g49910	20.2.1	stress.abiotic.heat	Uncharacterized protein	9	6	73.5	5.26	17.49
A0A0E0HCG6	at3g62840	27.1	RNA.processing	Small nuclear ribonucleoprotein Sm D2	35	4	12.2	9.94	18.31
A0A0E0HCY0	at3g45680	34.13	transport.peptides and oligopeptides	Uncharacterized protein	9	3	61.8	8.63	10.12
A0A0E0HD23	at2g38480	35.1	not assigned.no ontology	CASP-like protein	29	3	21.3	6.32	29.86
A0A0E0HD43	at3g51800	29.5	protein.degradation	Peptidase_M24 domain-containing protein	38	11	42.6	6.9	36.67
A0A0E0HDJ6	at5g23540	29.5.11.20	protein.degradation.ubiquitin.proteasom	MPN domain-containing protein	51	12	34.4	6.76	64.34
A0A0E0HDS0	at2g38750	31.1	cell.organisation	Uncharacterized protein	62	17	37.3	6.68	161.77
A0A0E0HDU5	at4g36250	5.1	fermentation.aldehyde dehydrogenase	Aldehyde dehydrogenase	9	3	51	8.76	17.51
A0A0E0HDX9	at5g13530	29.4	protein.postranslational modification	Uncharacterized protein	5	6	180.3	6.18	16.82
A0A0E0HE79	at2g36460	4.1.11	glycolysis.cytosolic branch.aldolase	Fructose-bisphosphate aldolase	56	17	38.8	7.33	153
A0A0E0HEJ9	at2g44100	30.5	signalling.G-proteins	Guanosine nucleotide diphosphate dissociation inhibitor	80	25	49.7	5.73	135.5
A0A0E0HG30	at1g79620	30.2.8.1	signalling.receptor kinases.leucine rich repeat VIII-1	Uncharacterized protein	2	4	279	6.92	22.2
A0A0E0HGH2	at5g54500	11.8	lipid metabolism.''exotics'' (steroids, squalene etc)	Flavodoxin-like domain-containing protein	57	12	21.6	6.8	99.75
A0A0E0HHB8	at1g74690	30.3	signalling.calcium	DUF4005 domain-containing protein	26	12	63.7	9.82	56.88
A0A0E0HHC3	at5g15090	34.2	transport.porins	Uncharacterized protein	26	4	29	8.65	15.28
A0A0E0HHI0	at2g19480	28.1	DNA.synthesis/chromatin structure	Uncharacterized protein	7	3	61.2	4.84	11.4
A0A0E0HHL1	at5g20100	35.2	not assigned.unknown	Uncharacterized protein	39	3	11	11.47	11.63
A0A0E0HHM0	at4g39150	20.2.1	stress.abiotic.heat	J domain-containing protein	26	13	75.2	5.99	56.92
A0A0E0HHV3	at3g18130	29.4	protein.postranslational modification	WD_REPEATS_REGI	16	5	36.4	6.54	18.33
A0A0E0HHY9	at3g61750	17.2.3	hormone metabolism.auxin.induced-regulated-responsive-activated	Uncharacterized protein	16	4	41	10.11	16.24
A0A0E0HIB8	at1g10360	26.9	misc.glutathione S transferases	Uncharacterized protein	31	7	26.5	5.95	22.81
A0A0E0HIC7	at1g59700	26.9	misc.glutathione S transferases	Uncharacterized protein	30	8	27.3	5.34	26.04
A0A0E0HIG2	at5g44130	10.5.1	cell wall.cell wall proteins.AGPs	Uncharacterized protein	15	6	55	9.44	169.88
A0A0E0HIH2	at5g60860	30.5	signalling.G-proteins	Uncharacterized protein	50	11	24.1	5.9	72.28
A0A0E0HIK0	at1g11910	29.5.4	protein.degradation.aspartate protease	Uncharacterized protein	35	11	56.7	5.52	75.49
A0A0E0HJ85	at1g76810	29.2.3	protein.synthesis.initiation	Tr-type G domain-containing protein	7	6	105.6	6	31.68
A0A0E0HJ91	at1g12840	34.1	transport.p- and v-ATPases	V-type proton ATPase subunit C	58	16	42	5.64	82.44
A0A0E0HJM2	at4g12420	33.99	development.unspecified	Uncharacterized protein	40	16	65.7	6.55	103.25
A0A0E0HJV0	at2g36850	3.6	minor CHO metabolism.callose	FKS1_dom1 domain-containing protein	49	76	214	8.53	582.35
A0A0E0HJW3	at2g01630	26.4.1	misc.beta 1,3 glucan hydrolases.glucan endo-1,3-beta-glucosidase	X8 domain-containing protein	8	3	55.2	5.71	12.22
A0A0E0HJY2	at1g48480	30.2.3	signalling.receptor kinases.leucine rich repeat III	Protein kinase domain-containing protein	57	30	70.7	7.05	606.67
A0A0E0HJY7	at5g37600	12.2.2	N-metabolism.ammonia metabolism.glutamine synthase	Glutamine synthetase	15	3	37.8	6.55	10.21
A0A0E0HK07	#N/A	#N/A	#N/A	Uncharacterized protein	42	15	62.7	9.23	346.23
A0A0E0HKA1	at5g01460	35.1	not assigned.no ontology	Uncharacterized protein	16	4	52.5	8.81	32.08
A0A0E0HKI6	at5g62300	29.2.1.2.1.20	protein.synthesis.ribosomal protein.eukaryotic.40S subunit.S20	Ribosomal_S10 domain-containing protein	19	4	22	8.84	29.33
A0A0E0HL60	at1g22050	29.5.11	protein.degradation.ubiquitin	Ubiquitin-like domain-containing protein	22	4	28.8	11.21	21.95
A0A0E0HLA5	at1g74470	16.1.1	secondary metabolism.isoprenoids.non-mevalonate pathway	FAD_binding_3 domain-containing protein	18	5	50.6	9.1	18.67
A0A0E0HLK6	at1g64040	29.4	protein.postranslational modification	Serine/threonine-protein phosphatase	19	4	36.2	5.76	15.61
A0A0E0HLQ4	at5g11150	31.4	cell.vesicle transport	Uncharacterized protein	46	6	22.3	9.74	37.71
A0A0E0HLW2	at5g05170	10.2.1	cell wall.cellulose synthesis.cellulose synthase	Cellulose synthase	41	34	120.8	7.9	333.81
A0A0E0HLW6	at5g59850	29.2.1.2.1.515	protein.synthesis.ribosomal protein.eukaryotic.40S subunit.S15A	Uncharacterized protein	64	9	14.8	9.94	65.06
A0A0E0HMR9	at1g72230	26.19	misc.plastocyanin-like	Phytocyanin domain-containing protein	35	3	19.4	7.8	285.82
A0A0E0HNQ9	at4g01150	35.2	not assigned.unknown	CAAD domain-containing protein	21	4	16.7	9.44	20.48
A0A0E0HQG0	at2g04520	29.2.3	protein.synthesis.initiation	S1-like domain-containing protein	15	2	16.3	5.35	6.62
A0A0E0HSC7	at3g16340	34.16	transport.ABC transporters and multidrug resistance systems	Uncharacterized protein	45	51	169	8.28	447.19
A0A0E0HSD7	at5g25930	30.2.11	signalling.receptor kinases.leucine rich repeat XI	Protein kinase domain-containing protein	6	5	111.4	5.53	24.3
A0A0E0HU26	at1g15690	34.3	transport.H+ transporting pyrophosphatase	Uncharacterized protein	28	18	81.9	5.34	378.89
A0A0E0HUY4	at5g24810	35.1.1	not assigned.no ontology.ABC1 family protein	Uncharacterized protein	5	3	100	6.65	13.13
A0A0E0HVK3	at5g62700	31.1	cell.organisation	Tubulin beta chain	82	25	50.1	4.83	797.74
A0A0E0HVR0	at1g50250	29.5.7	protein.degradation.metalloprotease	AAA domain-containing protein	28	10	72.6	5.69	144.63
A0A0E0HWA7	at2g37710	30.2.99	signalling.receptor kinases.misc	Uncharacterized protein	3	3	134.5	7.36	10.07
A0A0E0HX24	at5g44500	27.1	RNA.processing	Sm domain-containing protein	5	2	33.3	10.29	10.47
A0A0E0HX83	at4g09800	29.2.1.2.1.18	protein.synthesis.ribosomal protein.eukaryotic.40S subunit.S18	Uncharacterized protein	34	11	53.6	10.42	123.85
A0A0E0HXU0	at1g04760	31.4	cell.vesicle transport	Uncharacterized protein	56	10	24.8	8.88	149.07
A0A0E0HZ50	at3g43600	17.1.1	hormone metabolism.abscisic acid.synthesis-degradation	Uncharacterized protein	4	3	148.4	7.3	25.11
A0A0E0HZM6	at5g64740	10.2.1	cell wall.cellulose synthesis.cellulose synthase	Cellulose synthase	34	31	123.1	6.93	333.51
A0A0E0I022	at5g02280	29.3.99	protein.targeting.unknown	Uncharacterized protein	39	4	16.2	5.76	22.94
A0A0E0I080	at3g15480	35.2	not assigned.unknown	Uncharacterized protein	44	4	23.3	8.87	46.46
A0A0E0I0T8	at4g11610	13.1.6.5	amino acid metabolism.synthesis.aromatic aa.tryptophan	Uncharacterized protein	2	2	116.3	8.68	10.48
A0A0E0I134	at2g44610	30.5	signalling.G-proteins	Uncharacterized protein	56	10	22.9	7.9	59.14
A0A0E0I1K2	at2g36380	34.16	transport.ABC transporters and multidrug resistance systems	Uncharacterized protein	15	14	163.8	8.29	80.77
A0A0E0I240	at3g42050	34.1.1.6	transport.p- and v-ATPases.H+-transporting two-sector ATPase.subunit H	V-type proton ATPase subunit H	58	19	51.4	7.42	143.48
A0A0E0I291	at4g03280	1.1.3	PS.lightreaction.cytochrome b6/f	Cytochrome b6-f complex iron-sulfur subunit	20	3	26.6	8.72	14.12
A0A0E0I2A3	at4g28100	35.2	not assigned.unknown	Uncharacterized protein	7	2	34	8.12	10.71
A0A0E0I2D4	at4g21540	11.8.1	lipid metabolism.''exotics'' (steroids, squalene etc).sphingolipids	DAGKc domain-containing protein	27	8	52	5.62	41.8
A0A0E0I2F0	at3g43300	30.5	signalling.G-proteins	SEC7 domain-containing protein	13	17	188.4	5.6	74.95
A0A0E0I2I7	at3g57540	27.3.67	RNA.regulation of transcription.putative transcription regulator	Remorin_C domain-containing protein	5	2	46	6.23	9.82
A0A0E0I2P6	at5g19820	35.1	not assigned.no ontology	Importin N-terminal domain-containing protein	34	17	122.7	4.92	71.87
A0A0E0I378	at1g13950	29.2.3	protein.synthesis.initiation	Eukaryotic translation initiation factor 5A	33	4	17.4	6.2	16.43
A0A0E0I3L3	at1g19110	20.1.7.6.1	stress.biotic.PR-proteins.proteinase inhibitors.trypsin inhibitor	VWFA domain-containing protein	3	2	82.3	6.4	6.02
A0A0E0I3L6	at2g18110	29.2.4	protein.synthesis.elongation	EF1_GNE domain-containing protein	46	9	27.5	4.65	65.27
A0A0E0I4B5	at1g36150	26.21	misc.protease inhibitor/seed storage/lipid transfer protein (LTP) family protein	AAI domain-containing protein	21	2	19	7.94	60.16
A0A0E0I4V7	at3g06035	35.2	not assigned.unknown	Uncharacterized protein	10	2	22.7	5.22	37.86
A0A0E0I5T4	at2g39050	35.1.41	not assigned.no ontology.hydroxyproline rich proteins	Uncharacterized protein	36	6	22.8	7.81	77.91
A0A0E0I616	at4g29040	29.5.11.20	protein.degradation.ubiquitin.proteasom	AAA domain-containing protein	46	14	49.6	6.21	193.53
A0A0E0I688	at3g44330	35.2	not assigned.unknown	Nicalin	10	4	60.6	6.61	17.1
A0A0E0I6J4	at4g10260	2.2.1.1	major CHO metabolism.degradation.sucrose.fructokinase	PfkB domain-containing protein	81	20	35.4	5.17	149.47
A0A0E0I6N3	at4g00100	29.2.1.2.1.13	protein.synthesis.ribosomal protein.eukaryotic.40S subunit.S13	Uncharacterized protein	41	8	37.8	10.8	67.27
A0A0E0I6S3	at5g40780	34.3	transport.amino acids	Aa_trans domain-containing protein	5	2	49.2	9.2	10.31
A0A0E0I6V6	at2g40010	29.2.1.2.2.80	protein.synthesis.ribosomal protein.eukaryotic.60S subunit.P0	60S acidic ribosomal protein P0	47	9	34.4	5.49	60.45
A0A0E0I751	at1g11430	33.99	development.unspecified	Uncharacterized protein	17	2	24.6	8.75	11.05
A0A0E0I7H4	at5g16910	10.2.1	cell wall.cellulose synthesis.cellulose synthase	Uncharacterized protein	39	28	105.1	8.41	250.1
A0A0E0I7U2	at4g27310	27.3.7	RNA.regulation of transcription.C2C2(Zn) CO-like, Constans-like zinc finger family	B box-type domain-containing protein	12	2	28.6	4.81	7.29
A0A0E0I816	at2g05710	8.1.3	TCA / org. transformation.TCA.aconitase	Aconitate hydratase	18	11	107.1	6.86	55.56
A0A0E0I8A9	at1g56140	30.2.8.2	signalling.receptor kinases.leucine rich repeat VIII-2	Protein kinase domain-containing protein	6	4	100.5	8.53	35.91
A0A0E0I8E2	at1g05310	10.8.1	cell wall.pectin*esterases.PME	Pectinesterase	8	4	56.5	8.88	11.25
A0A0E0I9H5	#N/A	#N/A	#N/A	Uncharacterized protein	18	3	40.2	10.1	72.41
A0A0E0I9P4	at1g32400	33.99	development.unspecified	Uncharacterized protein	8	2	31.3	5.17	7.37
A0A0E0IA42	at4g34110	27.1	RNA.processing	Polyadenylate-binding protein	6	3	71.5	7.69	10.08
A0A0E0IAA7	at3g62870	29.2.1.2.2.57	protein.synthesis.ribosomal protein.eukaryotic.60S subunit.L7A	Ribosomal_L7Ae domain-containing protein	34	8	30.2	10.14	32.11
A0A0E0IC14	at1g74920	16.4.2.1	secondary metabolism.N misc.betaine.betaine-aldehyde dehydrogenase	Aldedh domain-containing protein	21	5	54.6	5.45	24.42
A0A0E0ICN1	at4g36130	29.2.1.2.2.8	protein.synthesis.ribosomal protein.eukaryotic.60S subunit.L8	Ribosomal_L2_C domain-containing protein	19	5	28.2	10.99	16.39
A0A0E0IDM6	at5g55730	10.5.1	cell wall.cell wall proteins.AGPs	FAS1 domain-containing protein	27	4	27.5	8.5	36.51
A0A0E0IE01	at2g04780	10.5.1	cell wall.cell wall proteins.AGPs	FAS1 domain-containing protein	22	5	28.2	8.78	39.22
A0A0E0IE69	at3g57830	30.2.3	signalling.receptor kinases.leucine rich repeat III	Protein kinase domain-containing protein	8	3	68.2	6.67	26.94
A0A0E0IEE9	at1g20980	33.3	development.squamosa promoter binding like (SPL)	SBP-type domain-containing protein	5	3	124.4	7.59	20.22
A0A0E0IEF8	at3g06350	13.1.6.1.10	amino acid metabolism.synthesis.aromatic aa.chorismate.dehydroquinate/shikimate dehydrogenase	Uncharacterized protein	5	2	95.5	8.65	8.78
A0A0E0IEK8	at1g51560	35.2	not assigned.unknown	Uncharacterized protein	14	2	39.9	8.62	10.95
A0A0E0IEZ0	at1g67430	29.2.1.2.2.17	protein.synthesis.ribosomal protein.eukaryotic.60S subunit.L17	Uncharacterized protein	30	5	20.8	10.27	33.15
A0A0E0IF31	at3g26935	27.3.99	RNA.regulation of transcription.unclassified	S-acyltransferase	6	2	49.5	8.1	7.59
A0A0E0IFC6	at2g35110	31.2	cell.division	Uncharacterized protein	12	12	155.5	7.03	45.22
A0A0E0IFE9	at1g63120	29.5.5	protein.degradation.serine protease	RH	27	8	36.6	7.25	72.35
A0A0E0IFQ5	at3g48330	29.4	protein.postranslational modification	Uncharacterized protein	8	2	27.1	6.52	4.57
A0A0E0IFR9	at5g03880	35.2	not assigned.unknown	Uncharacterized protein	20	4	37.2	7.24	16.13
A0A0E0IFX7	at2g02040	34.3	transport.amino acids	Uncharacterized protein	5	2	61.5	6.71	41.55
A0A0E0IGA0	at3g51550	30.2.16	signalling.receptor kinases.Catharanthus roseus-like RLK1	Protein kinase domain-containing protein	6	4	93.7	7.46	32.95
A0A0E0IGF8	at2g11520	29.4.1.54	protein.postranslational modification.kinase.receptor like cytoplasmatic kinase IV	Protein kinase domain-containing protein	25	10	59	7.31	40.5
A0A0E0IGK1	at1g62390	35.1.5	not assigned.no ontology.pentatricopeptide (PPR) repeat-containing protein	Uncharacterized protein	7	5	85.9	6.09	41.04
A0A0E0IGR1	at4g12730	10.5.1	cell wall.cell wall proteins.AGPs	Uncharacterized protein	50	14	42.4	7.96	306.71
A0A0E0IGV1	at5g47720	13.2.4.5	amino acid metabolism.degradation.branched chain group.isoleucine	Uncharacterized protein	28	7	41	6.57	44.22
A0A0E0II19	at2g34250	29.3.4.99	protein.targeting.secretory pathway.unspecified	Uncharacterized protein	5	3	79.7	8.46	20.81
A0A0E0IJ60	at5g60980	29.3.1	protein.targeting.nucleus	Uncharacterized protein	13	4	52.4	5.19	19.98
A0A0E0IJD3	at3g50590	35.1	not assigned.no ontology	WD_REPEATS_REGI	30	35	181.6	8.34	254.61
A0A0E0IK55	at3g07160	3.6	minor CHO metabolism.callose	FKS1_dom1 domain-containing protein	47	64	196.9	8.35	444.16
A0A0E0IL05	at3g09270	26.9	misc.glutathione S transferases	Uncharacterized protein	9	3	23.7	5.95	11.92
A0A0E0ILF1	at2g04780	10.5.1	cell wall.cell wall proteins.AGPs	FAS1 domain-containing protein	10	3	27.6	8.84	12.12
A0A0E0IM98	at3g59350	29.4.1.58	protein.postranslational modification.kinase.receptor like cytoplasmatic kinase VIII	Protein kinase domain-containing protein	39	10	40.2	6.47	175.2
A0A0E0IMC3	at1g56450	29.5.11.20	protein.degradation.ubiquitin.proteasom	Proteasome subunit beta	58	11	28.2	7.61	59.56
A0A0E0IML6	at1g63120	29.5.5	protein.degradation.serine protease	RH	41	12	35.6	9.1	216.47
A0A0E0IMU3	at1g75680	26.3.4	misc.gluco-, galacto- and mannosidases.endoglucanase	Endoglucanase	44	17	56.9	6.46	125.25
A0A0E0IMW6	at4g38690	11.9.3	lipid metabolism.lipid degradation.lysophospholipases	PLCXc domain-containing protein	17	14	133.5	8.82	76.07
A0A0E0INR6	at1g34300	30.2.24	signalling.receptor kinases.S-locus glycoprotein like	Serine/threonine-protein kinase	6	4	90	6.87	20.26
A0A0E0IPN9	at2g19770	31.1	cell.organisation	Profilin	38	4	14.1	4.87	18.51
A0A0E0IPP4	at5g02280	29.3.99	protein.targeting.unknown	Uncharacterized protein	39	4	16.2	6.05	23.02
A0A0E0IQ53	at5g62300	29.2.1.2.1.20	protein.synthesis.ribosomal protein.eukaryotic.40S subunit.S20	Ribosomal_S10 domain-containing protein	45	7	14.2	9.63	63.07
A0A0E0ISM7	at2g38940	34.7	transport.phosphate	MFS domain-containing protein	17	7	59	8.51	53.65
A0A0E0IT22	at3g08510	30.4.4	signalling.phosphinositides.phosphoinositide phospholipase C	Phosphoinositide phospholipase C	39	15	63.5	5.78	144.63
A0A0E0ITA5	at5g23860	31.1	cell.organisation	Tubulin beta chain	81	25	49.9	4.84	771.51
A0A0E0ITF8	at3g23490	16.4.3.1	secondary metabolism.N misc.cyanogenic glycosides	Cyanate hydratase	33	3	18.6	5.88	12.3
A0A0E0ITU3	at5g15400	29.5.11	protein.degradation.ubiquitin	U-box domain-containing protein	4	2	123	5.63	9.26
A0A0E0IUD3	at1g06950	29.3.3	protein.targeting.chloroplast	Uncharacterized protein	32	22	110.1	5.95	152.65
A0A0E0IUP1	at5g54190	19.14	tetrapyrrole synthesis.protochlorophyllide reductase	NADPH-protochlorophyllide oxidoreductase	31	8	41.5	8.56	37.98
A0A0E0IVN8	at5g15650	10.5.5	cell wall.cell wall proteins.RGP	Uncharacterized protein	62	15	41.3	6.19	90.93
A0A0E0IVU4	at4g35230	29.4.1.52	protein.postranslational modification.kinase.receptor like cytoplasmatic kinase II	Protein kinase domain-containing protein	34	13	58.2	7.8	79.2
A0A0E0IWL0	at4g15000	29.2.1.2.2.27	protein.synthesis.ribosomal protein.eukaryotic.60S subunit.L27	60S ribosomal protein L27	36	5	15.5	10.55	26.68
A0A0E0IWU3	at4g35470	30.2	signalling.receptor kinases	Uncharacterized protein	15	6	59.2	5.22	33.61
A0A0E0IXN2	at2g09990	29.2.1.2.1.16	protein.synthesis.ribosomal protein.eukaryotic.40S subunit.S16	Uncharacterized protein	61	9	16.8	10.56	59.47
A0A0E0IY56	at3g10300	30.3	signalling.calcium	Uncharacterized protein	15	2	25	5.39	14.46
A0A0E0IYA5	at2g19580	33.99	development.unspecified	Uncharacterized protein	28	7	29.3	8.51	29.35
A0A0E0IYB1	at1g09640	29.2.4	protein.synthesis.elongation	Uncharacterized protein	51	18	52.5	7.65	162.45
A0A0E0IYD4	at5g19140	15	metal handling	DUF3700 domain-containing protein	25	4	25.1	5.94	65.08
A0A0E0IYE1	at3g52990	4.1.15	glycolysis.cytosolic branch.pyruvate kinase (PK)	Pyruvate kinase	43	16	57.3	6.76	116.57
A0A0E0IYI4	at5g09810	31.1	cell.organisation	Uncharacterized protein	62	17	43.2	5.49	372.27
A0A0E0IZM6	at1g58170	20.1.7	stress.biotic.PR-proteins	Dirigent protein	70	9	18.4	6.54	49.5
A0A0E0J095	at4g14960	31.1	cell.organisation	Tubulin alpha chain	78	22	49.7	4.96	842.32
A0A0E0J1P0	at4g13940	13.2.3.4	amino acid metabolism.degradation.aspartate family.methionine	Adenosylhomocysteinase	75	27	53.2	5.9	248.12
A0A0E0J2Y2	at3g02520	30.7	signalling.14-3-3 proteins	14_3_3 domain-containing protein	83	20	29.2	4.91	360.82
A0A0E0J3K5	at2g19440	26.4.1	misc.beta 1,3 glucan hydrolases.glucan endo-1,3-beta-glucosidase	X8 domain-containing protein	26	8	52.4	6.89	40.54
A0A0E0J487	at2g26560	33.1	development.storage proteins	Patatin	23	7	91.3	5.97	44.31
A0A0E0J4Y3	at5g42510	20.1.7	stress.biotic.PR-proteins	Dirigent protein	33	3	16.6	6.28	21.52
A0A0E0J614	at5g59320	11.6	lipid metabolism.lipid transfer proteins etc	Non-specific lipid-transfer protein	27	3	11.5	9.07	14.8
A0A0E0J706	at5g06320	20.1	stress.biotic	Uncharacterized protein	21	7	46.9	9.79	55.81
A0A0E0J709	at3g44220	20.1	stress.biotic	LEA_2 domain-containing protein	11	3	23.2	8.09	8.52
A0A0E0J7D3	at3g53390	35.1	not assigned.no ontology	WD_REPEATS_REGI	11	3	56.2	8.25	28.31
A0A0E0J937	at1g02140	33.99	development.unspecified	Uncharacterized protein	35	4	18.4	6.2	20.13
A0A0E0JAV7	at1g13950	29.2.3	protein.synthesis.initiation	Eukaryotic translation initiation factor 5A	48	5	17.5	5.99	25.51
A0A0E0JBN6	at2g26510	34.99	transport.misc	Uncharacterized protein	27	8	60.6	9.2	47.56
A0A0E0JBQ8	at5g60460	29.3.4.99	protein.targeting.secretory pathway.unspecified	Protein transport protein Sec61 subunit beta	64	4	10.7	11.93	43.27
A0A0E0JCM8	at5g17920	13.1.3.4	amino acid metabolism.synthesis.aspartate family.methionine	Uncharacterized protein	59	38	165.3	6.3	463.48
A0A0F7EX29	atcg00490	1.3.1	PS.calvin cyle.rubisco large subunit	Ribulose bisphosphate carboxylase large chain	53	8	21.6	7.2	759.65
A0A0K0LKU8	atcg00720	1.1.3	PS.lightreaction.cytochrome b6/f	Cytochrome b6	25	4	24.2	8.76	31.79
A0A0K0LS34	atcg00580	1.1.1.2	PS.lightreaction.photosystem II.PSII polypeptide subunits	Cytochrome b559 subunit alpha	37	3	9.4	4.78	11.33
A0A0N7KGJ7	at3g04400	29.2.1.2.2.23	protein.synthesis.ribosomal protein.eukaryotic.60S subunit.L23		39	5	15.8	10.29	48.98
A0A0N7KKL6	at1g35220	35.2	not assigned.unknown		3	2	111	5.4	7.63
A0A0N7KTH4	at3g08600	35.2	not assigned.unknown		28	7	33	8.92	54.9
A0A0P0V9Q4	at3g08690	29.5.11.3	protein.degradation.ubiquitin.E2		35	3	17.8	7.88	15.94
A0A0P0VBL9	at2g07732	35.1	not assigned.no ontology		68	8	11.8	5.48	1244.55
A0A0P0VL75	at5g09260	27.3.71	RNA.regulation of transcription.SNF7		25	5	26	4.74	23.98
A0A0P0VR59	at3g16080	29.2.1.2.2.37	protein.synthesis.ribosomal protein.eukaryotic.60S subunit.L37		17	3	16.3	11.78	9.69
A0A0P0VSD7	at5g24010	30.2.16	signalling.receptor kinases.Catharanthus roseus-like RLK1		9	4	78.7	5.9	25.91
A0A0P0VTD6	at4g00330	29.4.1.54	protein.postranslational modification.kinase.receptor like cytoplasmatic kinase IV		24	3	17.5	8.27	19.11
A0A0P0VTN1	at3g51895	34.6	transport.sulphate		12	6	72.6	8.05	38.95
A0A0P0VTX8	at3g04770	29.2.1.2.1.31	protein.synthesis.ribosomal protein.eukaryotic.40S subunit.SA		51	4	12.5	8.47	33.74
A0A0P0VUA6	at4g34670	29.2.1.2.1.53	protein.synthesis.ribosomal protein.eukaryotic.40S subunit.S3A		57	13	29	9.74	88.04
A0A0P0W1T3	at3g22400	17.7.1.2	hormone metabolism.jasmonate.synthesis-degradation.lipoxygenase	Lipoxygenase	17	12	95.5	6.61	42.7
A0A0P0W506	at1g75850	29.3.4.3	protein.targeting.secretory pathway.vacuole		12	6	94.6	5.67	21.19
A0A0P0W7K8	at2g16850	34.19.1	transport.Major Intrinsic Proteins.PIP		62	19	29.4	8.98	1317.51
A0A0P0WCF8	at1g64780	34.5	transport.ammonium	Ammonium transporter	18	4	46	7.56	57.62
A0A0P0WDF1	at4g38350	35.1	not assigned.no ontology		16	12	97.6	6.2	51.05
A0A0P0WGP3	at1g45688	35.2	not assigned.unknown		27	6	38.9	10.04	26.97
A0A0P0WI14	at3g02760	29.1.21	protein.aa activation.histidine-tRNA ligase		11	7	94.7	6.13	23.26
A0A0P0WLR9	at2g38760	31.1	cell.organisation	Annexin	71	16	35.3	5.88	81.86
A0A0P0WP33	at1g56190	1.3.3	PS.calvin cyle.phosphoglycerate kinase	Phosphoglycerate kinase	50	17	50.1	6.73	148.7
A0A0P0WSK4	at5g65360	28.1.3	DNA.synthesis/chromatin structure.histone		23	4	25	11.84	20.65
A0A0P0WXQ4	at5g45775	29.2.1.2.2.11	protein.synthesis.ribosomal protein.eukaryotic.60S subunit.L11		50	9	22.4	9.79	68.19
A0A0P0X6R2	at1g07240	26.2	misc.UDP glucosyl and glucoronyl transferases		9	2	56	6.18	6.9
A0A0P0X8Q0	at2g31670	35.1	not assigned.no ontology		17	3	23.3	6.33	10.09
A0A0P0X923	at2g22475	17.1.3	hormone metabolism.abscisic acid.induced-regulated-responsive-activated		19	4	28.7	9.44	13.69
A0A0P0XDG3	at1g16860	35.1	not assigned.no ontology		42	14	51.8	9.17	125.56
A0A0P0XIR6	at4g35470	30.2	signalling.receptor kinases		45	15	62	6.34	147.26
A0A0P0XQ17	at4g12590	35.2	not assigned.unknown		17	3	25.8	9.55	12.36
A0A0P0XV01	at4g36750	11.8	lipid metabolism.''exotics'' (steroids, squalene etc)		53	12	25.9	8.88	150.77
A0A0P0XWP1	at4g35300	34.2	transporter.sugars		16	5	73.3	5.07	33.63
A0A0P0XWQ9	at2g46700	30.3	signalling.calcium		11	6	80.2	9.31	37.43
A0A0P0Y248	at4g13930	25.1	C1-metabolism.glycine hydroxymethyltransferase	Serine hydroxymethyltransferase	64	17	51.4	7.5	119.62
A0A0P0Y2P3	at5g50700	26.22	misc.short chain dehydrogenase/reductase (SDR)		20	5	38	9.11	22.59
A0A0P0Y677	at2g39730	1.3.13	PS.calvin cyle.rubisco interacting		72	24	42.4	5.2	728.49
A0A0P0Y6A6	at2g38540	11.6	lipid metabolism.lipid transfer proteins etc	Non-specific lipid-transfer protein	41	4	11.3	8.72	22.96
A0A0R7VIP9	at1g02500	13.1.3.4.11	amino acid metabolism.synthesis.aspartate family.methionine.S-adenosylmethionine synthetase	S-adenosylmethionine synthase	39	9	42.9	6.05	49.84
A0A173CU41	atcg00050	29.2.1.1.1.1.16	protein.synthesis.ribosomal protein.prokaryotic.chloroplast.30S subunit.S16	30S ribosomal protein S16, chloroplastic	36	3	9.9	10.42	12.38
A0A173CU67	atcg01310	29.2.1.1.1.2.2	protein.synthesis.ribosomal protein.prokaryotic.chloroplast.50S subunit.L2	50S ribosomal protein L2, chloroplastic	6	2	29.9	11.31	5.1
A0A1L2JKJ5	at2g36460	4.1.11	glycolysis.cytosolic branch.aldolase	Fructose-bisphosphate aldolase	74	21	38.8	8.16	214.54
A0A1W5HKR8	atcg00270	1.1.1.2	PS.lightreaction.photosystem II.PSII polypeptide subunits	Photosystem II D2 protein	27	7	39.5	5.55	28.07
A0A1W5HL37	atcg00280	1.1.1.2	PS.lightreaction.photosystem II.PSII polypeptide subunits	Photosystem II CP43 reaction center protein	14	4	52	7.18	22.5
A0A1W5HPH4	atcg00540	1.1.3	PS.lightreaction.cytochrome b6/f	Cytochrome f	15	3	35.5	9.04	10.48
A0A218KL39	at3g12110	31.1	cell.organisation	Actin-1	71	18	41.8	5.49	387.19
A0A345YV75	at1g07890	21.2.1	redox.ascorbate and glutathione.ascorbate	Ascobate peroxidase	68	11	27.1	5.36	75.58
A0A3Q8M3I0	at5g38480	30.7	signalling.14-3-3 proteins	14-3-3 like protein	85	23	29.2	4.88	354.32
A0A4D6C9S8	at5g03340	31.2	cell.division	CDC48E	56	32	89.8	5.21	202.81
A0A516UX48	at3g60820	29.5.11.20	protein.degradation.ubiquitin.proteasom	Peptidase T1 family	83	12	24.3	6.89	64.28
A0A542QR69	#N/A	#N/A	#N/A	Intein/RHS repeat-associated protein	2	2	248.7	5.01	7.59
A0A542T8X1	at5g52520	29.1.40	protein.aa activation.bifunctional aminoacyl-tRNA synthetase	Prolyl-tRNA synthetase	6	2	67	5.34	7.57
A1YQJ2	at5g11520	13.1.1.2.1	amino acid metabolism.synthesis.central amino acid metabolism.aspartate.aspartate aminotransferase	Aspartate aminotransferase	30	7	44.5	7.94	27.61
A1YQJ3	at2g36530	4.1.14	glycolysis.cytosolic branch.enolase	Enolase	65	19	47.9	5.57	192.43
A1YQK1	at5g43330	8.2.9	TCA / org. transformation.other organic acid transformaitons.cyt MDH	Malate dehydrogenase	68	16	35.5	6.09	119.32
A2WJP2	at2g39050	35.1.41	not assigned.no ontology.hydroxyproline rich proteins	Uncharacterized protein	29	7	30.7	6.86	47.51
A2WKS3	at3g45980	28.1.3	DNA.synthesis/chromatin structure.histone	Histone H2B.10	24	3	16.5	10.02	36.76
A2WKY2	at5g03170	10.5.1	cell wall.cell wall proteins.AGPs	FAS1 domain-containing protein	13	2	27.1	8.68	23.75
A2WLD6	at1g02130	30.5	signalling.G-proteins	Uncharacterized protein	71	11	22.5	5.71	154
A2WMG6	at4g20260	30.4	signalling.phosphinositides	Salt stress root protein RS1	75	13	21.8	4.92	150.06
A2WMY5	at3g06720	29.3.1	protein.targeting.nucleus	Importin subunit alpha	20	7	57.5	5.22	32.97
A2WN87	at5g23540	29.5.11.20	protein.degradation.ubiquitin.proteasom	MPN domain-containing protein	51	12	34.3	6.61	64.25
A2WNQ5	at3g62150	34.16	transport.ABC transporters and multidrug resistance systems	Uncharacterized protein	20	19	138	8.24	93.98
A2WNX0	at3g50150	35.2	not assigned.unknown	Uncharacterized protein	18	8	57.5	6.29	34.51
A2WPN6	at3g55280	29.2.1.2.2.523	protein.synthesis.ribosomal protein.eukaryotic.60S subunit.L23A	Ribosomal_L23eN domain-containing protein	44	9	17	10.3	61.02
A2WPV4	at5g58420	29.2.1.2.1.4	protein.synthesis.ribosomal protein.eukaryotic.40S subunit.S4	40S ribosomal protein S4	43	11	29.8	10.13	41.62
A2WSL8	at3g62160	35.1	not assigned.no ontology	Uncharacterized protein	17	5	40.8	6.44	19.45
A2WTF3	at1g64200	34.1.1	transport.p- and v-ATPases.H+-transporting two-sector ATPase	Uncharacterized protein	67	14	26.6	7.37	134.05
A2WTW6	at1g18080	33.99	development.unspecified	WD_REPEATS_REGI	55	12	36.2	6.44	73.95
A2WWR4	at5g59970	31.1	cell.organisation	Histone H4	58	7	11.4	11.47	35.43
A2WXD9	at1g44575	1.1.1.2	PS.lightreaction.photosystem II.PSII polypeptide subunits	Photosystem II 22 kDa protein 1, chloroplastic	34	6	27.9	6.87	65.1
A2WXW7	at1g08450	30.3	signalling.calcium	Calreticulin	16	5	49.9	6.87	16.28
A2WZK1	at2g32720	21.2	redox.ascorbate and glutathione	Cytochrome b5	44	5	15	5.3	37.04
A2X0M6	at2g30050	29.3.4.4	protein.targeting.secretory pathway.plasma membrane	WD_REPEATS_REGI	17	4	33.3	6.01	13.14
A2X0Q5	at5g58090	26.4.1	misc.beta 1,3 glucan hydrolases.glucan endo-1,3-beta-glucosidase	X8 domain-containing protein	31	9	53.6	5.47	48.49
A2X0V4	at3g13920	29.2.3	protein.synthesis.initiation	Uncharacterized protein	66	22	47.1	5.67	214.26
A2X1H8	at1g70600	29.2.1.2.2.527	protein.synthesis.ribosomal protein.eukaryotic.60S subunit.L27A	Ribosomal_L18e/L15P domain-containing protein	33	4	15.8	11.14	26.06
A2X218	at1g61520	1.1.2.1	PS.lightreaction.photosystem I.LHC-I	Chlorophyll a-b binding protein, chloroplastic	36	5	29.2	7.56	29.83
A2X2I0	at5g54980	35.1	not assigned.no ontology	CASP-like protein 2D1	43	7	21.7	5.63	40.01
A2X544	at2g40980	35.2	not assigned.unknown	Uncharacterized protein	13	6	78.4	6.05	31.76
A2X6N1	at1g74050	29.2.1.2.2.6	protein.synthesis.ribosomal protein.eukaryotic.60S subunit.L6	60S ribosomal protein L6	38	9	24.2	10.11	41.69
A2X753	at5g58070	34.99	transport.misc	Lipocln_cytosolic_FA-bd_dom	56	10	22.2	5.39	92.09
A2X8M8	at1g31830	34.3	transport.amino acids	Polyamine transporter PUT1	7	2	56.6	5.74	6.76
A2X9M7	at1g71820	35.2	not assigned.unknown	Uncharacterized protein	27	15	85.4	4.93	89.04
A2XA20	at4g31300	29.5.11.20	protein.degradation.ubiquitin.proteasom	Proteasome subunit beta	43	9	26.3	5.78	47.18
A2XAH0	at2g24820	29.3.3	protein.targeting.chloroplast	Rieske domain-containing protein	14	5	59.9	8.98	25.79
A2XCK8	at5g43350	34.7	transport.phosphate	MFS domain-containing protein	26	9	57.4	8.37	77.64
A2XD20	at1g80680	29.3.1	protein.targeting.nucleus	Peptidase S59 domain-containing protein	3	2	113.5	5.17	8.48
A2XD99	at3g14350	30.2.5	signalling.receptor kinases.leucine rich repeat V	Protein kinase domain-containing protein	23	8	78.5	6.23	78.41
A2XE10	at1g68530	16.7	secondary metabolism.wax	3-ketoacyl-CoA synthase	6	2	55.8	9.16	10.7
A2XF36	at2g25430	35.1.21	not assigned.no ontology.epsin N-terminal homology (ENTH) domain-containing protein	ENTH domain-containing protein	16	9	72	5.64	43.29
A2XFL2	at2g40290	29.2.3	protein.synthesis.initiation	S1 motif domain-containing protein	21	4	38.2	5.31	27.43
A2XG88	at2g39050	35.1.41	not assigned.no ontology.hydroxyproline rich proteins	Uncharacterized protein	72	22	41.7	6.74	318.82
A2XGF5	at1g06900	29.5	protein.degradation	Uncharacterized protein	6	3	119.1	4.91	15.16
A2XGG4	at2g40540	34.15	transport.potassium	Potassium transporter	8	4	87.5	7.53	17.71
A2XGK2	at3g05560	29.2.1.2.2.22	protein.synthesis.ribosomal protein.eukaryotic.60S subunit.L22	Uncharacterized protein	44	6	14.5	9.55	41.36
A2XH67	at3g17440	31.4	cell.vesicle transport	t-SNARE coiled-coil homology	38	7	31.1	7.85	34.35
A2XHI9	at5g10360	29.2.1.2.1.6	protein.synthesis.ribosomal protein.eukaryotic.40S subunit.S6	40S ribosomal protein S6	28	5	28.5	10.65	37.9
A2XHN5	at3g14350	30.2.5	signalling.receptor kinases.leucine rich repeat V	Protein kinase domain-containing protein	9	4	81.3	6.18	59.15
A2XHU1	at2g18110	29.2.4	protein.synthesis.elongation	EF1_GNE domain-containing protein	28	5	27.8	4.58	20.16
A2XID3	at3g25780	17.7.1.4	hormone metabolism.jasmonate.synthesis-degradation.allene oxidase cyclase	Allene oxide cyclase, chloroplastic	20	4	26	9.23	13.21
A2XIE7	at3g54540	34.16	transport.ABC transporters and multidrug resistance systems	Uncharacterized protein	11	5	77.8	6.62	18.32
A2XIU7	at3g16780	29.2.1.2.2.19	protein.synthesis.ribosomal protein.eukaryotic.60S subunit.L19	Ribosomal protein L19	24	4	24	11.39	17.17
A2XKW5	at1g55265	35.2	not assigned.unknown	Uncharacterized protein	34	3	18.3	4.87	30.93
A2XKY8	at4g14800	29.5.11.20	protein.degradation.ubiquitin.proteasom	Proteasome subunit beta	51	10	23.5	5.64	57.57
A2XLA1	at1g62020	31.4	cell.vesicle transport	Coatomer subunit alpha	48	45	136.2	6.96	187.22
A2XLE8	at5g06160	27.1.1	RNA.processing.splicing	Matrin-type domain-containing protein	11	3	59.8	5.34	13.55
A2XM08	at5g20950	10.6.1	cell wall.degradation.cellulases and beta -1,4-glucanases	Uncharacterized protein	8	4	67.7	7.55	14.61
A2XMB0	at4g37100	35.2	not assigned.unknown	Uncharacterized protein	26	18	102.4	5.55	137.24
A2XMJ6	at3g10260	35.1	not assigned.no ontology	Reticulon-like protein	20	4	31	8.97	35.61
A2XMZ5	at2g39210	33.99	development.unspecified	Nodulin-like domain-containing protein	4	2	67.4	8.69	14.87
A2XNL2	at1g48350	29.2.1.1.1.2.18	protein.synthesis.ribosomal protein.prokaryotic.chloroplast.50S subunit.L18	Uncharacterized protein	19	3	18.2	10.32	22.42
A2XNS5	at2g35460	35.1	not assigned.no ontology	LEA_2 domain-containing protein	38	6	22.8	9.32	27.75
A2XPH9	at2g16850	34.19.1	transport.Major Intrinsic Proteins.PIP	Uncharacterized protein	63	20	29.9	8.97	1367.91
A2XSR2	at2g43180	35.2	not assigned.unknown	Uncharacterized protein	25	5	41.3	5.85	31.57
A2XV50	at2g44050	18.3.2	Co-factor and vitamine metabolism.riboflavin.riboflavin synthase	6,7-dimethyl-8-ribityllumazine synthase	35	5	22.5	8.97	28.73
A2XWK2	at4g23060	30.3	signalling.calcium	DUF4005 domain-containing protein	8	2	50.2	10.48	59.73
A2XY48	at3g28860	34.16	transport.ABC transporters and multidrug resistance systems	Uncharacterized protein	22	21	137.4	8.31	127.96
A2XZE6	at5g13120	31.3.1	cell.cycle.peptidylprolyl isomerase	Peptidyl-prolyl cis-trans isomerase	49	9	26.6	9.29	67.75
A2XZF9	at2g39990	29.5.11.20	protein.degradation.ubiquitin.proteasom	Eukaryotic translation initiation factor 3 subunit F	60	14	31.2	5.48	57.67
A2XZJ1	at2g32720	21.2	redox.ascorbate and glutathione	Cytochrome b5 heme-binding domain-containing protein	63	7	15.3	5.33	55.01
A2XZP5	at2g28680	33.1	development.storage proteins	Uncharacterized protein	26	6	38.2	6.16	22.8
A2Y043	at4g33420	26.12	misc.peroxidases	Peroxidase	13	3	37.6	7.53	16.61
A2Y053	at1g02500	13.1.3.4.11	amino acid metabolism.synthesis.aspartate family.methionine.S-adenosylmethionine synthetase	S-adenosylmethionine synthase 1	44	11	43.2	6.14	64.32
A2Y0K0	at5g27850	29.2.1.2.2.18	protein.synthesis.ribosomal protein.eukaryotic.60S subunit.L18	60S ribosomal protein l18	43	8	21.3	11.4	59.49
A2Y0T3	at3g08710	21.1	redox.thioredoxin	Thioredoxin	56	7	14.8	6.01	26.66
A2Y140	at1g25350	29.1.18	protein.aa activation.glutamine-tRNA ligase	Uncharacterized protein	5	2	90.2	6.67	6.53
A2Y154	at5g25880	8.2.10	TCA / org. transformation.other organic acid transformaitons.malic	Malic enzyme	13	4	62.9	5.76	34.27
A2Y2C4	at5g24090	20.1.7	stress.biotic.PR-proteins	Glyco_hydro_18 domain-containing protein	25	6	32.5	6.3	26.03
A2Y2I1	at1g56130	30.2.8.2	signalling.receptor kinases.leucine rich repeat VIII-2	Protein kinase domain-containing protein	14	10	98.5	7.42	58.28
A2Y2Z1	at2g44100	30.5	signalling.G-proteins	Guanosine nucleotide diphosphate dissociation inhibitor	63	20	49.6	5.85	111.06
A2Y3B5	at2g26300	30.5	signalling.G-proteins	Guanine nucleotide-binding protein alpha-1 subunit	33	11	44.2	7.09	40.96
A2Y3W4	at5g58420	29.2.1.2.1.4	protein.synthesis.ribosomal protein.eukaryotic.40S subunit.S4	40S ribosomal protein S4	28	7	31.7	10.08	23.9
A2Y470	at5g60920	10.2.2	cell wall.cellulose synthesis.COBRA	C	20	8	50.3	8.5	52.99
A2Y472	at2g41200	35.2	not assigned.unknown	Uncharacterized protein	21	2	19.3	9	8.34
A2Y5F8	at3g53740	29.2.1.2.2.36	protein.synthesis.ribosomal protein.eukaryotic.60S subunit.L36	60S ribosomal protein L36	23	5	12.7	11.43	21.07
A2Y5N8	at5g58430	27.3.99	RNA.regulation of transcription.unclassified	Exocyst subunit Exo70 family protein	8	4	71.8	4.96	11.48
A2Y5T2	at5g58300	30.2.3	signalling.receptor kinases.leucine rich repeat III	Protein kinase domain-containing protein	12	7	69.9	8.56	43.17
A2Y653	at1g79330	29.5	protein.degradation	Uncharacterized protein	7	2	46	6.48	19.2
A2Y6P9	at4g23630	20.1	stress.biotic	Reticulon-like protein	8	2	28.2	8.28	6.2
A2Y7A6	at1g41880	29.2.1.2.2.535	protein.synthesis.ribosomal protein.eukaryotic.60S subunit.L35A	Uncharacterized protein	48	5	12.7	10.65	35.8
A2Y7D9	at1g52230	1.1.2.2	PS.lightreaction.photosystem I.PSI polypeptide subunits	Photosystem I reaction center subunit VI, chloroplastic	31	2	15	10.17	11.42
A2Y7H9	at2g34480	29.2.1.2.2.518	protein.synthesis.ribosomal protein.eukaryotic.60S subunit.L18A	60S ribosomal protein L18a	38	8	21.4	10.49	39.48
A2Y7J4	at4g20980	29.2.3	protein.synthesis.initiation	Eukaryotic translation initiation factor 3 subunit D	17	8	65	5.48	29.89
A2Y7R4	at1g53240	8.1.9	TCA / org. transformation.TCA.malate DH	Malate dehydrogenase	40	9	35.4	8.1	36.37
A2YA91	at3g43190	2.2.1.5	major CHO metabolism.degradation.sucrose.Susy	Sucrose synthase	49	28	91.6	6.39	212.26
A2YAT3	at1g35720	31.1	cell.organisation	Annexin	52	14	35.7	6.74	44.34
A2YB92	at1g59610	26.17	misc.dynamin	Uncharacterized protein	17	13	99.2	9.17	76.24
A2YCB9	at3g54890	1.1.2.1	PS.lightreaction.photosystem I.LHC-I	Chlorophyll a-b binding protein, chloroplastic	9	2	26.2	6.1	14.55
A2YCI2	at3g16240	34.19.2	transport.Major Intrinsic Proteins.TIP	Uncharacterized protein	52	6	25	6.11	558.34
A2YEA2	at2g19580	33.99	development.unspecified	Uncharacterized protein	7	2	29.8	8.41	6.17
A2YEB4	at1g10430	29.4	protein.postranslational modification	Serine/threonine-protein phosphatase PP2A-1	22	5	35.1	5.02	19.24
A2YH94	at5g01410	18	Co-factor and vitamine metabolism	S	27	8	39.4	7.85	32.93
A2YHJ1	at5g67380	29.4	protein.postranslational modification	Protein kinase domain-containing protein	26	7	45.4	8.63	26.45
A2YHX1	at5g65700	30.2.11	signalling.receptor kinases.leucine rich repeat XI	Protein kinase domain-containing protein	26	15	108.7	6.16	108.02
A2YJV9	at2g30050	29.3.4.4	protein.targeting.secretory pathway.plasma membrane	WD_REPEATS_REGI	21	4	33.7	7.05	12.88
A2YKV0	at2g37170	34.19.1	transport.Major Intrinsic Proteins.PIP	Uncharacterized protein	19	4	29.9	7.83	223.98
A2YLP5	at4g18060	35.1	not assigned.no ontology	SH3 domain-containing protein	9	2	38.9	7.33	7.12
A2YLQ7	at3g21790	26.2	misc.UDP glucosyl and glucoronyl transferases	Uncharacterized protein	12	3	52.2	6.48	55.54
A2YM28	at5g54770	18.2	Co-factor and vitamine metabolism.thiamine	Thiamine thiazole synthase, chloroplastic	20	4	37	5.69	33.58
A2YMP7	at1g61250	34.99	transport.misc	Putative secretory carrier-associated membrane protein 1	7	2	34.1	8.38	9.13
A2YMS7	at5g19450	30.3	signalling.calcium	Uncharacterized protein	28	13	62.4	7.4	50.99
A2YMX5	at5g19780	31.1	cell.organisation	Tubulin alpha chain	66	20	49.6	5.06	620.23
A2YNC3	at5g39410	35.2	not assigned.unknown	Sacchrp_dh_NADP domain-containing protein	11	2	48.4	8.95	18.63
A2YNM6	at1g23290	29.2.1.2.2.527	protein.synthesis.ribosomal protein.eukaryotic.60S subunit.L27A	Ribosomal_L18e/L15P domain-containing protein	42	5	16	10.87	35.64
A2YNT9	at5g10360	29.2.1.2.1.6	protein.synthesis.ribosomal protein.eukaryotic.40S subunit.S6	40S ribosomal protein S6	28	5	28.5	10.65	37.22
A2YP58	at5g49650	3.7	minor CHO metabolism.sugar kinases	Uncharacterized protein	7	2	61.7	5.52	8.96
A2YPE3	at4g14280	35.2	not assigned.unknown	Uncharacterized protein	8	6	103.7	8.5	20.49
A2YQB6	at4g25570	21.2	redox.ascorbate and glutathione	Cytochrome b561 domain-containing protein	8	2	25.4	9.72	10.84
A2YQI8	at4g09900	35.1	not assigned.no ontology	AB hydrolase-1 domain-containing protein	21	5	43.1	8.03	16.32
A2YQN3	at5g24510	29.2.1.2.2.81	protein.synthesis.ribosomal protein.eukaryotic.60S subunit.P1	Uncharacterized protein	79	5	11.1	4.51	40.92
A2YQT7	at3g04120	4.1.9	glycolysis.cytosolic branch.glyceraldehyde 3-phosphate dehydrogenase (GAP-DH)	Glyceraldehyde-3-phosphate dehydrogenase, cytosolic	66	18	36.4	7.11	249.58
A2YRD4	at2g45140	29.3.4.1	protein.targeting.secretory pathway.ER	MSP domain-containing protein	13	2	26.8	7.81	7.8
A2YSV1	at5g57460	35.2	not assigned.unknown	MHD domain-containing protein	12	4	67.8	6.01	17.21
A2YTW2	at4g12730	10.5.1	cell wall.cell wall proteins.AGPs	Fasciclin-like arabinogalactan-protein-like	41	15	43.6	8.24	213.19
A2YVL4	at5g58070	34.99	transport.misc	Lipocln_cytosolic_FA-bd_dom	23	10	43.8	5.91	100.4
A2YWB4	at1g78300	30.7	signalling.14-3-3 proteins	14_3_3 domain-containing protein	66	16	29	4.94	410.65
A2YWN1	at4g34050	16.2.1.6	secondary metabolism.phenylpropanoids.lignin biosynthesis.CCoAOMT	Uncharacterized protein	17	3	27.8	5.31	10.84
A2YX87	at3g25290	17.2.3	hormone metabolism.auxin.induced-regulated-responsive-activated	Cytochrome b561 domain-containing protein	32	6	32.4	9.76	78.7
A2YXG3	at3g07680	29.3.4.99	protein.targeting.secretory pathway.unspecified	G	19	2	24.5	6.46	27.73
A2YXU2	at5g66140	29.5.11.20	protein.degradation.ubiquitin.proteasom	Proteasome subunit alpha type-7-A	29	5	27.3	7.43	24.49
A2YXU4	at4g35000	21.2.1	redox.ascorbate and glutathione.ascorbate	PER	41	10	31.7	7.97	31.18
A2YY54	at1g03130	1.1.2.2	PS.lightreaction.photosystem I.PSI polypeptide subunits	Uncharacterized protein	57	11	22	9.7	56.63
A2YYH2	at1g49760	27.1	RNA.processing	Polyadenylate-binding protein	12	6	71.6	6.83	33.79
A2Z060	at2g25800	35.2	not assigned.unknown	Uncharacterized protein	9	7	108	7.91	22.94
A2Z0N8	at1g09620	29.1.4	protein.aa activation.leucine-tRNA ligase	Uncharacterized protein	20	16	123.4	6.65	65.82
A2Z1C8	at5g17420	10.2.1	cell wall.cellulose synthesis.cellulose synthase	Cellulose synthase A catalytic subunit 9	19	18	118.6	6.86	152.38
A2Z2F3	at1g55670	1.1.2.2	PS.lightreaction.photosystem I.PSI polypeptide subunits	Uncharacterized protein	17	3	15.2	10.24	7.32
A2Z2J3	at1g33140	29.2.1.2.2.9	protein.synthesis.ribosomal protein.eukaryotic.60S subunit.L9	60S ribosomal protein l9	75	14	21.3	9.61	148.67
A2Z6Y9	at3g19820	17.3.1.2.8	hormone metabolism.brassinosteroid.synthesis-degradation.sterols.DWF1	FAD-binding PCMH-type domain-containing protein	27	14	64.9	8.22	52.66
A2Z8F1	at5g46050	34.13	transport.peptides and oligopeptides	Uncharacterized protein	17	6	65.7	9.16	88.29
A2Z942	at5g23750	27.3.99	RNA.regulation of transcription.unclassified	Uncharacterized protein	27	5	18.6	6.14	23.18
A2Z950	at3g18280	26.21	misc.protease inhibitor/seed storage/lipid transfer protein (LTP) family protein	AAI domain-containing protein	37	4	9.4	8.91	24.22
A2Z9M6	at1g10370	26.9	misc.glutathione S transferases	Uncharacterized protein	10	2	23	5.2	5.69
A2ZAT0	at2g38540	11.6	lipid metabolism.lipid transfer proteins etc	Non-specific lipid-transfer protein 2	39	3	11.5	8.53	20.08
A2ZAT4	at5g59320	11.6	lipid metabolism.lipid transfer proteins etc	Non-specific lipid-transfer protein	35	3	11.9	8.91	18.25
A2ZBV1	#N/A	#N/A	#N/A	Abscisic stress-ripening protein 5	50	3	15.5	6.7	66.71
A2ZBV5	at1g43170	29.2.1.2.2.3	protein.synthesis.ribosomal protein.eukaryotic.60S subunit.L3	Uncharacterized protein	29	12	44.5	10.08	58.69
A2ZBX1	at4g38970	1.3.6	PS.calvin cyle.aldolase	Fructose-bisphosphate aldolase	48	14	42	6.8	74.79
A2ZC27	at1g65870	20.1.7	stress.biotic.PR-proteins	Dirigent protein	52	8	18.1	7.34	196.39
A2ZCG1	at1g31930	30.5	signalling.G-proteins	Uncharacterized protein	11	7	97.1	5.17	32.43
A2ZCQ7	at1g66580	29.2.1.2.2.10	protein.synthesis.ribosomal protein.eukaryotic.60S subunit.L10	60S ribosomal protein L10-1	20	5	25.3	10.24	47.58
A2ZD65	at1g65270	35.2	not assigned.unknown	Uncharacterized protein	7	2	32	7.99	6.66
A2ZE95	at2g37270	29.2.1.2.1.5	protein.synthesis.ribosomal protein.eukaryotic.40S subunit.S5	Ribosomal_S7 domain-containing protein	70	11	22.2	9.7	256.25
A2ZHF9	at5g05270	16.8.2	secondary metabolism.flavonoids.chalcones	Chalcone-flavonone isomerase family protein	56	10	23.2	4.94	50.33
A2ZJA7	at5g60160	29.5.4	protein.degradation.aspartate protease	Uncharacterized protein	12	3	52.4	6.92	12.34
A2ZJH7	at2g28000	1.3.13	PS.calvin cyle.rubisco interacting	Uncharacterized protein	71	28	61.1	5.21	569.69
A2ZLC1	at4g29060	29.2.4	protein.synthesis.elongation	Elongation factor Ts, mitochondrial	11	8	121	4.7	39.71
A2ZLE4	at5g63310	23.4.10	nucleotide metabolism.phosphotransfer and pyrophosphatases.nucleoside diphosphate kinase	Nucleoside diphosphate kinase	25	4	23.2	9.58	12.57
A2ZLM3	at4g02080	30.5	signalling.G-proteins	Uncharacterized protein	66	9	22	7.47	55.28
A2ZLN5	at2g40116	30.4.4	signalling.phosphinositides.phosphoinositide phospholipase C	Phosphoinositide phospholipase C	15	5	65.4	7.02	19.08
A2ZPB9	at2g37540	26.22	misc.short chain dehydrogenase/reductase (SDR)	Uncharacterized protein	11	4	36.8	8.59	10.51
A2ZS73	at3g62360	35.2	not assigned.unknown	Uncharacterized protein	4	3	130.5	5.86	12.2
A2ZTZ7	at2g32520	26.1	misc.misc2		26	3	26.1	5.57	20.32
A2ZZD2	at3g53520	10.1.5	cell wall.precursor synthesis.UXS	NAD(P)-bd_dom domain-containing protein	6	2	41.6	10.54	6.64
A3A338	at5g64270	27.1.1	RNA.processing.splicing	T	32	31	142.2	5.95	136.04
A3A366	at3g44190	35.1	not assigned.no ontology	Pyr_redox_2 domain-containing protein	24	6	38.9	8.34	36.46
A3A4E0	#N/A	#N/A	#N/A		32	2	7	5.73	25.38
A3A568	at4g28080	35.2	not assigned.unknown	Uncharacterized protein	31	42	191.7	6.2	258.33
A3ABM0	at5g16450	25	C1-metabolism	4-hydroxy-4-methyl-2-oxoglutarate aldolase	18	3	17.7	6.54	9.09
A3AD02	at1g60630	30.2.3	signalling.receptor kinases.leucine rich repeat III	Protein kinase domain-containing protein	9	3	75.9	8.38	10.11
A3ADQ4	at2g45470	10.5.1	cell wall.cell wall proteins.AGPs	FAS1 domain-containing protein	39	12	40.4	9.95	164.08
A3ADU2	at4g35230	29.4.1.52	protein.postranslational modification.kinase.receptor like cytoplasmatic kinase II	Protein kinase domain-containing protein	57	20	59.4	6.43	125.53
A3AI13	at1g05190	29.2.1.1.1.2.6	protein.synthesis.ribosomal protein.prokaryotic.chloroplast.50S subunit.L6	Uncharacterized protein	29	6	24.9	10.05	25.53
A3APM6	at1g64510	29.2.1.1.1.1.6	protein.synthesis.ribosomal protein.prokaryotic.chloroplast.30S subunit.S6	Uncharacterized protein	18	2	22.9	8.09	9.74
A3AX85	at2g32730	29.5.11.20	protein.degradation.ubiquitin.proteasom	26S proteasome non-ATPase regulatory subunit 1	42	25	109.1	5.29	223.52
A3AXK2	at1g11860	1.2.4.2	PS.photorespiration.glycine cleavage.T subunit	Aminomethyltransferase	13	3	38.7	7.77	17.43
A3AYB7	at1g19870	30.3	signalling.calcium	DUF4005 domain-containing protein	36	25	99.1	5	169.59
A3BCS7	at1g24510	29.4	protein.postranslational modification	Uncharacterized protein	12	4	59.2	6.01	32.58
A3BKU8	at4g21280	1.1.1.2	PS.lightreaction.photosystem II.PSII polypeptide subunits	Uncharacterized protein	35	6	22.6	9.8	38.46
A3BNI4	at2g39050	35.1.41	not assigned.no ontology.hydroxyproline rich proteins	Uncharacterized protein	74	22	39.2	7.58	542.82
A3BQX7	at3g13580	29.2.1.2.2.7	protein.synthesis.ribosomal protein.eukaryotic.60S subunit.L7	Uncharacterized protein	33	10	31.3	9.98	66.95
A3BSN0	at3g27870	34.1	transport.p- and v-ATPases	Phospholipid-transporting ATPase	4	3	130.3	6.32	13.26
A3BUJ5	at5g52640	20.2.1	stress.abiotic.heat	HATPase_c domain-containing protein	57	22	48	4.75	218.4
A3BV13	#N/A	#N/A	#N/A	Uncharacterized protein	30	20	115.2	4.5	120.59
A3BWI2	at5g55850	30.1.1	signalling.in sugar and nutrient physiology	AvrRpt-cleavage domain-containing protein	25	2	15	7.69	15.14
A3BXL8	at1g15520	34.16	transport.ABC transporters and multidrug resistance systems	ABC transporter G family member 53	36	34	162.7	7.02	191.61
A3BY11	at5g15080	29.4.1.57	protein.postranslational modification.kinase.receptor like cytoplasmatic kinase VII	Protein kinase domain-containing protein	5	2	56	9.5	13.99
A3BZM4	at1g47480	11.9.3.2	lipid metabolism.lipid degradation.lysophospholipases.carboxylesterase	Abhydrolase_3 domain-containing protein	25	6	44	7.28	27.94
A3C0D8	at1g09620	29.1.4	protein.aa activation.leucine-tRNA ligase	Uncharacterized protein	22	17	116.3	7.2	75.31
A3C4S4	at5g28840	21.2.1.1	redox.ascorbate and glutathione.ascorbate.GME	GDP-mannose 3,5-epimerase 1	33	10	42.8	6.09	31.38
A3C592	at1g02260	35.1	not assigned.no ontology		22	8	61.3	7.61	126.1
A3C6Q9	at1g10370	26.9	misc.glutathione S transferases	Uncharacterized protein	43	8	25.7	5.76	45.23
A3CA80	at5g48380	30.2.10	signalling.receptor kinases.leucine rich repeat X	Protein kinase domain-containing protein	8	3	69.8	7.12	53.15
A3CE52	at3g11130	31.4	cell.vesicle transport	Clathrin heavy chain	74	92	193.2	5.39	1125.99
A3CFV5	at1g47830	31.4	cell.vesicle transport	AP complex subunit sigma	35	6	18.2	6.04	40.51
A3CI51	at3g04600	29.1	protein.aa activation	Uncharacterized protein	7	3	46.2	5.9	8.96
A3CJV0	at1g74790	31.1	cell.organisation	GSDH domain-containing protein	8	4	72.1	5.71	26.77
A6MZJ4	at1g23410	29.2.1.2.1.27	protein.synthesis.ribosomal protein.eukaryotic.40S subunit.S27	40S ribosomal protein S27a	47	8	17.7	9.8	332.93
A6N098	at5g56170	35.1	not assigned.no ontology	Gpi-anchored protein (Fragment)	17	2	14.5	7.53	14.46
A6N0I8	at1g07930	29.2.4	protein.synthesis.elongation	Elongation factor 1-alpha (Fragment)	45	2	5.4	10.1	6.11
A6N0M9	at4g09320	23.4.10	nucleotide metabolism.phosphotransfer and pyrophosphatases.nucleoside diphosphate kinase	Nucleoside diphosphate kinase 1	83	10	16.8	6.8	66.54
B0FFP0	at1g06680	1.1.1.2	PS.lightreaction.photosystem II.PSII polypeptide subunits	Chloroplast 23 kDa polypeptide of photosystem II	57	6	20	5.68	56.37
B1NY92	at1g27980	11.8.1	lipid metabolism.''exotics'' (steroids, squalene etc).sphingolipids	Sphingosine 1-phosphate lyase	17	4	45.7	9.09	25.22
B5BQV2	at5g55190	30.5	signalling.G-proteins	GTP-binding nuclear protein	55	9	25	7.12	52.44
B7E5F1	at5g14740	8.3	TCA / org. transformation.carbonic anhydrases	Carbonic anhydrase	89	19	22.1	6.67	625.75
B7E7K3	#N/A	#N/A	#N/A	Salt stress-induced protein	70	6	15.2	5.15	44.01
B7EBT7	at1g26910	29.2.1.2.2.10	protein.synthesis.ribosomal protein.eukaryotic.60S subunit.L10	60s ribosomal protein	34	7	24.7	10.36	55.39
B7EK19	at2g44300	11.6	lipid metabolism.lipid transfer proteins etc	cDNA clone:J023117F24, full insert sequence	41	6	21.1	8.32	57.32
B7ENG6	at5g14030	35.1	not assigned.no ontology	Translocon-associated protein subunit beta	25	3	20.4	9.7	19.79
B7FAB9	at1g55190	31.4	cell.vesicle transport	PRA1 family protein	29	3	21.2	8.22	9.83
B7FAL5	at1g51510	27.4	RNA.RNA binding	RNA-binding protein Y14A	50	5	22.1	5.4	38.69
B8A6Z7	at1g22540	34.13	transport.peptides and oligopeptides	Uncharacterized protein	9	3	59	8.21	21.73
B8A738	at1g56720	29.4.1.55	protein.postranslational modification.kinase.receptor like cytoplasmatic kinase V	Protein kinase domain-containing protein	12	5	57.1	8.59	38.63
B8A7M5	at3g09740	31.4	cell.vesicle transport	Uncharacterized protein	15	3	25.6	6.95	35.25
B8A7M8	at5g08680	9.9	mitochondrial electron transport / ATP synthesis.F1-ATPase	ATP synthase subunit beta	12	4	65.9	7.18	22.17
B8A7P8	at3g25520	29.2.1.2.2.5	protein.synthesis.ribosomal protein.eukaryotic.60S subunit.L5	Ribosomal_L18_c domain-containing protein	48	11	34.7	9.1	62.63
B8A812	at2g01600	35.1.21	not assigned.no ontology.epsin N-terminal homology (ENTH) domain-containing protein	ENTH domain-containing protein	10	5	63.1	5.21	22.92
B8A8C9	at2g42690	11.9.2	lipid metabolism.lipid degradation.lipases	Phospholipase A1-II 5	53	14	50.4	6.98	110.87
B8A9F1	at3g58760	29.4	protein.postranslational modification	Uncharacterized protein	9	2	44.5	8.19	12.86
B8A9J6	at4g25970	11.3.8	lipid metabolism.Phospholipid synthesis.phosphatidylserine decarboxylase	Phosphatidylserine decarboxylase proenzyme 2	21	12	67.9	5.8	53.55
B8AAF2	at1g61250	34.99	transport.misc	Secretory carrier-associated membrane protein	12	3	32.2	8.5	8.32
B8AAT9	at3g28710	34.1.1	transport.p- and v-ATPases.H+-transporting two-sector ATPase	V-type proton ATPase subunit	53	12	40.8	4.92	58.86
B8AB91	at3g08640	35.1	not assigned.no ontology	Uncharacterized protein	14	2	34.9	9.07	12.35
B8AB93	at1g10630	29.4	protein.postranslational modification	Uncharacterized protein	73	10	20.7	6.95	374.55
B8ABD8	at5g46110	2.2.2.6	major CHO metabolism.degradation.starch.transporter	TPT domain-containing protein	14	4	38.5	9.06	35.18
B8ABJ9	at2g26730	30.2.3	signalling.receptor kinases.leucine rich repeat III	Protein kinase domain-containing protein	50	24	70.6	7.52	438.41
B8ABW1	at1g80410	26.5	misc.acyl transferases	Uncharacterized protein	6	5	103.7	6.47	17.99
B8ACX0	at1g66910	30.2.20	signalling.receptor kinases.wheat LRK10 like	Protein kinase domain-containing protein	4	2	80.7	6.35	16.44
B8ADM7	at3g62160	35.1	not assigned.no ontology	Uncharacterized protein	36	9	46.1	5.92	35.99
B8ADU1	at2g34160	35.2	not assigned.unknown	Alba domain-containing protein	43	4	15.5	5.21	20.15
B8ADY7	at3g25530	7.1.3	OPP.oxidative PP.6-phosphogluconate dehydrogenase	Uncharacterized protein	20	4	30.5	6.6	14.7
B8AE20	at3g11400	29.2.3	protein.synthesis.initiation	Eukaryotic translation initiation factor 3 subunit G	34	7	32	8.5	26.28
B8AEQ9	at4g20360	29.2.4	protein.synthesis.elongation	Elongation factor Tu	58	20	55.5	6.01	260.36
B8AEU9	at1g04690	34.15	transport.potassium	Aldo_ket_red domain-containing protein	57	12	36.4	7.4	45.99
B8AF05	at1g67700	29.5	protein.degradation	Uncharacterized protein	29	5	33.7	9.92	47.99
B8AFL9	at2g20050	29.4	protein.postranslational modification	Uncharacterized protein	11	9	120.8	5.27	30.3
B8AFT1	at1g16470	29.5	protein.degradation	Proteasome subunit alpha type	28	5	25.8	5.48	20.33
B8AFU0	at2g33470	11.6	lipid metabolism.lipid transfer proteins etc	GLTP domain-containing protein	14	3	28.1	6.54	12.12
B8AG03	at1g62740	20	stress	Uncharacterized protein	5	2	66.8	6.1	7.19
B8AGN8	at1g08360	29.2.1.1.3.2.510	protein.synthesis.ribosomal protein.prokaryotic.unknown organellar.50S subunit.L10A	Uncharacterized protein	27	7	35.4	9.6	43.01
B8AGU8	at1g68010	1.2.6	PS.photorespiration.hydroxypyruvate reductase	Uncharacterized protein	28	7	44.8	7.49	28.1
B8AGV3	at1g20580	27.1	RNA.processing	Small nuclear ribonucleoprotein Sm D3	26	3	14.3	11.06	24.95
B8AH74	at5g16880	31.4	cell.vesicle transport	Uncharacterized protein	7	2	43.6	4.77	8.8
B8AHL2	at2g17420	21.1	redox.thioredoxin	Thioredoxin reductase	17	3	34.7	6.64	21.66
B8AHQ9	at2g20580	29.5.11.20	protein.degradation.ubiquitin.proteasom	26S proteasome non-ATPase regulatory subunit 2	60	37	98	5.21	262.01
B8AHZ2	at2g31660	29.3.1	protein.targeting.nucleus	Importin N-terminal domain-containing protein	5	4	118.3	4.93	14.2
B8AI21	at5g37680	29.3.4.99	protein.targeting.secretory pathway.unspecified	Uncharacterized protein	42	6	20.6	8.43	31.65
B8AIF2	at1g73590	17.2.2	hormone metabolism.auxin.signal transduction	Auxin efflux carrier component	31	12	64.7	8.82	59.3
B8AIH4	at2g02560	17.2.2	hormone metabolism.auxin.signal transduction	TIP120 domain-containing protein	16	14	134.2	6.11	76.23
B8AL25	at2g28760	10.1.5	cell wall.precursor synthesis.UXS	NAD(P)-bd_dom domain-containing protein	51	14	46.7	7.88	63.09
B8ALD1	at5g39950	21.1	redox.thioredoxin	Thioredoxin	52	6	14.8	5.97	39.45
B8ALS4	at3g03960	29.6	protein.folding	Uncharacterized protein	23	8	58.7	5.43	27.58
B8ALY9	at1g63830	35.1.42	not assigned.no ontology.proline rich family	Uncharacterized protein	16	4	30.1	6.46	26.52
B8AMB1	at3g46060	30.5	signalling.G-proteins	Uncharacterized protein	75	15	23.8	7.81	349.86
B8AMP7	at5g59010	29.4.1.52	protein.postranslational modification.kinase.receptor like cytoplasmatic kinase II	Uncharacterized protein	25	10	54.2	6.67	48.61
B8AMT7	at5g09810	31.1	cell.organisation	Uncharacterized protein	35	11	41.7	5.49	231.82
B8AND0	at5g18410	31.1	cell.organisation	Uncharacterized protein	15	13	146.7	5.8	70.29
B8ANZ3	at1g03600	1.1.1.2	PS.lightreaction.photosystem II.PSII polypeptide subunits	Uncharacterized protein	29	3	17.6	9.91	15.35
B8APD9	at5g27850	29.2.1.2.2.18	protein.synthesis.ribosomal protein.eukaryotic.60S subunit.L18	Ribosomal_L18e/L15P domain-containing protein	34	6	21.1	11.43	31.34
B8APW1	at5g10780	35.1	not assigned.no ontology	Uncharacterized protein	26	3	19.3	9.04	15.42
B8AQ38	at5g27470	29.1.11	protein.aa activation.serine-tRNA ligase	AA_TRNA_LIGASE_II domain-containing protein	14	4	50.5	6.3	24.04
B8AQE5	at1g14830	26.17	misc.dynamin	Uncharacterized protein	22	12	68	8.31	47.76
B8AQQ8	at4g34490	28.99	DNA.unspecified	Adenylyl cyclase-associated protein	31	9	49.8	8.06	39.7
B8AR37	at5g49720	10.2	cell wall.cellulose synthesis	Endoglucanase	35	17	69	8.95	107.91
B8ARW3	at1g17200	35.1	not assigned.no ontology	CASP-like protein 2A1	64	8	22.1	7.65	133.4
B8AS56	at1g43890	30.5	signalling.G-proteins	Uncharacterized protein	39	7	23.6	5.54	42.23
B8AST6	at5g22500	11.9.4.13	lipid metabolism.lipid degradation.beta-oxidation.acyl CoA reductase	Fatty acyl-CoA reductase	25	9	56.7	8.37	48.36
B8AT56	at4g38350	35.1	not assigned.no ontology	SSD domain-containing protein	14	15	137.8	7.06	59.33
B8ATC8	at2g17290	30.3	signalling.calcium	Uncharacterized protein	37	12	60.9	5.74	52.31
B8ATU3	at2g44120	29.2.1.2.2.7	protein.synthesis.ribosomal protein.eukaryotic.60S subunit.L7	Uncharacterized protein	42	11	28.3	10.04	66.65
B8AU72	at3g23840	35.1	not assigned.no ontology	Uncharacterized protein	41	11	46.6	6.05	62.26
B8AUD0	at2g39960	29.3.4.1	protein.targeting.secretory pathway.ER	Uncharacterized protein	20	3	21.1	9.17	11.35
B8AUF1	at1g34750	29.4	protein.postranslational modification	PPM-type phosphatase domain-containing protein	51	9	31	6.32	72.5
B8AUF8	at4g20410	29.3.4.99	protein.targeting.secretory pathway.unspecified	Uncharacterized protein	34	8	33.1	5.17	40.27
B8AVI5	at1g74050	29.2.1.2.2.6	protein.synthesis.ribosomal protein.eukaryotic.60S subunit.L6	60S ribosomal protein L6	31	7	24.6	10.1	25.53
B8AW31	at4g30900	35.2	not assigned.unknown	Endo/exonuclease/phosphatase domain-containing protein	18	2	35.4	6.23	9.73
B8AWD9	at5g05010	31.4	cell.vesicle transport	MHD domain-containing protein	13	6	66.4	6.21	48.23
B8AWE4	at3g62840	27.1	RNA.processing	Small nuclear ribonucleoprotein Sm D2	34	4	12	9.94	22.61
B8AWG8	at5g42080	30.5	signalling.G-proteins	Uncharacterized protein	60	30	68.6	7.78	122.19
B8AXV2	at1g11910	29.5.4	protein.degradation.aspartate protease	Uncharacterized protein	60	13	42.3	5.19	81.82
B8AY43	at4g02570	29.5.11.4.3.3	protein.degradation.ubiquitin.E3.SCF.cullin	CULLIN_2 domain-containing protein	4	2	86.8	6.95	6.02
B8AY44	at5g18580	31.1	cell.organisation	Uncharacterized protein	6	3	55.2	5.07	8.24
B8AYG2	at3g16950	8.1.1.3	TCA / org. transformation.TCA.pyruvate DH.E3	Dihydrolipoyl dehydrogenase	34	15	59	6.74	187.72
B8AYT1	at3g53990	20.2.2	stress.abiotic.cold	Usp domain-containing protein	19	3	17.9	6.79	15.97
B8AZ04	at3g09800	29.3.4.99	protein.targeting.secretory pathway.unspecified	Clat_adaptor_s domain-containing protein	20	2	19.4	4.73	11.51
B8AZB0	at1g06840	30.2.8.1	signalling.receptor kinases.leucine rich repeat VIII-1	Protein kinase domain-containing protein	17	10	104.3	6.32	58.97
B8AZR2	at1g61250	34.99	transport.misc	Secretory carrier-associated membrane protein	23	6	31.5	7.9	78.16
B8AZZ6	at3g18820	30.5	signalling.G-proteins	Uncharacterized protein	67	11	23	5.5	89.59
B8B031	at2g46290	29.2.3	protein.synthesis.initiation	Eukaryotic translation initiation factor 3 subunit I	37	9	36.1	6.1	49.37
B8B0A5	at1g70670	33.99	development.unspecified	Uncharacterized protein	70	13	23.6	9.17	87.91
B8B1K5	at2g36850	3.6	minor CHO metabolism.callose	FKS1_dom1 domain-containing protein	49	82	222.3	8.68	597.29
B8B3H7	at2g25190	35.2	not assigned.unknown	DUF862 domain-containing protein	10	3	27.5	10.42	14.78
B8B3L8	at5g28060	29.2.1.2.1.24	protein.synthesis.ribosomal protein.eukaryotic.40S subunit.S24	40S ribosomal protein S24	32	4	15.7	10.56	22.38
B8B3W5	at2g26330	30.2.13	signalling.receptor kinases.leucine rich repeat XIII	Protein kinase domain-containing protein	5	3	101.6	6.46	13.06
B8B4A6	at2g22125	35.1.19	not assigned.no ontology.C2 domain-containing protein	C2 domain-containing protein	58	77	225.6	5.44	632.38
B8B4V6	at5g10020	30.2.3	signalling.receptor kinases.leucine rich repeat III	Protein kinase domain-containing protein	13	9	114	6.55	45.62
B8B4X3	at1g14000	29.4	protein.postranslational modification	Uncharacterized protein	30	10	50.2	7.59	37.76
B8B516	at1g13460	29.4	protein.postranslational modification	Serine/threonine protein phosphatase 2A	8	3	59.4	8.21	10.54
B8B5H7	at3g61050	30.3	signalling.calcium	Uncharacterized protein	36	10	55.3	8.46	91.81
B8B5T6	at5g57655	3.5.1	minor CHO metabolism.others.Xylose isomerase	Xylose isomerase	29	10	53.3	5.66	41.99
B8B6I5	at1g61900	35.1	not assigned.no ontology	Uncharacterized protein	11	4	52.4	5.4	22.03
B8B6K1	at5g42510	20.1.7	stress.biotic.PR-proteins	Dirigent protein	24	3	23.1	5.76	37.42
B8B6R2	at2g27035	26.19	misc.plastocyanin-like	Phytocyanin domain-containing protein	58	10	19.2	8.59	127.19
B8B7C5	at3g14420	1.2.2	PS.photorespiration.glycolate oxydase	Peroxisomal (S)-2-hydroxy-acid oxidase GL	50	14	40.2	8.48	64.34
B8B7G9	at4g03390	30.2.5	signalling.receptor kinases.leucine rich repeat V	Protein kinase domain-containing protein	7	4	84.9	6.54	78.22
B8B8E9	at3g63140	27.3.99	RNA.regulation of transcription.unclassified	Epimerase domain-containing protein	18	5	41	7.81	21.17
B8B8G2	at5g19780	31.1	cell.organisation	Tubulin alpha chain	32	10	50	5.25	364.54
B8B8L9	at3g50530	29.4	protein.postranslational modification	Protein kinase domain-containing protein	17	5	51.2	8.09	39.93
B8B8Q4	at2g24765	29.4	protein.postranslational modification	Uncharacterized protein	32	5	20.4	5.63	26.78
B8B954	at3g21630	30.2.21	signalling.receptor kinases.lysine motif	Protein kinase domain-containing protein	19	8	68.8	6.04	62.23
B8B9C3	at5g51920	35.2	not assigned.unknown	Uncharacterized protein	8	5	98.5	8.7	17.21
B8B9C4	at5g51970	3.3	minor CHO metabolism.sugar alcohols	PKS_ER domain-containing protein	10	2	38.5	6.39	14.17
B8B9N6	at5g22440	29.2.1.1.3.2.510	protein.synthesis.ribosomal protein.prokaryotic.unknown organellar.50S subunit.L10A	Glutaredoxin domain-containing protein	23	8	57.7	9.67	44.03
B8BA58	at1g53050	29.4	protein.postranslational modification	Protein kinase domain-containing protein	9	5	82.5	9.39	27.58
B8BAX1	at1g32400	33.99	development.unspecified	Uncharacterized protein	6	2	33.9	7.2	6.28
B8BB68	at1g34210	30.2.2	signalling.receptor kinases.leucine rich repeat II	LRR receptor kinase BAK1	30	13	68.6	6.2	82.31
B8BBB2	at1g02180	1.1.5.2	PS.lightreaction.other electron carrier (ox/red).ferredoxin	Uncharacterized protein	38	5	23.3	8.1	97.36
B8BC94	at4g26690	11.9.3.3	lipid metabolism.lipid degradation.lysophospholipases.glycerophosphodiester phosphodiesterase	Uncharacterized protein	31	19	83.5	5.63	157.04
B8BCI1	at1g50480	25.2	C1-metabolism.formate-tetrahydrofolate ligase	Uncharacterized protein	37	15	68.1	7.01	63.78
B8BCJ0	at1g04980	21.1	redox.thioredoxin	Uncharacterized protein	26	7	49	5.72	28.19
B8BDL2	at5g52060	20.2	stress.abiotic	Uncharacterized protein	7	2	44.7	9.11	26.55
B8BE27	at4g35790	11.9.3.1	lipid metabolism.lipid degradation.lysophospholipases.phospholipase D	Phospholipase D	37	22	95.5	7.17	109.55
B8BEP6	at2g34420	1.1.1.1	PS.lightreaction.photosystem II.LHC-II	Chlorophyll a-b binding protein, chloroplastic	59	8	28	5.26	122
B8BER3	at4g29990	30.2.1	signalling.receptor kinases.leucine rich repeat I	Protein kinase domain-containing protein	11	4	94.6	5.31	19.08
B8BF66	at3g50590	35.1	not assigned.no ontology	WD_REPEATS_REGI	31	35	176.3	8.24	247.66
B8BF82	at4g02050	34.2	transporter.sugars	MFS domain-containing protein	13	3	55.3	9.03	19.32
B8BFM6	at5g16120	11.9.2.2	lipid metabolism.lipid degradation.lipases.acylglycerol lipase	Hydrolase_4 domain-containing protein	5	2	41.5	6.84	6.15
B8BFZ6	at1g50200	29.1.7	protein.aa activation.alanine-tRNA ligase	Alanine--tRNA ligase	13	10	104.7	6.24	36.5
B8BG04	at4g39080	34.1	transport.p- and v-ATPases	V-type proton ATPase subunit a	34	18	92.2	5.94	110.01
B8BH38	at3g54840	30.5	signalling.G-proteins	Uncharacterized protein	20	5	28.6	7.23	29.35
B8BHS9	at4g12420	33.99	development.unspecified	Uncharacterized protein	30	14	66.7	8.57	92.27
B8BHW2	at5g53560	21.99	redox.misc	Cytochrome b5 heme-binding domain-containing protein	40	6	21.7	5.45	29.18
B8BI35	atcg00820	29.2.1.1.1.1.19	protein.synthesis.ribosomal protein.prokaryotic.chloroplast.30S subunit.S19	Uncharacterized protein	37	4	8.2	9.99	11.34
B8BJ75	at5g52340	31.4	cell.vesicle transport	Exocyst subunit Exo70 family protein	3	2	72.8	7.83	5.56
B8BJE0	at3g01780	35.2	not assigned.unknown	Uncharacterized protein	33	29	156.8	5.94	127.04
B8BJU7	at5g23530	24	Biodegradation of Xenobiotics	Abhydrolase_3 domain-containing protein	36	8	37.5	8.27	35.66
B8BLI9	at1g53850	29.5.11.20	protein.degradation.ubiquitin.proteasom	Proteasome subunit alpha type	55	8	26	4.75	70.91
B8BLP4	at3g16640	33.99	development.unspecified	TCTP domain-containing protein	27	9	55.6	8.31	91.36
B8BLR3	at3g45780	30.11	signalling.light	Uncharacterized protein	4	4	103.4	8.31	14.08
B8BM17	at3g52990	4.1.15	glycolysis.cytosolic branch.pyruvate kinase (PK)	Pyruvate kinase 2, cytosolic	34	13	57.4	6.76	102.37
B8BM32	at4g33865	29.2.1.2.1.29	protein.synthesis.ribosomal protein.eukaryotic.40S subunit.S29	Uncharacterized protein	39	5	10.8	9.95	24.98
B8BN11	at2g34590	11.1.31	lipid metabolism.FA synthesis and FA elongation.pyruvate DH	Pyruvate dehydrogenase E1 component subunit beta	39	11	42.1	6.84	147.07
B8BNF7	at1g04170	29.2.3	protein.synthesis.initiation	Tr-type G domain-containing protein	8	3	53.6	8.62	11.66
B8BNQ4	at5g50920	29.5.5	protein.degradation.serine protease	UVR domain-containing protein	19	19	156.8	6.98	155.14
B9EV82	at3g56940	19.12	tetrapyrrole synthesis.magnesium-protoporphyrin IX monomethyl ester (oxidative) cyclase	Rubrerythrin domain-containing protein	11	3	69.8	8.66	8.78
B9EW05	at3g48860	35.2	not assigned.unknown	Uncharacterized protein	6	2	58.2	5.95	8.17
B9EX61	at1g32080	35.1	not assigned.no ontology	Uncharacterized protein	31	9	53.6	9.8	95.94
B9EXN4	at3g13870	33.99	development.unspecified	Protein R	19	11	90.4	6.2	47.98
B9EY56	at5g11490	31.4	cell.vesicle transport	Beta-adaptin-like protein	4	2	93.1	5.34	9.08
B9EYD6	at5g24710	35.1	not assigned.no ontology	WD_REPEATS_REGI	29	28	146.7	7.12	167.59
B9EYE7	at4g23850	11.1.9	lipid metabolism.FA synthesis and FA elongation.long chain fatty acid CoA ligase	AMP-binding domain-containing protein	49	25	72.7	6.25	170.11
B9F0E8	at3g44220	20.1	stress.biotic	LEA_2 domain-containing protein	35	5	23.7	8.81	54.68
B9F137	at2g20190	31.2	cell.division	Uncharacterized protein	2	2	158.8	7.84	18.53
B9F287	at3g04830	35.2	not assigned.unknown	TPR_REGI	34	8	34.3	7.3	31.58
B9F290	at4g17960	35.2	not assigned.unknown		50	4	18.3	6.52	23.63
B9F2D5	at3g52140	35.1.5	not assigned.no ontology.pentatricopeptide (PPR) repeat-containing protein	Uncharacterized protein	11	11	155.9	6.34	52.99
B9F4G7	at1g60430	31.1	cell.organisation	Actin-related protein 2/3 complex subunit 3	27	3	20.7	9.22	11.69
B9F5P1	at3g25290	17.2.3	hormone metabolism.auxin.induced-regulated-responsive-activated	Cytochrome b561 and D	8	2	41.5	9.66	30.11
B9F5W8	at1g74970	29.2.1.1.1.1.9	protein.synthesis.ribosomal protein.prokaryotic.chloroplast.30S subunit.S9	Uncharacterized protein	34	5	19.5	9.77	14.6
B9F662	at5g61140	27.1.2	RNA.processing.RNA helicase	Uncharacterized protein	4	5	235.6	6.61	16.86
B9F6R7	at1g19835	35.2	not assigned.unknown	Uncharacterized protein	19	18	119.9	5.02	83.48
B9F6V9	at3g57490	29.2.1.2.1.2	protein.synthesis.ribosomal protein.eukaryotic.40S subunit.S2	S5 DRBM domain-containing protein	41	12	31.1	10.42	83.34
B9F6Z5	at5g02960	29.2.1.2.1.23	protein.synthesis.ribosomal protein.eukaryotic.40S subunit.S23	Uncharacterized protein	43	6	15	10.32	69.61
B9F773	at1g07320	29.2.1.1.1.2.4	protein.synthesis.ribosomal protein.prokaryotic.chloroplast.50S subunit.L4	Uncharacterized protein	13	2	34.5	6.38	11.04
B9F866	at2g27060	30.2.3	signalling.receptor kinases.leucine rich repeat III	Protein kinase domain-containing protein	10	5	99.6	6.2	41.54
B9F8R5	at5g64080	26.21	misc.protease inhibitor/seed storage/lipid transfer protein (LTP) family protein	AAI domain-containing protein	15	4	33.8	7.06	130.57
B9F8W6	at3g61850	27.3.8	RNA.regulation of transcription.C2C2(Zn) DOF zinc finger family	Uncharacterized protein	44	10	34.7	8.46	109.95
B9FAE7	at5g22780	31.4	cell.vesicle transport	AP-2 complex subunit alpha	42	32	112.4	5.54	137.17
B9FAH6	at3g07160	3.6	minor CHO metabolism.callose	FKS1_dom1 domain-containing protein	48	59	184.4	7.24	439.33
B9FAQ6	at1g14610	29.1.9	protein.aa activation.valine-tRNA ligase	Uncharacterized protein	5	4	120.4	6.68	13.16
B9FAW0	at5g13000	3.6	minor CHO metabolism.callose	FKS1_dom1 domain-containing protein	28	45	228.9	8.87	180.68
B9FB57	at1g49340	30.4	signalling.phosphinositides	Uncharacterized protein	50	68	210.9	6.29	387.73
B9FB63	at1g23260	29.5.11.3	protein.degradation.ubiquitin.E2	UBIQUITIN_C	26	5	26.2	6.06	25.87
B9FB88	at1g64790	29.2	protein.synthesis	Uncharacterized protein	15	24	268	7.08	94.51
B9FBQ3	at4g37930	25.1	C1-metabolism.glycine hydroxymethyltransferase	Serine hydroxymethyltransferase	9	3	53.7	8.43	12.47
B9FCI1	at1g56130	30.2.8.2	signalling.receptor kinases.leucine rich repeat VIII-2	Protein kinase domain-containing protein	49	29	109	7.56	134.12
B9FDF9	at3g07100	29.3.4.2	protein.targeting.secretory pathway.golgi	Uncharacterized protein	8	4	88.4	6.67	21.11
B9FFH1	at1g34580	34.2	transporter.sugars	MFS domain-containing protein	18	4	49.8	9.89	25.01
B9FIN1	at5g12250	31.1	cell.organisation	Uncharacterized protein	55	24	69.7	5.88	745.94
B9FK20	at5g09810	31.1	cell.organisation	Uncharacterized protein	62	17	42.9	5.4	357.32
B9FLV6	at3g02420	35.2	not assigned.unknown	Uncharacterized protein	6	4	113.5	9.55	13.13
B9FMK1	at3g16950	8.1.1.3	TCA / org. transformation.TCA.pyruvate DH.E3	Dihydrolipoyl dehydrogenase	24	17	105.6	6.48	195.26
B9FNJ0	at1g56130	30.2.8.2	signalling.receptor kinases.leucine rich repeat VIII-2	Protein kinase domain-containing protein	5	4	99.8	5.83	20.85
B9FQW5	at2g35190	31.4	cell.vesicle transport	t-SNARE coiled-coil homology	19	2	36	5.47	7.58
B9FRG1	at3g15980	31.4	cell.vesicle transport	Coatomer subunit beta'	11	7	102.3	4.96	27.33
B9FS74	at5g10470	31.1	cell.organisation	Kinesin-like protein KIN-14L	38	38	144.4	6.55	196.96
B9FT27	at3g46290	30.2.16	signalling.receptor kinases.Catharanthus roseus-like RLK1	Protein kinase domain-containing protein	24	15	94.2	7.17	74.16
B9FTM3	at5g26360	29.6	protein.folding	T-complex protein 1 subunit gamma	18	7	67.5	6.57	44.55
B9FTR2	at3g16340	34.16	transport.ABC transporters and multidrug resistance systems	Uncharacterized protein	45	51	169	8.57	468.8
B9FUP9	at2g40840	2.2.2.4	major CHO metabolism.degradation.starch.D enzyme	Uncharacterized protein	12	8	108.8	6.57	26.39
B9FUS8	at3g02050	34.15	transport.potassium	Potassium transporter	5	3	85.1	8.54	11.3
B9FVI2	at2g34680	17.2.3	hormone metabolism.auxin.induced-regulated-responsive-activated	Uncharacterized protein	50	59	184.5	6.07	301.32
B9FW46	at5g66680	26.1	misc.misc2	Dolichyl-diphosphooligosaccharide--protein glycosyltransferase	29	9	61.6	7.8	39.23
B9FY47	at5g47540	35.1.3	not assigned.no ontology.armadillo/beta-catenin repeat family protein	Uncharacterized protein	47	12	34	7.44	58.7
B9FY61	at3g26618	29.2.5	protein.synthesis.release	eRF1_1 domain-containing protein	14	5	58	7.01	14.92
B9FYJ7	at2g21580	29.2.1.2.1.25	protein.synthesis.ribosomal protein.eukaryotic.40S subunit.S25	60S ribosomal export protein NMD3	17	6	33.6	10.67	45.99
B9FZZ5	at1g16080	35.2	not assigned.unknown	Uncharacterized protein	20	3	25.6	5.19	18.35
B9G1U9	at1g21080	20.2.1	stress.abiotic.heat	J domain-containing protein	15	6	75.1	5.36	27.44
B9G4W2	at4g38380	34.16	transport.ABC transporters and multidrug resistance systems	Protein DET	8	5	83.8	8.09	54.48
B9G5Q3	at1g59820	34.1	transport.p- and v-ATPases	Phospholipid-transporting ATPase	13	15	139.2	8.15	62.59
B9G629	at2g18510	27.1.1	RNA.processing.splicing	Uncharacterized protein	5	2	43.6	8.98	6.02
B9G6B3	at1g17880	27.3.50	RNA.regulation of transcription.General Transcription	Nascent polypeptide-associated complex subunit beta	31	8	26.2	9	57.46
B9G6G7	at3g59110	29.4.1.55	protein.postranslational modification.kinase.receptor like cytoplasmatic kinase V	Protein kinase domain-containing protein	14	6	57.2	7.88	37.41
B9GD70	at5g06600	29.5.11.5	protein.degradation.ubiquitin.ubiquitin protease	Uncharacterized protein	11	9	125.9	5.9	32.06
B9GD74	at3g63260	29.4	protein.postranslational modification	Protein kinase domain-containing protein	7	2	38.5	6.84	16.34
C0J9Y2	at4g26530	1.3.6	PS.calvin cyle.aldolase	Fructose-bisphosphate aldolase	63	16	37.7	7.72	136.04
C7J1G7	atcg00900	29.2.1.1.1.1.7	protein.synthesis.ribosomal protein.prokaryotic.chloroplast.30S subunit.S7	Ribosomal protein S7	22	4	17.6	11.77	14.33
C7J8A3	at3g14470	20.1.7	stress.biotic.PR-proteins		23	43	268.3	6.23	278.8
C7J9A0	at3g05975	35.2	not assigned.unknown		22	4	31.3	10.08	43.23
D0PQY0	atcg00640	29.2.1.1.1.2.33	protein.synthesis.ribosomal protein.prokaryotic.chloroplast.50S subunit.L33	Ribosomal protein L33 (Fragment)	64	4	5.6	10.27	19.24
E2CU61	at2g04410	35.2	not assigned.unknown	NIP	40	2	8.8	5.48	8.92
E6Y8C3	at1g04340	35.1	not assigned.no ontology	HRL protein	35	4	17.3	9.88	35.21
E9KIN8	atcg00120	1.1.4.1	PS.lightreaction.ATP synthase.alpha subunit	ATP synthase subunit alpha, chloroplastic	54	23	58.9	7.12	229.89
E9KIP0	atcg00340	1.1.2.2	PS.lightreaction.photosystem I.PSI polypeptide subunits	Photosystem I P700 chlorophyll a apoprotein A2	18	8	82.9	7.23	56.24
E9LQP7	at4g19640	30.5	signalling.G-proteins	Small GTP binding protein Rab5	15	2	22.2	7.97	11.14
G9LZD7	at4g36180	30.2.7	signalling.receptor kinases.leucine rich repeat VII	Probable inactive leucine-rich repeat receptor kinase XIA	6	3	122.3	6.42	11.82
H2KWF1	at2g07050	17.3.1.2.99	hormone metabolism.brassinosteroid.synthesis-degradation.sterols.other	Parkeol synthase	19	12	86.1	6.65	41.37
H2KWR6	at4g12800	1.1.2.2	PS.lightreaction.photosystem I.PSI polypeptide subunits	Photosystem I reaction center subunit XI, chloroplas	37	5	21.4	9.48	26.26
H5ZXH7	atcg00490	1.3.1	PS.calvin cyle.rubisco large subunit	Uncharacterized protein orf389	56	20	43.6	7.28	2223.35
J3R7U9	atcg00750	29.2.1.1.1.1.11	protein.synthesis.ribosomal protein.prokaryotic.chloroplast.30S subunit.S11	30S ribosomal protein S11, chloroplastic	20	2	15.6	12.04	12.71
J7F224	atcg01300	29.2.1.1.1.2.23	protein.synthesis.ribosomal protein.prokaryotic.chloroplast.50S subunit.L23	50S ribosomal protein L23, chloroplastic	39	4	13.6	10.32	18.83
M1SX00	at3g22750	29.4	protein.postranslational modification	Mitogen activated protein kinase kinase kinase 27	42	12	41.7	7.94	87.31
O22386	at3g27850	29.2.1.1.1.2.12	protein.synthesis.ribosomal protein.prokaryotic.chloroplast.50S subunit.L12	50S ribosomal protein L12, chloroplastic	16	2	18.6	5.43	14.69
O49148	at3g11650	20.1	stress.biotic	Harpin induced gene 1 homolog	42	6	22.2	8.85	240.85
P0C2Z7	atcg00480	1.1.4.2	PS.lightreaction.ATP synthase.beta subunit	ATP synthase subunit beta, chloroplastic	76	28	53.9	5.5	279.2
P0C312	atcg00670	29.5	protein.degradation	ATP-dependent Clp protease proteolytic subunit	19	3	24.7	4.75	11.65
P0C355	atcg00350	1.1.2.2	PS.lightreaction.photosystem I.PSI polypeptide subunits	Photosystem I P700 chlorophyll a apoprotein A1	6	5	83.1	7.11	23.67
P0C420	atcg00710	1.1.1.2	PS.lightreaction.photosystem II.PSII polypeptide subunits	Photosystem II reaction center protein H	40	2	7.9	6.55	9.67
P0C480	atcg00160	29.2.1.1.1.1.2	protein.synthesis.ribosomal protein.prokaryotic.chloroplast.30S subunit.S2	30S ribosomal protein S2, chloroplastic	18	5	27	9.91	18.95
P0DKK4	at3g22110	29.5.11.20	protein.degradation.ubiquitin.proteasom	Proteasome subunit alpha type-4-3	50	7	27	6.92	41.12
P0DKK9	at4g25740	29.2.1.2.1.10	protein.synthesis.ribosomal protein.eukaryotic.40S subunit.S10	40S ribosomal protein S10-2	51	8	20.3	9.76	58
P0DO03	at2g22360	20.2.1	stress.abiotic.heat	Chaperone protein dnaJ A8, chloroplastic	14	5	48.2	9.61	20.57
P14717	at2g37040	16.2.1.1	secondary metabolism.phenylpropanoids.lignin biosynthesis.PAL	Phenylalanine ammonia-lyase	66	34	75.5	6.49	282.46
P29545	at5g12110	29.2.4	protein.synthesis.elongation	Elongation factor 1-beta	62	9	23.8	4.77	47.75
P31674	at5g09500	29.2.1.2.1.15	protein.synthesis.ribosomal protein.eukaryotic.40S subunit.S15	40S ribosomal protein S15	64	6	17.4	10.2	179.04
P31924	at3g43190	2.2.1.5	major CHO metabolism.degradation.sucrose.Susy	Sucrose synthase 1	60	43	92.8	6.38	516.42
P35683	at3g13920	29.2.3	protein.synthesis.initiation	Eukaryotic initiation factor 4A-1	70	24	47.1	5.57	251.74
P40393	at4g18800	30.5	signalling.G-proteins	Ras-related protein RIC2	65	16	23.9	5.73	140.19
P41344	at1g20020	1.1.5.3	PS.lightreaction.other electron carrier (ox/red).ferredoxin reductase	Ferredoxin--NADP reductase, leaf isozyme 1,	54	17	40	8.51	82.36
P45960	at5g12250	31.1	cell.organisation	Tubulin beta-4 chain	82	25	50.3	4.86	827.03
P48600	at5g35620	29.2.3	protein.synthesis.initiation	Eukaryotic translation initiation factor isoform 4E-2	28	3	23.2	6.23	9.76
P48642	at3g24170	21.2.2	redox.ascorbate and glutathione.glutathione	Glutathione reductase, cytosolic	6	2	53.5	6.67	9.47
P50156	at2g36830	34.19.2	transport.Major Intrinsic Proteins.TIP	Probable aquaporin TIP1-1	36	4	25.7	6.51	160.12
P52428	at5g42790	29.5.11.20	protein.degradation.ubiquitin.proteasom	Proteasome subunit alpha type-1	39	8	29.6	5.54	34.92
P53683	at4g04720	30.3	signalling.calcium	Calcium-dependent protein kinase 19	66	26	59.5	6.33	366.22
P93844	at3g15730	11.9.3.1	lipid metabolism.lipid degradation.lysophospholipases.phospholipase D	Phospholipase D alpha 2	47	26	91.3	7.03	120.55
Q01I02	at4g31750	29.4	protein.postranslational modification		35	9	30.6	5.15	28.13
Q01I11	at2g20450	29.2.1.2.2.14	protein.synthesis.ribosomal protein.eukaryotic.60S subunit.L14		50	8	15.4	10.2	44.57
Q01I87	at5g17410	31.1	cell.organisation	Gamma-tubulin complex component	7	3	79.8	7.58	9.78
Q01IF6	at4g15415	29.4	protein.postranslational modification	Serine/threonine protein phosphatase	11	4	58.1	7.72	14.06
Q01IY6	at1g77290	26.9	misc.glutathione S transferases		31	6	31.1	9.01	28.01
Q01J03	at4g26690	11.9.3.3	lipid metabolism.lipid degradation.lysophospholipases.glycerophosphodiester phosphodiesterase	B0806H07.1 protein	24	14	81.1	6.09	149.3
Q01JZ7	at1g21170	35.2	not assigned.unknown	Exocyst complex component SEC5	36	34	122.6	6.07	131.9
Q01KM8	at4g30190	34.1.2	transport.p- and v-ATPases.H+-exporting ATPase	Plasma membrane ATPase	70	61	104.8	6.79	2949.43
Q01L89	#N/A	#N/A	#N/A		24	4	25.3	5.06	15.3
Q01MK8	at1g56070	29.2.4	protein.synthesis.elongation	H0613H07.5 protein	52	32	93.9	6.16	503.01
Q0D4F7	at4g23180	30.2.17	signalling.receptor kinases.DUF 26		37	19	73.6	6.95	122.08
Q0D673	at3g15260	29.4	protein.postranslational modification	Probable protein phosphatase 2C 62	20	4	31.7	6.96	17.64
Q0D7G0	at2g35980	33.99	development.unspecified		21	4	29.3	8.56	15.14
Q0D840	at3g51030	21.1	redox.thioredoxin	Thioredoxin H1	90	9	13.1	5.3	53.14
Q0D8C5	at2g19440	26.4.1	misc.beta 1,3 glucan hydrolases.glucan endo-1,3-beta-glucosidase		36	15	60.2	5.53	133.07
Q0D9K5	at1g62790	26.21	misc.protease inhibitor/seed storage/lipid transfer protein (LTP) family protein		19	2	15.7	8.6	33.54
Q0DBI0	at1g17720	29.4	protein.postranslational modification	Serine/threonine-protein phosphatase 2A	5	2	58.2	6.07	7.89
Q0DEU8	at2g45290	1.3.8	PS.calvin cyle.transketolase		50	20	73.4	5.67	106.16
Q0DG77	at2g01600	35.1.21	not assigned.no ontology.epsin N-terminal homology (ENTH) domain-containing protein		9	4	63	5.38	14.45
Q0DH67	at1g10630	29.4	protein.postranslational modification	ADP-ribosylation factor 2	73	10	20.7	6.95	382.08
Q0DHB9	at3g56340	29.2.1.2.1.26	protein.synthesis.ribosomal protein.eukaryotic.40S subunit.S26	40S ribosomal protein S26	40	3	15.2	11.02	17.81
Q0DI56	at5g48380	30.2.10	signalling.receptor kinases.leucine rich repeat X		9	4	69.1	7.96	31.52
Q0DJB6	at3g22400	17.7.1.2	hormone metabolism.jasmonate.synthesis-degradation.lipoxygenase	Lipoxygenase	16	10	95.3	7.59	36.55
Q0DJF9	at3g46780	35.2	not assigned.unknown		46	16	51.2	5.83	132.08
Q0DJU1	at5g25757	35.2	not assigned.unknown	Eukaryotic translation initiation factor 3 subunit L	15	6	61.3	6.65	19.01
Q0DKH4	at5g03170	10.5.1	cell wall.cell wall proteins.AGPs		32	5	27.7	9.57	99.79
Q0DKN6	at4g02510	29.3.3	protein.targeting.chloroplast		14	13	139.9	4.48	56.61
Q0DN56	at5g65700	30.2.11	signalling.receptor kinases.leucine rich repeat XI		29	16	95.4	6.47	85.01
Q0DSY0	at1g07670	34.21	transport.calcium		5	3	91.2	5.15	18.78
Q0DTS9	at2g16230	26.4.1	misc.beta 1,3 glucan hydrolases.glucan endo-1,3-beta-glucosidase		20	3	25.1	4.75	12.48
Q0DXR0	at1g59610	26.17	misc.dynamin		17	13	100.3	9.16	68.39
Q0DY33	at5g13490	34.14	transport.unspecified cations	ATP/ADP translocator	23	7	41.5	9.77	27.11
Q0DYB1	at1g01050	23.4.99	nucleotide metabolism.phosphotransfer and pyrophosphatases.misc	Soluble inorganic pyrophosphatase	36	4	24.1	5.86	18.17
Q0E2Q7	at1g57720	29.2.4	protein.synthesis.elongation		64	20	46.9	6.73	196.18
Q0E2S4	at1g10430	29.4	protein.postranslational modification	Serine/threonine-protein phosphatase PP2A-3	22	5	35.1	5.08	17.8
Q0E4D9	at2g21250	3.5	minor CHO metabolism.others		17	4	41.8	8.05	13.14
Q0IPF7	atcg00490	1.3.1	PS.calvin cyle.rubisco large subunit		31	15	59	8.85	1861.37
Q0IQI1	at3g05975	35.2	not assigned.unknown		34	6	26.9	9.47	44.06
Q0IZG6	at4g11410	26.22	misc.short chain dehydrogenase/reductase (SDR)		47	10	34	7.74	43.01
Q0IZR7	at1g42550	31.1	cell.organisation		28	15	94.2	5.34	76.29
Q0J0L1	at1g05850	20.1	stress.biotic		14	3	36.5	7.37	13.23
Q0J0N7	at4g13010	26.7	misc.oxidases - copper, flavone etc.		27	6	35.9	8.47	28.62
Q0J0U8	at5g56000	20.2.1	stress.abiotic.heat	Heat shock protein	61	39	80.1	5.06	444.14
Q0J3D9	at1g62020	31.4	cell.vesicle transport	Coatomer subunit alpha-3	43	40	136.5	6.89	159.5
Q0J3Y2	at5g52060	20.2	stress.abiotic		8	3	55	8.15	33.64
Q0J4P2	at5g56000	20.2.1	stress.abiotic.heat	Heat shock protein 81-1	58	37	80.1	5.07	415.75
Q0J5J5	at3g02520	30.7	signalling.14-3-3 proteins	G-box binding factor	81	22	28.8	4.84	358.88
Q0J7M1	at2g20900	11.3.5	lipid metabolism.Phospholipid synthesis.diacylglycerol kinase	diacylglycerol kinase	22	7	55.8	6.65	32.05
Q0J803	at2g18740	27.1	RNA.processing	Small nuclear ribonucleoprotein E	66	3	7.5	6.71	51.46
Q0J845	at2g32300	26.7	misc.oxidases - copper, flavone etc.		14	2	17.9	6.77	40.02
Q0JCM0	at3g02520	30.7	signalling.14-3-3 proteins	G-box binding factor	77	21	29.8	4.81	326.47
Q0JDM3	at5g13160	29.4.1.57	protein.postranslational modification.kinase.receptor like cytoplasmatic kinase VII		10	3	49.8	9.74	131.7
Q0JDZ7	at5g59240	29.2.1.2.1.8	protein.synthesis.ribosomal protein.eukaryotic.40S subunit.S8	40S ribosomal protein S8	43	9	24.9	10.4	68.13
Q0JF65	at5g10530	30.2.19	signalling.receptor kinases.legume-lectin		12	5	72.3	8.12	14.7
Q0JF69	at4g02620	34.1.1	transport.p- and v-ATPases.H+-transporting two-sector ATPase		61	4	11.6	7.4	39.89
Q0JFH7	at5g64440	26.8	misc.nitrilases, *nitrile lyases, berberine bridge enzymes, reticuline oxidases, troponine reductases		39	15	66.5	6.65	95.63
Q0JHF8	at1g43670	2.1.1.3	major CHO metabolism.synthesis.sucrose.FBPase	Fructose-1,6-bisphosphatase, cytosolic	9	2	37	5.77	12.13
Q0JJ25	at3g62760	26.9	misc.glutathione S transferases	Glutathione S-transferase 2	54	8	24	6.13	73.05
Q0JKD5	at4g23850	11.1.9	lipid metabolism.FA synthesis and FA elongation.long chain fatty acid CoA ligase		28	17	73.5	6.44	104.26
Q0JLC5	at1g15520	34.16	transport.ABC transporters and multidrug resistance systems	ABC transporter G family member 36	22	20	162.9	7.25	108.82
Q0JNK5	at4g31480	31.4	cell.vesicle transport	Coatomer subunit beta-2	14	9	105.2	5.76	61.72
Q0JNQ7	at4g17040	29.5.5	protein.degradation.serine protease	ATP-dependent Clp protease proteolytic subunit	13	3	32.2	9.03	10.72
Q0JQX3	at1g68400	30.2.3	signalling.receptor kinases.leucine rich repeat III		5	2	73.1	8.43	15.84
Q10AB7	at5g17020	29.3.1	protein.targeting.nucleus	Retrotransposon protein, putative, Ty1-copia subclass	1	2	233.8	7.61	12.37
Q10BJ6	at2g44160	25.6	C1-metabolism.methylenetetrahydrofolate reductase	Methylenetetrahydrofolate reductase	59	21	64	6.07	118.87
Q10CF2	at2g34690	33.99	development.unspecified	Expressed protein	49	8	22.7	8.38	53.11
Q10D38	at5g09690	34.14	transport.unspecified cations	Magnesium transporter MRS2-I	16	3	42.2	5.05	15.18
Q10DN0	at1g50010	31.1	cell.organisation	Tubulin alpha chain	68	19	46	5.03	811.15
Q10F28	at5g06970	35.2	not assigned.unknown	Expressed protein	26	19	125.2	5.97	89.37
Q10FT0	at1g20780	20.1	stress.biotic	U-box domain-containing protein 24	7	3	88.4	5.73	20.19
Q10FT7	at2g27140	20.2.1	stress.abiotic.heat	Hsp20/alpha crystallin family protein, expressed	13	3	31.9	9.47	11.26
Q10G39	at2g34590	11.1.31	lipid metabolism.FA synthesis and FA elongation.pyruvate DH	Pyruvate dehydrogenase E1 component subunit beta-4	44	11	42.8	7.02	109.55
Q10G68	at1g30440	30.11	signalling.light	Transposon protein, putative, Mutator sub-class, expressed	5	3	68.5	6.92	7.9
Q10GJ5	at1g47550	35.2	not assigned.unknown	Roothairless 1, putative, expressed	20	13	100.1	5.8	79.31
Q10HD0	at2g05100	1.1.1.1	PS.lightreaction.photosystem II.LHC-II	Chlorophyll a-b binding protein, chloroplastic	64	10	28.5	5.91	132.47
Q10KU0	at3g21550	35.2	not assigned.unknown	Expressed protein	34	5	20.5	7.43	19.9
Q10LH8	at1g54610	29.4.1	protein.postranslational modification.kinase	Protein kinase domain containing protein, expressed	13	5	45.1	9.17	26.27
Q10LV8	at5g20920	29.2.3	protein.synthesis.initiation	Eukaryotic translation initiation factor 2 beta subunit	10	2	23.7	8.53	6.43
Q10LW0	at3g51550	30.2.16	signalling.receptor kinases.Catharanthus roseus-like RLK1		28	18	96.2	6.54	88.75
Q10LZ2	at1g79620	30.2.8.1	signalling.receptor kinases.leucine rich repeat VIII-1		10	6	106.6	7.15	30.91
Q10M50	at5g13630	19.1	tetrapyrrole synthesis.magnesium chelatase	Magnesium-chelatase subunit ChlH, chloroplastic	18	19	153.4	6.24	98.96
Q10MR0	at2g30260	27.1.1	RNA.processing.splicing	U2 small nuclear ribonucleoprotein B''	13	2	26.1	9.42	9.7
Q10N21	at1g07890	21.2.1	redox.ascorbate and glutathione.ascorbate	L-ascorbate peroxidase 1, cytosolic	83	16	27.1	5.66	146.55
Q10NA9	at3g12580	20.2.1	stress.abiotic.heat	70 kDa heat shock protein	72	35	71.1	5.21	759.58
Q10NP2	at1g05150	30.3	signalling.calcium	Calcium-binding EF hand family protein	43	30	92.4	6.55	250.74
Q10NZ0	at4g26090	20.1	stress.biotic	NB-ARC domain containing protein, expressed	7	4	100.7	7.08	21.06
Q10P35	at2g36530	4.1.14	glycolysis.cytosolic branch.enolase	Enolase 2, putative, expressed	46	14	47.9	5.47	102.45
Q10Q05	at4g19006	29.5.11.20	protein.degradation.ubiquitin.proteasom		63	16	43.6	5.68	124.62
Q10QD5	at3g49870	29.3.4.99	protein.targeting.secretory pathway.unspecified		33	4	20.7	9.04	25.58
Q10QG5	at3g18830	34.2	transporter.sugars	Mannitol transporter, putative, expressed	11	5	55.6	8.66	33.48
Q10QH3	at2g35760	35.1	not assigned.no ontology	CASP-like protein	22	4	20.3	9.29	28.63
Q10QU9	at3g04770	29.2.1.2.1.31	protein.synthesis.ribosomal protein.eukaryotic.40S subunit.SA	40S ribosomal protein SA	36	8	33.1	5.01	62.26
Q10R54	at2g02860	34.2.1	transporter.sugars.sucrose	Sucrose transport protein SUT1	24	8	56.1	8.68	57.51
Q10RN9	at3g54840	30.5	signalling.G-proteins		59	9	21.6	6.34	62.57
Q10RZ3	at1g57860	29.2.1.2.2.21	protein.synthesis.ribosomal protein.eukaryotic.60S subunit.L21	60S ribosomal protein L21, putative, expressed	20	5	18.7	10.4	27.03
Q10SM7	at1g01820	31.1	cell.organisation	Peroxisomal membrane protein 11-1	24	3	26.4	9.96	14.55
Q10SU0	at3g48940	27.3.99	RNA.regulation of transcription.unclassified		59	15	19.5	8.16	179.8
Q259D2	at5g54190	19.14	tetrapyrrole synthesis.protochlorophyllide reductase	NADPH-protochlorophyllide oxidoreductase	12	4	41.1	9.58	14.24
Q259K4	at5g08570	4.1.15	glycolysis.cytosolic branch.pyruvate kinase (PK)	Pyruvate kinase	56	19	55.2	7.91	92.08
Q259Q6	at3g48990	11.1.8	lipid metabolism.FA synthesis and FA elongation.acyl coa ligase	H0306F12.7 protein	9	2	54.4	6.99	8.1
Q25A69	at3g58730	34.1.1.3	transport.p- and v-ATPases.H+-transporting two-sector ATPase.subunit D	H0306F03.5 protein	52	12	29.2	9.8	46.28
Q2QLJ0	at3g63520	16.1.4.10	secondary metabolism.isoprenoids.carotenoids.carotenoid cleavage dioxygenase	9,10-9',10' carotenoid cleavage dioxygenase 1	45	18	60.9	6.33	79.61
Q2QLR2	at4g39260	27.3.75	RNA.regulation of transcription.GRP	Glycine-rich RNA-binding protein GRP1A	60	7	16.1	6.74	160.48
Q2QLY4	at5g17920	13.1.3.4	amino acid metabolism.synthesis.aspartate family.methionine	homocysteine methyltransferase 2	66	36	84.6	6.3	481.41
Q2QLY5	at5g17920	13.1.3.4	amino acid metabolism.synthesis.aspartate family.methionine	homocysteine methyltransferase 1	67	36	84.5	6.3	454.63
Q2QM69	at3g63410	16.1.3.3	secondary metabolism.isoprenoids.tocopherol biosynthesis.MPBQ/MSBQ methyltransferase	2-methyl-6-phytyl-1,4-hydroquinone methyltransferase 2	41	9	38.9	9.52	56.57
Q2QND8	at2g28790	20.2	stress.abiotic		10	2	23.4	8.02	6.18
Q2QNJ0	at1g09310	35.2	not assigned.unknown	Expressed protein	76	14	22	5.4	345.44
Q2QNV2	at2g47710	20.2.99	stress.abiotic.unspecified	Fiber protein Fb19, putative, expressed	57	6	18.1	6.99	120.84
Q2QPR0	at2g37040	16.2.1.1	secondary metabolism.phenylpropanoids.lignin biosynthesis.PAL	Phenylalanine ammonia-lyase	39	22	74.5	6.21	130.37
Q2QPW3	at5g12860	34.9	transport.metabolite transporters at the mitochondrial membrane	2-oxoglutarate/malate translocator, chloroplast	6	3	57.5	9.72	8.1
Q2QQ14	at5g63905	35.2	not assigned.unknown	Expressed protein	27	3	8.5	8.97	14.56
Q2QQX3	at3g19340	35.2	not assigned.unknown	Expressed protein	26	12	59.3	5.94	46.26
Q2QS14	at5g15490	10.1.4	cell wall.precursor synthesis.UGD	UDP-glucose 6-dehydrogenase 4	50	15	52.8	6.13	115.9
Q2QSR7	at1g09340	35.2	not assigned.unknown		42	9	41.5	8.53	50.96
Q2QT07	at1g17840	34.16	transport.ABC transporters and multidrug resistance systems	ABC-2 type transporter family protein, expressed	4	2	79.1	9.25	10.92
Q2QTK0	at1g67090	1.3.2	PS.calvin cyle.rubisco small subunit	Ribulose bisphosphate carboxylase small chain	97	19	14.9	7.08	623.89
Q2QU07	at1g76390	29.5.11.4.2	protein.degradation.ubiquitin.E3.RING	RING-type E3 ubiquitin transferase	52	30	87.9	5.86	199.01
Q2QV94	at5g12370	31.4	cell.vesicle transport	Exocyst complex component 5	32	18	88.2	5.24	98.35
Q2QW32	at1g79620	30.2.8.1	signalling.receptor kinases.leucine rich repeat VIII-1	Leucine Rich Repeat family protein, expressed	47	30	104.2	6.98	276.46
Q2QWN6	at1g77060	27.3.99	RNA.regulation of transcription.unclassified	Carboxyvinyl-carboxyphosphonate phosphorylmutase	23	7	37.5	6.54	41.84
Q2QWU7	at1g34430	8.1.1.2	TCA / org. transformation.TCA.pyruvate DH.E2	Dihydrolipoamide acetyltransferase	58	17	48.3	8.78	265.81
Q2QX08	at5g49040	20.1.7	stress.biotic.PR-proteins	Dirigent protein	43	6	19.3	9.13	59.71
Q2QX58	at1g77590	11.1.9	lipid metabolism.FA synthesis and FA elongation.long chain fatty acid CoA ligase	AMP-binding enzyme family protein, expressed	22	11	76.7	7.4	48.78
Q2QXS4	at5g19140	15	metal handling		25	3	25.2	5.87	15.01
Q2QYK4	at3g08740	29.2.4	protein.synthesis.elongation	Elongation factor P, putative, expressed	18	4	25.1	8.76	15.77
Q2QYL3	at5g59320	11.6	lipid metabolism.lipid transfer proteins etc	Non-specific lipid-transfer protein 3	36	3	12.1	8.91	15.07
Q2QYY2	at2g37050	30.2.1	signalling.receptor kinases.leucine rich repeat I	Leucine-rich repeat family protein, putative, expressed	44	30	101.9	5.68	166.52
Q2QZ89	at3g17340	29.3.1	protein.targeting.nucleus	Expressed protein	7	4	122.6	4.75	16.41
Q2R0A3	#N/A	#N/A	#N/A	Leucine Rich Repeat family protein, expressed	5	3	96.4	8.84	18.72
Q2R0G2	at3g50950	20.1.7	stress.biotic.PR-proteins	Leucine Rich Repeat family protein, expressed	11	9	160.7	8.28	45.35
Q2R0P3	at3g57650	11.3.1	lipid metabolism.Phospholipid synthesis.1-acylglycerol-3-phosphate O-acyltransferase	1-acyl-sn-glycerol-3-phosphate acyltransferase PLS1	20	6	42.4	9.83	19.62
Q2R0X0	at5g53530	29.3.4.3	protein.targeting.secretory pathway.vacuole		14	3	35.3	7.4	11.4
Q2R1J7	at5g39850	29.2.1.2.1.9	protein.synthesis.ribosomal protein.eukaryotic.40S subunit.S9	40S ribosomal protein S9, putative, expressed	52	11	22.3	10.21	96.18
Q2R245	at1g59780	20.1.7	stress.biotic.PR-proteins	Leucine Rich Repeat family protein, expressed	10	11	162.2	5.8	57.88
Q2R2Z0	at1g48520	19.1	tetrapyrrole synthesis.glu-tRNA synthetase	Glutamyl-tRNA(Gln) amidotransferase subunit B	10	3	60.1	6.32	15.64
Q2R351	at5g47910	20.1.1	stress.biotic.respiratory burst	Respiratory burst oxidase protein D, putative, expressed	18	13	105.1	9.13	98.19
Q2R678	at5g36230	29.2.3	protein.synthesis.initiation	Expressed protein	40	13	47.3	5.45	52.09
Q2R9P0	at1g77460	35.1.19	not assigned.no ontology.C2 domain-containing protein	Armadillo/beta-catenin-like repeat family protein	37	49	234.2	6.02	213.53
Q2RA18	at5g64090	35.2	not assigned.unknown	Expressed protein	10	2	45.3	6.19	21.28
Q2RAU4	at2g26780	27.3.67	RNA.regulation of transcription.putative transcription regulator	HEAT repeat family protein, expressed	6	8	199.5	6.15	27.83
Q2RBL3	at3g51740	17.3.2.1	hormone metabolism.brassinosteroid.signal transduction.BRI	Leucine Rich Repeat family protein, expressed	29	16	84.4	8.02	101.14
Q2RBM4	at5g06460	29.5.11.2	protein.degradation.ubiquitin.E1		19	13	117	5.38	53.88
Q2RBQ5	at2g37050	30.2.1	signalling.receptor kinases.leucine rich repeat I	Leucine-rich repeat family protein	42	29	102	5.52	156.06
Q306J3	at1g73040	26.16	misc.myrosinases-lectin-jacalin	Dirigent protein	96	21	33	6.61	1307.71
Q32753	atcg00490	1.3.1	PS.calvin cyle.rubisco large subunit	Ribulose bisphosphate carboxylase large chain	52	29	52.9	6.58	2655.55
Q336M3	at5g17060	29.3.4.99	protein.targeting.secretory pathway.unspecified	ADP-ribosylation factor, putative, expressed	32	4	21.7	6.79	23.82
Q337I1	at1g06950	29.3.3	protein.targeting.chloroplast	IAP100, putative, expressed	65	22	47.2	5.95	279.95
Q337X4	at5g56460	29.4.1.57	protein.postranslational modification.kinase.receptor like cytoplasmatic kinase VII		16	5	41.4	8.16	25.94
Q338Z5	at5g65270	30.5	signalling.G-proteins		45	10	23.8	7.96	61.37
Q339G9	atcg00490	1.3.1	PS.calvin cyle.rubisco large subunit	Ribulose bisphosphate carboxylase large chain	57	26	40.2	8.24	1952.65
Q40673	at2g21130	31.3.1	cell.cycle.peptidylprolyl isomerase	Peptidyl-prolyl cis-trans isomerase	71	9	18.3	8.34	97.89
Q40687	at4g34460	30.5	signalling.G-proteins	Guanine nucleotide-binding protein subunit beta	26	8	41.7	7.42	51.76
Q4LB25	at1g49740	30.6	signalling.MAP kinases		5	2	44	7.97	6.18
Q4LB28	at1g01540	29.4.1.55	protein.postranslational modification.kinase.receptor like cytoplasmatic kinase V		27	10	57.2	8.87	43.14
Q53LQ0	at1g77510	21.1	redox.thioredoxin	Protein disulfide isomerase-like 1-1	57	24	56.8	5.12	90.4
Q53N83	at4g10340	1.1.1.1	PS.lightreaction.photosystem II.LHC-II	Chlorophyll a-b binding protein, chloroplastic	39	7	30.3	5.71	45.14
Q53NC9	at3g44220	20.1	stress.biotic	Harpin-induced protein 1 (Hin1), putative	15	4	23	7.83	10.85
Q53NG8	at1g44170	5.1	fermentation.aldehyde dehydrogenase	Aldehyde dehydrogenase	7	3	52.5	8.18	9.2
Q53NM9	at5g02500	20.2.1	stress.abiotic.heat	DnaK-type molecular chaperone hsp70-rice	76	36	71.1	5.21	1094.79
Q53NP7	at5g49040	20.1.7	stress.biotic.PR-proteins	Dirigent protein	33	5	18.4	6.55	36.98
Q53NR8	at1g05520	29.3.4.2	protein.targeting.secretory pathway.golgi	Protein transport protein SEC23	12	4	86.6	6.01	19.15
Q53PC6	at4g31480	31.4	cell.vesicle transport	Coatomer subunit beta	32	19	98.3	5.73	118.79
Q53RK3	at1g65820	26.9	misc.glutathione S transferases	MAPEG family, putative	17	3	20.5	8.87	19.85
Q5JLL0	at2g26690	34.4	transport.nitrate	Putative dicarboxylate transporter	9	4	62.8	8.37	43.62
Q5JML8	at1g23750	35.1	not assigned.no ontology	DNA-binding protein	15	2	14.9	9.1	7.68
Q5JMS4	at1g71695	26.12	misc.peroxidases	Peroxidase	15	3	39.6	7.64	12.01
Q5JN27	at1g06840	30.2.8.1	signalling.receptor kinases.leucine rich repeat VIII-1		25	16	105	6.65	85.3
Q5JN60	at4g34440	30.2.22	signalling.receptor kinases.proline extensin like		10	6	71.5	7.69	36.86
Q5JN63	at4g18780	10.2.1	cell wall.cellulose synthesis.cellulose synthase	Cellulose synthase A catalytic subunit 4 [UDP-forming]	11	10	111	6.51	103.6
Q5JNA0	at5g25880	8.2.10	TCA / org. transformation.other organic acid transformaitons.malic	Malic enzyme	35	10	54.7	6.86	76.78
Q5JNK2	at1g51940	30.2.21	signalling.receptor kinases.lysine motif		5	2	46.5	7.31	12.81
Q5K3B1	atcg00490	1.3.1	PS.calvin cyle.rubisco large subunit	Ribulose bisphosphate carboxylase large chain (Fragment)	58	30	52.8	6.68	2910.81
Q5KQH5	at3g08590	4.1.13	glycolysis.cytosolic branch.phosphoglycerate mutase	2,3-bisphosphoglycerate-independent phosphoglycerate mutase	25	11	60.8	5.48	42.97
Q5N7Q7	at1g18390	30.2.20	signalling.receptor kinases.wheat LRK10 like	(Rice Genome Annotation Project)	14	7	75.3	6.98	57.16
Q5N7W3	at4g21150	33.99	development.unspecified	Dolichyl-diphosphooligosaccharide--protein glycosyltransferase	18	10	75.2	6.6	33.35
Q5N7Z9	at1g52280	30.5	signalling.G-proteins		67	11	23.1	5.52	77.8
Q5N801	at3g25220	31.3.1	cell.cycle.peptidylprolyl isomerase	Peptidylprolyl isomerase	54	7	16.8	9.57	27.42
Q5N854	at3g59350	29.4.1.58	protein.postranslational modification.kinase.receptor like cytoplasmatic kinase VIII		28	8	40.5	6.99	167.55
Q5N959	at4g24630	27.3.99	RNA.regulation of transcription.unclassified	S-acyltransferase	6	2	47.7	8.05	7.18
Q5N9H2	at1g44100	34.3	transport.amino acids		4	2	50.1	8.59	13.76
Q5NAI4	at2g42690	11.9.2	lipid metabolism.lipid degradation.lipases	Phospholipase A1-II 5	69	17	50.4	6.98	140.76
Q5QLD5	at5g03040	30.3	signalling.calcium		10	3	56.1	10.21	15.99
Q5QNC8	at1g51160	35.1	not assigned.no ontology		21	3	19.9	9.19	8.96
Q5SMX9	at5g11890	35.2	not assigned.unknown		24	6	29.8	9.83	66.44
Q5TKG1	at4g22120	20.2.3	stress.abiotic.drought/salt		14	10	87.9	8.78	43.26
Q5TKJ2	at4g09160	34.99	transport.misc		82	44	63.9	4.6	1132.16
Q5TKP3	at2g19730	29.2.1.2.2.28	protein.synthesis.ribosomal protein.eukaryotic.60S subunit.L28	Putative 60S ribosomal L28 protein	49	6	16.6	10.36	34.23
Q5U1N4	at1g71695	26.12	misc.peroxidases	Peroxidase	10	2	37	5.94	9.6
Q5VME5	at3g16520	26.2	misc.UDP glucosyl and glucoronyl transferases	Glycosyltransferase	52	18	51.5	6.25	239.35
Q5VMI0	at3g16520	26.2	misc.UDP glucosyl and glucoronyl transferases	UDP-glucose:2-hydroxyflavanone C-glucosyltransferase	38	10	49.4	6.34	96.6
Q5VNU2	at5g51570	35.1	not assigned.no ontology		26	4	32.1	5.68	16.74
Q5VPF1	at4g31300	29.5.11.20	protein.degradation.ubiquitin.proteasom	Proteasome subunit beta	43	9	26.2	5.78	43.92
Q5VRI5	at5g06900	26.1	misc.cytochrome P450	Cytochrome P450 93G2	12	6	56.6	8.19	18.45
Q5VRN0	at5g26667	23.4.3	nucleotide metabolism.phosphotransfer and pyrophosphatases.uridylate kinase	UMP-CMP kinase 1	9	2	27.9	8.4	9
Q5VRX8	at1g25350	29.1.18	protein.aa activation.glutamine-tRNA ligase		3	2	89.8	6.55	9.85
Q5VRZ6	at5g16840	27.4	RNA.RNA binding		23	5	27.7	6.71	16.11
Q5VS25	at2g36850	3.6	minor CHO metabolism.callose	Putative beta 1,3 glucan synthase	52	76	202	8.41	574.8
Q5VS79	at5g62390	30.3	signalling.calcium	Calmodulin-binding protein-like	34	15	47.8	8.73	224.95
Q5W6F1	at2g30490	16.2.1.2	secondary metabolism.phenylpropanoids.lignin biosynthesis.C4H	Cinnamate-4-hydroxylase	23	9	56.8	8.9	28.57
Q5W6W7	at2g04350	11.1.9	lipid metabolism.FA synthesis and FA elongation.long chain fatty acid CoA ligase	Long chain acyl-CoA synthetase	4	2	79.8	7.91	9.94
Q5WA73	at1g45688	35.2	not assigned.unknown		19	4	34.7	9.32	26.85
Q5Z4C9	at5g23530	24	Biodegradation of Xenobiotics		40	8	39.2	6.89	45.11
Q5Z4M2	at5g55230	31.1	cell.organisation	Putative microtubule-associated protein	20	5	51.9	4.87	37.95
Q5Z589	at3g16520	26.2	misc.UDP glucosyl and glucoronyl transferases	Putative glucosyltransferase-3	13	3	34.7	5	68.72
Q5Z5B8	at5g13000	3.6	minor CHO metabolism.callose	Putative callose synthase 1 catalytic subunit	42	65	225.4	9	391.72
Q5Z6D2	at5g19485	35.1	not assigned.no ontology		15	3	48.9	8.31	16.89
Q5Z6I5	at5g55960	35.2	not assigned.unknown		14	7	70.3	7.99	27.33
Q5Z6T5	at1g09310	35.2	not assigned.unknown		87	10	17.6	5.53	105.71
Q5Z7T2	at2g46700	30.3	signalling.calcium		40	17	69.1	9.06	133.28
Q5Z9H9	at5g58710	31.3.1	cell.cycle.peptidylprolyl isomerase	Peptidyl-prolyl cis-trans isomerase	43	9	23.5	9.67	67.4
Q5Z9P6	at2g21160	35.1	not assigned.no ontology		25	2	27.4	4.83	7.76
Q5ZAJ0	at5g47910	20.1.1	stress.biotic.respiratory burst	Respiratory burst oxidase homolog protein B	43	30	101.7	9.28	232.65
Q5ZEN1	at4g11420	29.2.3	protein.synthesis.initiation	Eukaryotic translation initiation factor 3 subunit A	36	25	113.8	9.33	180.98
Q60DC5	at4g24220	33.99	development.unspecified	Expressed protein	11	3	44	5.16	17.99
Q60E58	at5g12470	35.2	not assigned.unknown		6	2	40.4	6.74	6.66
Q60EA3	at5g04590	14.3	S-assimilation.sulfite redox		14	6	70.5	8.48	28.85
Q60ED8	at1g19110	20.1.7.6.1	stress.biotic.PR-proteins.proteinase inhibitors.trypsin inhibitor	von Willebrand factor type A domain containing protein	44	24	88.7	6.23	307.66
Q60EX6	at4g03080	29.4	protein.postranslational modification	Serine/threonine-protein phosphatase BSL1 homolog	14	9	96.2	6.34	44.27
Q651D5	at4g35100	34.19.1	transport.Major Intrinsic Proteins.PIP	Probable aquaporin PIP2-7	68	10	30.3	8.95	672.17
Q651T8	at1g78900	34.1	transport.p- and v-ATPases		75	33	68.4	5.34	328.59
Q652L6	at3g52880	21.2	redox.ascorbate and glutathione	Monodehydroascorbate reductase 3, cytosolic	31	8	46.6	5.71	34.24
Q653F5	at3g20290	30.3	signalling.calcium		22	8	61	7.24	33.58
Q653F6	at3g11830	29.6	protein.folding	T-complex protein 1 subunit eta	27	8	60.2	6.57	62.4
Q653H4	at1g62790	26.21	misc.protease inhibitor/seed storage/lipid transfer protein (LTP) family protein		19	2	12.9	7.5	20.94
Q654U8	at1g12000	4.2.6	glycolysis.plastid branch.pyrophosphate-fructose-6-P phosphotransferase	Pyrophosphate--fructose 6-phosphate 1-phosphotransferase	38	13	61.2	6.42	61.14
Q656J2	at4g11220	35.1	not assigned.no ontology	Reticulon-like protein	22	5	28.6	7.01	20.13
Q657L8	at3g25230	29.6	protein.folding	Peptidylprolyl isomerase	14	7	72.8	5	29.08
Q657X5	at5g23490	35.2	not assigned.unknown		6	4	84	6.13	13.19
Q658F5	at5g35200	35.1.21	not assigned.no ontology.epsin N-terminal homology (ENTH) domain-containing protein		26	7	62.8	5.57	44.9
Q65X08	at4g04910	29.5.9	protein.degradation.AAA type		55	27	81.1	6.06	245.09
Q65XA0	at1g75270	21.2.1	redox.ascorbate and glutathione.ascorbate	Probable glutathione S-transferase DHAR1, cytosolic	60	10	23.6	6.21	37.86
Q67VX1	at1g68710	27.3.35	RNA.regulation of transcription.bZIP transcription factor family	Phospholipid-transporting ATPase	8	7	137	6.79	24.99
Q67W83	at2g35760	35.1	not assigned.no ontology	CASP-like protein 2C1	56	5	20.7	9.14	49.24
Q67WJ8	at5g37820	34.19.99	transport.Major Intrinsic Proteins.unspecified	Aquaporin NIP2-2	13	2	31.8	7.46	10.28
Q67WN6	at2g25310	35.2	not assigned.unknown		17	3	22.3	9.48	8.44
Q688J3	at5g05710	30.9	signalling.lipids		31	3	18.8	7.34	10.03
Q69JE2	at2g20990	35.1.19	not assigned.no ontology.C2 domain-containing protein		56	22	61.4	6.76	95.45
Q69JF3	at1g14220	27.1.19	RNA.processing.ribonucleases		19	4	27.6	7.93	15.07
Q69K00	at2g21170	1.3.5	PS.calvin cycle.TPI		41	8	32.4	7.36	39.18
Q69N33	at3g25860	11.1.31	lipid metabolism.FA synthesis and FA elongation.pyruvate DH	Dihydrolipoamide acetyltransferase component	18	9	52.3	9.45	88.9
Q69NF7	at4g27700	26.23	misc.rhodanese		29	5	25.5	8.7	23.96
Q69P80	at5g20650	34.12	transport.metal	Copper transporter 5.1	15	2	15.8	8.48	11.94
Q69PQ1	at3g10380	31.4	cell.vesicle transport	Exocyst complex component Sec8-like	29	21	117.3	5.74	110.34
Q69QY7	at2g12400	35.2	not assigned.unknown		22	8	60.8	7.83	190.01
Q69RJ0	at5g04140	12.2.1.1	N-metabolism.ammonia metabolism.glutamate synthase.ferredoxin dependent	Ferredoxin-dependent glutamate synthase, chloroplastic	26	31	174.9	6.84	171.45
Q69RN2	at1g70790	27.3.11	RNA.regulation of transcription.C2H2 zinc finger family	Chitinase III-like protein	83	11	18.9	7.06	367.59
Q69S29	at4g05120	34.14	transport.unspecified cations		20	5	45.5	7.99	21.01
Q69SU0	at3g51460	11.9.3.5	lipid metabolism.lipid degradation.lysophospholipases.phosphoinositide phospholipase C	Inositol 5-phosphatase 3-like protein	14	6	67.8	8.59	21.6
Q69TB0	at2g36060	29.5.11.3	protein.degradation.ubiquitin.E2		29	3	16.7	6.93	18.7
Q69U53	at4g36945	30.4.4	signalling.phosphinositides.phosphoinositide phospholipase C	MAP3K-like protein	34	8	43.5	6.3	109.64
Q69UK6	at1g05500	35.1.19	not assigned.no ontology.C2 domain-containing protein	Putative C2 domain-containing protein	43	17	63.5	5.44	63.63
Q69V60	at1g06220	29.2.4	protein.synthesis.elongation		28	19	110.4	5.31	72.54
Q69VC8	atcg00680	1.1.1.2	PS.lightreaction.photosystem II.PSII polypeptide subunits	Photosystem II CP47 reaction center protein	25	6	56.2	6.64	76.83
Q69VR7	at5g33320	34.8	transport.metabolite transporters at the envelope membrane	Phosphoenolpyruvate/phosphate translocator 1, chloroplastic	13	3	43.6	10.33	13.47
Q69X22	at3g15730	11.9.3.1	lipid metabolism.lipid degradation.lysophospholipases.phospholipase D	Phospholipase D	43	23	92.5	6.39	104.18
Q69XK9	at1g15400	35.2	not assigned.unknown		26	3	16.1	9.74	11.02
Q6ASR1	at3g02530	29.6	protein.folding	Chaperonin protein	14	5	59.2	6.68	20.56
Q6ASV4	at5g17330	13.1.1.1.1	amino acid metabolism.synthesis.central amino acid metabolism.GABA.Glutamate decarboxylase	Glutamate decarboxylase	16	5	55	5.8	21.76
Q6ASX7	at2g21660	27.4	RNA.RNA binding	Glycin-rich RNA-binding protein	46	6	15.9	6.74	49.67
Q6AUC0	at3g09740	31.4	cell.vesicle transport		51	18	35.5	5.15	154.65
Q6AV23	at5g20890	29.6	protein.folding		24	7	57.2	5.82	37.77
Q6AVM8	at2g27130	26.21	misc.protease inhibitor/seed storage/lipid transfer protein (LTP) family protein		23	2	20.7	6	28.55
Q6EP31	at4g35020	30.5	signalling.G-proteins	Rac-like GTP-binding protein 5	49	9	21.6	9.22	53.83
Q6EPJ0	at4g03500	31.1	cell.organisation	Ankyrin-like protein	26	13	78.9	8.13	46.55
Q6EQK1	at4g29990	30.2.1	signalling.receptor kinases.leucine rich repeat I		6	5	98.4	6.2	23.83
Q6ESI8	at1g71220	29.7.4	protein.glycosylation.UDP-glucose glycoprotein glucosyltransferase	Putative UDP-glucose:glycoprotein glucosyltransferase	7	9	183.9	6	33.11
Q6ETD9	at5g62390	30.3	signalling.calcium	Calmodulin-binding protein-like	22	6	45	8.72	32.52
Q6ETP2	at5g57110	34.21	transport.calcium	Calcium-transporting ATPase	11	11	115.4	6.84	60.02
Q6EUK2	at1g09760	27.1	RNA.processing		18	4	32	5.15	15.6
Q6F331	at3g18740	29.2.1.2.2.30	protein.synthesis.ribosomal protein.eukaryotic.60S subunit.L30		44	5	12.4	9.55	24.82
Q6F385	at3g04780	35.2	not assigned.unknown	Expressed protein	29	2	20.9	5.24	18.05
Q6F3B3	at3g44150	35.2	not assigned.unknown	Expressed protein	19	3	26.4	7.5	13.42
Q6H450	at1g68090	31.1	cell.organisation	Annexin	61	16	35.6	8.79	82.73
Q6H483	at5g47800	30.11	signalling.light	Putative non-phototropic hypocotyl 3	18	9	64.5	7.09	32.85
Q6H563	at5g61910	35.2	not assigned.unknown		35	13	63.8	5.41	71.92
Q6H5Y1	at5g25930	30.2.11	signalling.receptor kinases.leucine rich repeat XI		36	25	110.7	5.72	176.89
Q6H6C7	at1g79550	4.1.12	glycolysis.cytosolic branch.3-phosphoglycerate kinase (PGK)	Phosphoglycerate kinase	72	21	42.1	5.86	167.51
Q6H6L8	at4g12510	26.21	misc.protease inhibitor/seed storage/lipid transfer protein (LTP) family protein		18	2	13.1	7.77	6.7
Q6H7M1	at1g12050	13.2.6.2	amino acid metabolism.degradation.aromatic aa.tyrosine	Fumarylacetoacetase	7	2	47.1	5.94	8.05
Q6H8D5	at1g52360	31.4	cell.vesicle transport	Coatomer subunit beta'-2	21	13	102.6	5.06	49.24
Q6I5H3	at4g17520	27.4	RNA.RNA binding	Uncharacterized protein	18	5	41.9	8.34	20.31
Q6K1W6	at1g27400	29.2.1.2.2.17	protein.synthesis.ribosomal protein.eukaryotic.60S subunit.L17		26	4	19.5	10.33	30.11
Q6K215	at2g37170	34.19.1	transport.Major Intrinsic Proteins.PIP	Probable aquaporin PIP2-2	73	15	30.5	7.4	1072
Q6K4P5	at4g30340	11.3.5	lipid metabolism.Phospholipid synthesis.diacylglycerol kinase	diacylglycerol kinase	66	21	53.9	6.73	216.74
Q6K4S7	at4g20260	30.4	signalling.phosphinositides		72	15	24	4.74	106.13
Q6K4T1	at4g15000	29.2.1.2.2.27	protein.synthesis.ribosomal protein.eukaryotic.60S subunit.L27	60S ribosomal protein L27	36	5	15.6	10.49	33.68
Q6K5G8	at3g04120	4.1.9	glycolysis.cytosolic branch.glyceraldehyde 3-phosphate dehydrogenase (GAP-DH)	Glyceraldehyde-3-phosphate dehydrogenase 3, cytosolic	47	13	36.5	7.88	175.81
Q6K5R5	at3g61110	29.2.1.2.1.27	protein.synthesis.ribosomal protein.eukaryotic.40S subunit.S27	40S ribosomal protein S27	45	3	9.5	8.72	25.88
Q6K7X0	at3g47570	30.2.12	signalling.receptor kinases.leucine rich repeat XII		28	20	109.6	7.12	109.97
Q6K8B8	at4g34670	29.2.1.2.1.53	protein.synthesis.ribosomal protein.eukaryotic.40S subunit.S3A	40S ribosomal protein S3a	43	10	29.7	9.83	66.36
Q6K8U8	at1g74270	29.2.1.2.2.535	protein.synthesis.ribosomal protein.eukaryotic.60S subunit.L35A		47	5	12.7	10.55	43.74
Q6K925	at3g25150	29.3.1	protein.targeting.nucleus		10	3	50.8	5.11	15.33
Q6K973	at1g73370	2.2.1.5	major CHO metabolism.degradation.sucrose.Susy	Sucrose synthase 6	18	11	96.1	6.4	39.05
Q6KA00	at3g44890	29.2.1.1.1.2.9	protein.synthesis.ribosomal protein.prokaryotic.chloroplast.50S subunit.L9		28	5	20.8	9.92	39.51
Q6KA74	at3g04470	35.2	not assigned.unknown	Ankyrin repeat protein-like	6	2	70.2	7.05	10.21
Q6L4S1	at1g49970	29.5.5	protein.degradation.serine protease	ATP-dependent Clp protease proteolytic subunit	10	2	42.7	8.98	5.73
Q6L4S3	at5g62740	35.1	not assigned.no ontology	Hypersensitive-induced response protein-like protein 1	74	18	31.6	6.42	135.37
Q6L4X5	at5g42980	21.1	redox.thioredoxin	Thioredoxin	79	5	13.2	5.08	44.63
Q6L502	at3g46060	30.5	signalling.G-proteins		71	14	23.9	8.22	327.67
Q6L569	at2g26730	30.2.3	signalling.receptor kinases.leucine rich repeat III	Putative receptor protein kinase	33	15	68.5	8.43	131.51
Q6YS11	at3g56190	29.3.4.99	protein.targeting.secretory pathway.unspecified		60	14	32.5	5.17	82.57
Q6YS69	at2g46290	29.2.3	protein.synthesis.initiation	Eukaryotic translation initiation factor 3 subunit I	38	10	36.4	6.39	50.55
Q6YTY2	at2g31610	29.2.1.2.1.3	protein.synthesis.ribosomal protein.eukaryotic.40S subunit.S3		58	13	26	9.6	130.64
Q6YUK5	at3g18190	29.6	protein.folding	T-complex protein 1 subunit delta	21	6	57.7	6.99	19.27
Q6YVF0	at2g19460	35.2	not assigned.unknown		25	4	23.5	10.07	39.52
Q6YVM4	at5g64740	10.2.1	cell wall.cellulose synthesis.cellulose synthase	Probable cellulose synthase A catalytic subunit 6	22	20	122.3	7.52	184.45
Q6YWJ7	at3g47470	1.1.2.1	PS.lightreaction.photosystem I.LHC-I	Chlorophyll a-b binding protein, chloroplastic	68	9	26.9	7.03	64.47
Q6YXT5	at2g46750	35.1	not assigned.no ontology		33	13	63.6	6.83	63.03
Q6YXY3	at3g55200	27.1.1	RNA.processing.splicing	Putative splicing factor 3b, subunit 3, 130kDa	35	34	136.4	5.55	130.31
Q6YY16	at4g02840	27.1	RNA.processing	Small nuclear ribonucleoprotein Sm D1	39	4	12.7	11.22	24.46
Q6YY47	at4g26690	11.9.3.3	lipid metabolism.lipid degradation.lysophospholipases.glycerophosphodiester phosphodiesterase		42	22	81	6.09	311.83
Q6YYV8	at5g23940	35.1	not assigned.no ontology		8	3	47.6	6.61	9.44
Q6YZ10	at4g21450	31.4	cell.vesicle transport	27k vesicle-associated membrane protein	52	8	25.6	9.54	54.2
Q6YZD3	at1g27950	11.6	lipid metabolism.lipid transfer proteins etc	Lipid transfer protein-like	10	2	18.3	6.71	48.83
Q6Z0V9	at5g03170	10.5.1	cell wall.cell wall proteins.AGPs		46	7	27.4	5.87	119.17
Q6Z2M5	at2g18740	27.1	RNA.processing	Small nuclear ribonucleoprotein E	61	5	10.3	9.7	35.31
Q6Z371	at5g49830	35.2	not assigned.unknown		12	7	85.7	5.31	35.94
Q6Z382	at4g34450	31.4	cell.vesicle transport	Coatomer subunit gamma-2	24	17	98.5	5.11	72.58
Q6Z3N3	at4g30160	31.1	cell.organisation	Putative villin	3	2	102.6	5.78	16.35
Q6Z3Y9	at2g40116	30.4.4	signalling.phosphinositides.phosphoinositide phospholipase C	Phosphoinositide phospholipase C	75	34	67.7	6.62	396.98
Q6Z401	at1g11260	34.2	transporter.sugars	Sugar transport protein MST6	12	3	57.7	9.39	24.54
Q6Z402	at4g27350	35.2	not assigned.unknown	Membrane lipoprotein lipid attachment site	21	4	29	7.37	16.02
Q6Z407	at4g21450	31.4	cell.vesicle transport		41	7	30.6	9.07	28.96
Q6Z411	at3g08940	1.1.1.1	PS.lightreaction.photosystem II.LHC-II	Chlorophyll a-b binding protein, chloroplastic	20	4	31.3	5.5	13.16
Q6Z4G3	at3g08900	10.5.5	cell wall.cell wall proteins.RGP	UDP-arabinopyranose mutase 3	41	11	41.3	6.43	48.65
Q6Z4K6	at2g42520	27.1.2	RNA.processing.RNA helicase	DEAD-box ATP-dependent RNA helicase 52B	3	2	67.1	8.22	4.84
Q6Z510	atcg00800	29.2.1.1.1.1.3	protein.synthesis.ribosomal protein.prokaryotic.chloroplast.30S subunit.S3	Ribosomal protein S3	13	3	27.5	9.74	9.22
Q6Z5Z5	at3g50190	35.2	not assigned.unknown		19	7	62.2	7.61	41.23
Q6Z6A0	at5g65220	29.2.1.1.1.2.29	protein.synthesis.ribosomal protein.prokaryotic.chloroplast.50S subunit.L29		15	3	18.3	10.87	10.56
Q6Z6A7	at5g10230	31.1	cell.organisation	Annexin	35	9	35.5	7.25	29.74
Q6Z6L4	at4g33090	29.5	protein.degradation	Aminopeptidase M1-A	7	3	98.4	5.2	11.71
Q6Z6Z4	at5g17060	29.3.4.99	protein.targeting.secretory pathway.unspecified		30	4	21.8	6.55	16.99
Q6Z7B0	at5g42020	20.2.1	stress.abiotic.heat	Heat shock 70 kDa protein BIP1	57	29	73.3	5.19	264.21
Q6Z844	at4g08520	31.4	cell.vesicle transport	Coatomer subunit zeta-2	19	2	19.9	4.81	5.99
Q6Z8E0	at2g37190	29.2.1.2.2.12	protein.synthesis.ribosomal protein.eukaryotic.60S subunit.L12		51	6	17.7	9.16	67.49
Q6Z8F5	at1g32050	34.99	transport.misc	Secretory carrier-associated membrane protein 5	18	4	30.8	8.07	22.66
Q6Z8S1	at3g18430	30.3	signalling.calcium		10	2	20	4.73	5.47
Q6Z901	at4g10840	31.1	cell.organisation	Kinesin light chain-like protein	46	18	64.9	5.47	108.29
Q6Z921	at2g32730	29.5.11.20	protein.degradation.ubiquitin.proteasom	26S proteasome non-ATPase regulatory subunit 1	42	24	106.9	5.24	300.14
Q6Z9J1	at5g35180	35.2	not assigned.unknown		25	16	85.2	8	72.33
Q6ZC56	at2g23140	29.5.11.4.2	protein.degradation.ubiquitin.E3.RING	RING-type E3 ubiquitin transferase	6	2	89.4	5.91	8.16
Q6ZD89	at5g54160	16.2.1.9	secondary metabolism.phenylpropanoids.lignin biosynthesis.COMT	Flavone 3'-	67	17	39.7	5.66	163.67
Q6ZF30	at5g54270	1.1.1.1	PS.lightreaction.photosystem II.LHC-II	Chlorophyll a-b binding protein, chloroplastic	47	9	28.8	6.21	91.86
Q6ZFJ3	at1g20020	1.1.5.3	PS.lightreaction.other electron carrier (ox/red).ferredoxin reductase	Ferredoxin--NADP reductase, leaf isozyme 2	52	16	40.6	7.84	78.08
Q6ZFJ9	at3g13470	29.6	protein.folding	60 kDa chaperonin beta subunit	19	10	63.8	5.91	86.34
Q6ZFM7	at3g18830	34.2	transporter.sugars		34	9	54.4	9.23	58.67
Q6ZG00	at2g24230	30.2.7	signalling.receptor kinases.leucine rich repeat VII		4	2	88.8	6.21	7.06
Q6ZG86	at5g43960	29.3.1	protein.targeting.nucleus	Putative Ras-GTPase activating protein SH3	11	3	56.8	4.68	25.92
Q6ZGP5	at4g39730	35.1	not assigned.no ontology		37	5	20	6.67	48.62
Q6ZGV2	at5g19630	35.2	not assigned.unknown		57	8	23.5	9.39	54.13
Q6ZGV5	at2g19740	29.2.1.2.2.31	protein.synthesis.ribosomal protein.eukaryotic.60S subunit.L31	Putative 60S ribosomal protein L31	33	4	14.1	9.89	42.25
Q6ZHA3	at3g51300	30.5	signalling.G-proteins	Rac-like GTP-binding protein 6	52	10	21.6	9.1	53.96
Q6ZHP6	at3g52420	29.3.3	protein.targeting.chloroplast		37	2	10.4	4.55	18.92
Q6ZIV7	at5g62740	35.1	not assigned.no ontology	Hypersensitive-induced response protein 1	64	15	31.4	5.35	81.51
Q6ZIY1	at3g05350	29.5	protein.degradation		5	2	78.5	6.27	9.92
Q6ZJ97	at1g31070	10.1	cell wall.precursor synthesis		15	7	54	6.23	22.51
Q6ZKB1	at3g25860	11.1.31	lipid metabolism.FA synthesis and FA elongation.pyruvate DH	Dihydrolipoamide acetyltransferase component	54	17	48.8	8.4	280.08
Q6ZKI0	at4g27270	11.8	lipid metabolism.''exotics'' (steroids, squalene etc)		66	12	21.6	6.54	117.66
Q6ZKL8	at1g16220	29.4	protein.postranslational modification	Probable protein phosphatase 2C 66	22	8	57.6	5.36	53.73
Q6ZKZ4	at3g46060	30.5	signalling.G-proteins	Putative ras-related protein	68	12	24	7.85	209.15
Q6ZL81	at2g46820	1.1.2.2	PS.lightreaction.photosystem I.PSI polypeptide subunits		33	4	15.7	9.33	44.3
Q6ZL95	at3g61470	1.1.2.1	PS.lightreaction.photosystem I.LHC-I	Chlorophyll a-b binding protein, chloroplastic	37	4	28.2	6.34	47.57
Q6ZLB8	at3g09630	29.2.1.2.2.141	protein.synthesis.ribosomal protein.eukaryotic.60S subunit.L4/L1		46	14	44.7	10.54	95.78
Q6ZLK8	at5g49630	34.3	transport.amino acids		38	12	52.8	8.54	57.78
Q6ZLQ0	at1g30360	20.2.3	stress.abiotic.drought/salt		33	22	82.1	9.29	177.84
Q75G91	at5g35530	29.2.1.2.1.3	protein.synthesis.ribosomal protein.eukaryotic.40S subunit.S3	40S ribosomal protein S3, putative, expressed	77	16	25.4	9.52	173.42
Q75HA2	at4g19640	30.5	signalling.G-proteins		12	2	22.1	7.94	12.39
Q75I94	at3g18080	26.3	misc.gluco-, galacto- and mannosidases	Beta-glucosidase 8	56	24	63.1	7.01	333.21
Q75I95	at5g10290	30.2.2	signalling.receptor kinases.leucine rich repeat II	BRASSIN	23	9	59.9	5.92	66.77
Q75IA5	at5g14320	29.2.1.1.1.1.13	protein.synthesis.ribosomal protein.prokaryotic.chloroplast.30S subunit.S13	30S ribosomal protein S13, putative, expressed	12	2	19.2	10.49	6.21
Q75II9	at1g16920	30.5	signalling.G-proteins		55	12	24.1	5.36	112.32
Q75IQ4	at5g42960	35.2	not assigned.unknown		23	4	24.2	9.23	17.72
Q75J18	at5g48760	29.2.1.2.2.513	protein.synthesis.ribosomal protein.eukaryotic.60S subunit.L13A	60S ribosomal protein L13a-2, putative, expressed	27	6	23.6	10.3	31.62
Q75L45	at2g47060	29.4.1.58	protein.postranslational modification.kinase.receptor like cytoplasmatic kinase VIII		64	18	39.3	7.8	287.7
Q75L91	at5g02880	29.5.11.4.1	protein.degradation.ubiquitin.E3.HECT	Uncharacterized protein	2	3	147.7	5.76	12.88
Q75LQ8	at4g25110	29.5	protein.degradation	ICE-like protease p20 domain containing protein	19	4	33.5	6.9	12.45
Q75M01	at3g17020	20.2.2	stress.abiotic.cold		88	10	18	5.38	89.95
Q76FS2	at5g62700	31.1	cell.organisation	Tubulin beta-8 chain	73	21	49.6	4.89	606.68
Q7EZ32	at4g21390	30.2.24	signalling.receptor kinases.S-locus glycoprotein like	Receptor-like serine/threonine-protein kinase	14	10	94.6	7.94	52.57
Q7EZ84	at5g57110	34.21	transport.calcium	Calcium-transporting ATPase	13	13	120.6	6.8	67.45
Q7EZL2	at2g36910	34.16	transport.ABC transporters and multidrug resistance systems		38	39	145.1	8.47	302.06
Q7F1F2	at3g25230	29.6	protein.folding	Peptidylprolyl isomerase	20	10	64.1	5.24	37.13
Q7F1L6	at4g23180	30.2.17	signalling.receptor kinases.DUF 26		9	4	72	7.49	25.64
Q7F4T2	atcg00780	29.2.1.1.1.2.14	protein.synthesis.ribosomal protein.prokaryotic.chloroplast.50S subunit.L14	50S ribosomal protein L14, chloroplastic	63	7	13.6	8.29	28.19
Q7F8S5	at3g52960	21.5	redox.peroxiredoxin	Peroxiredoxin-2E-2, chloroplastic	44	6	23.2	6.58	40.27
Q7FAH2	at1g13440	4.1.9	glycolysis.cytosolic branch.glyceraldehyde 3-phosphate dehydrogenase (GAP-DH)	Glyceraldehyde-3-phosphate dehydrogenase 2, cytosolic	65	18	36.8	6.81	301.23
Q7FAT9	at5g43330	8.2.9	TCA / org. transformation.other organic acid transformaitons.cyt MDH	Malate dehydrogenase	13	4	38.3	7.2	17.52
Q7FSL4	at3g15020	8.1.9	TCA / org. transformation.TCA.malate DH	Malate dehydrogenase	26	6	35.4	8.56	26.03
Q7FV25	at4g38510	34.1.1.1	transport.p- and v-ATPases.H+-transporting two-sector ATPase.subunit B	Vacuolar proton pump subunit B	74	25	54	5.19	307.96
Q7G602	at5g07990	16.8.3.3	secondary metabolism.flavonoids.dihydroflavonols.flavonoid 3''-monooxygenase	Flavonoid 3'-monooxygenase CYP75B3	6	3	57.5	8.05	9.01
Q7M1U9	at5g64040	1.1.2.2	PS.lightreaction.photosystem I.PSI polypeptide subunits	Photosystem I 9K protein (Fragment)	38	2	5.6	8.5	7.86
Q7X6I0	at1g23090	34.6	transport.sulphate		10	3	68.3	9.13	16.42
Q7X6J0	at5g07350	27.3.73	RNA.regulation of transcription.Zn-finger(CCHC)	Ribonuclease	39	25	108.1	7.49	115.11
Q7X7K8	at4g30210	26.1	misc.cytochrome P450	NADPH--cytochrome P450 reductase	14	6	76.1	5.26	22.08
Q7X7T9	at3g44220	20.1	stress.biotic		21	4	23.5	8.09	15.79
Q7X8A1	at1g12900	1.3.4	PS.calvin cyle.GAP	Glyceraldehyde-3-phosphate dehydrogenase	50	17	42.7	7.72	257.11
Q7X8B5	at5g57110	34.21	transport.calcium	Calcium-transporting ATPase 5, plasma membrane-type	38	32	117.6	7.36	230.77
Q7X8W5	at1g78880	35.1	not assigned.no ontology		14	5	51.6	9.42	40.22
Q7X905	at5g03300	23.3.2.1	nucleotide metabolism.salvage.nucleoside kinases.adenosine kinase		9	2	43.9	5.3	14.27
Q7X990	at4g07390	35.1	not assigned.no ontology		15	2	26.4	9.1	7.1
Q7X9A7	at2g28000	1.3.13	PS.calvin cyle.rubisco interacting	60 kDa chaperonin alpha subunit	23	9	61.4	5.47	75.72
Q7XBA0	at3g03770	30.2.6	signalling.receptor kinases.leucine rich repeat VI	Transmembrane protein kinase	20	10	85.3	7.84	54.42
Q7XBZ9	at3g60190	26.17	misc.dynamin	Dynamin-related protein 1C, putative, expressed	10	5	69.3	7.61	13.87
Q7XC37	at4g09320	23.4.10	nucleotide metabolism.phosphotransfer and pyrophosphatases.nucleoside diphosphate kinase	Nucleoside diphosphate kinase	84	11	16.8	7.5	82.63
Q7XEH4	at1g03080	29.4	protein.postranslational modification	Expressed protein	9	15	231.3	4.92	54.55
Q7XHP7	at5g59840	30.5	signalling.G-proteins		73	14	24	7.81	339.5
Q7XHW7	at5g58300	30.2.3	signalling.receptor kinases.leucine rich repeat III		11	6	69.7	7.75	26.05
Q7XIE2	at5g08080	31.4	cell.vesicle transport		46	13	34.2	7.94	125.76
Q7XIK7	at3g43300	30.5	signalling.G-proteins	Putative guanine nucleotide-exchange protein GEP2	16	15	139.7	5.91	74.53
Q7XIZ0	at1g30220	34.2	transporter.sugars		14	5	63	8.12	25.61
Q7XKA9	at4g27435	35.2	not assigned.unknown		13	2	19.6	9.2	29.4
Q7XLC9	at5g23740	29.2.1.2.1.11	protein.synthesis.ribosomal protein.eukaryotic.40S subunit.S11		29	5	20.7	10.32	18.27
Q7XLX5	at2g36410	35.2	not assigned.unknown		34	7	18.5	9.19	27.08
Q7XMK3	at4g25570	21.2	redox.ascorbate and glutathione	Probable ascorbate-specific transmembrane electron transporter 2	9	2	25.3	7.31	16.01
Q7XMK5	at3g61260	27.3.67	RNA.regulation of transcription.putative transcription regulator		68	15	22.4	5.5	182.16
Q7XMU7	at4g13010	26.7	misc.oxidases - copper, flavone etc.		36	7	34.9	9.58	40.94
Q7XQF8	at1g67730	16.7	secondary metabolism.wax		43	10	34.7	9.91	37.9
Q7XR59	at3g19460	35.1	not assigned.no ontology	Reticulon-like protein	32	5	22.1	9.83	23.69
Q7XRT0	at3g55800	1.3.9	PS.calvin cyle.seduheptulose bisphosphatase		10	3	42.2	5.85	12.75
Q7XSA6	at3g52580	29.2.1.2.1.14	protein.synthesis.ribosomal protein.eukaryotic.40S subunit.S14	40S ribosomal protein S14	62	7	16.4	10.45	70.68
Q7XTU1	at1g16670	30.2.8.2	signalling.receptor kinases.leucine rich repeat VIII-2		11	4	41.6	7.74	24.67
Q7XTY1	at3g60900	10.5.1	cell wall.cell wall proteins.AGPs		16	5	44.5	6.65	22.15
Q7XV05	at1g71830	30.2.2	signalling.receptor kinases.leucine rich repeat II	LRR receptor kinase SERK2	37	16	69.5	6.37	98.34
Q7XV11	at1g15820	1.1.1.1	PS.lightreaction.photosystem II.LHC-II	Chlorophyll a-b binding protein, chloroplastic	42	7	27	7.4	43.59
Q7XV86	at5g61790	30.3	signalling.calcium	Calnexin	41	20	60.7	4.83	115.77
Q7XVK0	at4g13010	26.7	misc.oxidases - copper, flavone etc.		7	2	34.6	9.28	7.41
Q7XWS9	at4g38580	15.2	metal handling.binding, chelation and storage		37	5	17.2	9.48	26.29
Q7XXR8	at3g12390	29.2.4	protein.synthesis.elongation	Nascent polypeptide associated complex alpha chain	36	6	22.3	4.49	26
Q7XZG0	at1g10630	29.4	protein.postranslational modification	ADP-ribosylation factor	73	10	20.6	6.95	398.13
Q7XZG6	at5g12190	27.4	RNA.RNA binding		46	5	14.7	9.5	24.99
Q7Y011	at5g03470	29.4	protein.postranslational modification	Serine/threonine protein phosphatase	8	3	59.5	7.2	12.3
Q7Y1C9	at5g43310	30.11.1	signalling.light.COP9 signalosome	Uncharacterized protein	4	3	141.1	7.3	29.72
Q84LG6	at3g56150	29.2.3	protein.synthesis.initiation	Eukaryotic translation initiation factor 3 subunit C	25	18	106.1	5.36	158.18
Q84MP7	at3g54560	28.1.3	DNA.synthesis/chromatin structure.histone	Probable histone H2A variant 3	40	4	14.5	10.39	22.42
Q84MQ4	at1g70600	29.2.1.2.2.527	protein.synthesis.ribosomal protein.eukaryotic.60S subunit.L27A	60S ribosomal protein L27a-3	29	4	16	11.02	26.89
Q84MS9	at3g48180	35.2	not assigned.unknown	Expressed protein	47	3	8.7	10.21	12.84
Q84NW1	at4g04640	1.1.4.4	PS.lightreaction.ATP synthase.gamma chain		43	10	39.7	8.32	49.01
Q84PA4	at4g32260	1.1.4	PS.lightreaction.ATP synthase	ATP synthase B chain, chloroplast	27	5	22.7	5.85	18.97
Q84PB5	at1g30380	1.1.2.2	PS.lightreaction.photosystem I.PSI polypeptide subunits		41	3	13.8	10.11	23.92
Q84PB7	at2g20890	29.3	protein.targeting	Protein THYLAK	16	4	32.1	8.85	14.48
Q84PD1	at4g31170	29.4	protein.postranslational modification	Serine/thronine protein kinase-like protein	12	4	40.5	7.21	20.57
Q84QU8	at5g33320	34.8	transport.metabolite transporters at the envelope membrane	Phosphoenolpyruvate/phosphate translocator 2	19	4	43.6	10.37	19.67
Q84QW4	at3g07390	17.2.3	hormone metabolism.auxin.induced-regulated-responsive-activated		24	4	25.3	9.16	178.63
Q84SW8	at4g23160	30.2.17	signalling.receptor kinases.DUF 26	Gag-pol polyprotein	3	2	148	8.25	13.38
Q84TB3	at5g59890	31.1	cell.organisation	Actin-depolymerizing factor 4	83	9	15.9	6.04	51.26
Q84UR8	at4g36020	20.2.2	stress.abiotic.cold	Cold shock domain protein 2	16	2	18.7	6.76	8.78
Q84UX4	at1g70580	1.2.3	PS.photorespiration.aminotransferases peroxisomal	Alanine aminotransferase	16	5	53.5	7.9	18.45
Q84VG0	at1g12310	29.4	protein.postranslational modification	Probable calcium-binding protein CML7	74	11	16.7	5.06	43.93
Q84VG3	at3g14350	30.2.5	signalling.receptor kinases.leucine rich repeat V	Leucine-rich repeat transmembrane protein kinase	25	11	78.6	6.89	88.06
Q84YI9	at4g35320	35.2	not assigned.unknown		13	2	19	11.06	6.71
Q84YR7	at1g10050	35.1	not assigned.no ontology		5	4	123.3	7.06	11.64
Q850L6	at4g16370	34.13	transport.peptides and oligopeptides	Putative oligopeptide transporter protein	25	12	80	9.04	114.69
Q851L8	at5g64740	10.2.1	cell wall.cellulose synthesis.cellulose synthase	Probable cellulose synthase A catalytic subunit 5	30	28	123.3	7.05	312.64
Q851Y6	at5g09900	29.5.11.20	protein.degradation.ubiquitin.proteasom		60	22	50.6	7.64	130.91
Q851Y9	at1g17880	27.3.50	RNA.regulation of transcription.General Transcription	Nascent polypeptide-associated complex subunit beta	70	8	17.3	8.85	58.65
Q8GRK9	at5g54750	34.99	transport.misc	Trafficking protein particle complex subunit	21	3	20.9	4.51	13.09
Q8GRU9	at1g32060	1.3.12	PS.calvin cyle.PRK	Phosphoribulokinase	17	4	44.8	6.02	14.3
Q8GU69	at2g47000	34.16	transport.ABC transporters and multidrug resistance systems	MDR-like ABC transporter	26	23	136.5	6.93	126.04
Q8GU72	at1g02520	34.16	transport.ABC transporters and multidrug resistance systems	MDR-like ABC transporter	12	13	137	8.78	61.47
Q8GU87	at2g26910	34.16	transport.ABC transporters and multidrug resistance systems	ABC transporter G family member 31	21	21	161.6	8.03	108
Q8GVI0	at3g57290	29.2.3	protein.synthesis.initiation	Eukaryotic translation initiation factor 3 subunit E	38	12	51.3	5.83	62.24
Q8H069	at5g67385	30.11	signalling.light		17	8	68	8.1	78.43
Q8H2J8	at2g32060	29.2.1.2.1.12	protein.synthesis.ribosomal protein.eukaryotic.40S subunit.S12	40S ribosomal protein S12	75	7	14.8	5.52	50.71
Q8H430	at2g06530	27.3.71	RNA.regulation of transcription.SNF7	Breast adenocarcinoma marker-like	15	3	25.1	5.62	9.07
Q8H4K6	at3g10260	35.1	not assigned.no ontology	Reticulon-like protein	32	5	27	8.13	43.89
Q8H513	at4g27060	35.2	not assigned.unknown		6	4	95.4	5.58	12.6
Q8H5N9	at2g37170	34.19.1	transport.Major Intrinsic Proteins.PIP	Probable aquaporin PIP2-1	78	20	30.3	8.43	3218.63
Q8H5P5	at5g23530	24	Biodegradation of Xenobiotics		30	7	38.6	6.47	23.92
Q8H5R6	at3g17440	31.4	cell.vesicle transport		53	12	30	8.47	121.23
Q8H616	at1g15690	34.3	transport.H+ transporting pyrophosphatase		28	19	80	5.78	363.82
Q8H6H2	at2g32830	34.7	transport.phosphate	Probable inorganic phosphate transporter 1-4	11	4	58.8	8.24	17.6
Q8H7L2	at2g26250	16.1	secondary metabolism.isoprenoids	3-ketoacyl-CoA synthase	10	5	65.8	8.92	18.59
Q8H7M0	at4g16340	31.1	cell.organisation	Putative adapter protein SPIKE1	43	61	208.8	6.23	275.41
Q8H7N0	at1g22440	26.11.1	misc.alcohol dehydrogenases	Putative alcohol dehydrogenase	11	2	38.8	5.21	7.82
Q8H7U1	at5g62700	31.1	cell.organisation	Tubulin beta-2 chain	73	23	50.2	4.83	714.86
Q8H7V0	at3g10610	29.2.1.2.1.17	protein.synthesis.ribosomal protein.eukaryotic.40S subunit.S17	40S ribosomal protein S17, putative, expressed	21	4	16.6	10.33	17.74
Q8H821	at2g19130	29.4	protein.postranslational modification	Receptor-like serine/threonine-protein kinase	9	6	91.3	7.17	28.65
Q8H852	at4g34450	31.4	cell.vesicle transport	Coatomer subunit gamma-1	19	13	98.5	5.21	66.77
Q8H8K1	at2g14740	29.3.4.3	protein.targeting.secretory pathway.vacuole	Putative vacuolar sorting receptor protein	3	2	71.4	6.06	5.67
Q8L4J7	at4g15093	35.1	not assigned.no ontology		36	5	28.9	6.86	22.48
Q8L6I1	at5g62670	34.1	transport.p- and v-ATPases	Plasma membrane ATPase	62	52	105.4	6.57	1930.21
Q8L6I2	at5g62670	34.1	transport.p- and v-ATPases	Plasma membrane ATPase	59	48	105.4	6.79	1571.84
Q8L6I3	at5g62670	34.1	transport.p- and v-ATPases	Plasma membrane ATPase	40	32	105.3	6.81	1539.24
Q8L6I5	at4g15415	29.4	protein.postranslational modification	Serine/threonine protein phosphatase 2A	11	4	58.9	7.2	15.36
Q8LHG0	at3g61750	17.2.3	hormone metabolism.auxin.induced-regulated-responsive-activated	Membrane protein-like	13	3	40.8	9.96	17.99
Q8LJU5	at1g48830	29.2.1.2.1.7	protein.synthesis.ribosomal protein.eukaryotic.40S subunit.S7	40S ribosomal protein S7	40	6	22.3	9.76	52.63
Q8LPZ7	at3g51850	30.3	signalling.calcium	Calcium-dependent protein kinase 3	18	6	61.1	6.55	26.41
Q8LQ33	at3g46970	2.2.2.2	major CHO metabolism.degradation.starch.starch phosphorylase	Alpha-1,4 glucan phosphorylase	9	4	94.4	7.24	18.32
Q8LQ41	at2g37970	35.1	not assigned.no ontology		17	2	23.5	6.09	5.99
Q8LQN2	at5g54500	11.8	lipid metabolism.''exotics'' (steroids, squalene etc)		67	13	21.7	6.54	164.39
Q8LR62	at3g62760	26.9	misc.glutathione S transferases		20	3	24.1	6.73	13.8
Q8RUI4	at3g12390	29.2.4	protein.synthesis.elongation	NAC transcription factor	44	6	22.1	4.55	38.4
Q8RYA7	at1g26820	27.1.19	RNA.processing.ribonucleases	Drought-induced S-like ribonuclease	56	16	28.3	5.44	211.08
Q8RYR1	at3g07040	20.1	stress.biotic		20	13	103.2	7.81	81.92
Q8RYZ1	at4g09160	34.99	transport.misc	Cytosolic factor-like protein	65	33	66.4	4.67	673.96
Q8RZQ8	at1g21460	33.99	development.unspecified	Bidirectional sugar transporter SWEET1a	22	6	29.5	8.31	87.09
Q8S0J7	at1g65260	27.3.99	RNA.regulation of transcription.unclassified	Probable membrane-associated 30 kDa protein	39	9	35.1	9.28	51.37
Q8S2K0	at1g64090	35.1	not assigned.no ontology	Reticulon-like protein	22	6	28.3	8.35	35.15
Q8S3N4	at5g16510	10.5.5	cell wall.cell wall proteins.RGP	Putative amylogenin	9	3	47.3	6.27	9.22
Q8S3S1	at3g27960	31.1	cell.organisation		26	14	76.9	5.22	103.3
Q8S4Y9	at2g24270	4.1.10	glycolysis.cytosolic branch.non-phosphorylating glyceraldehyde 3-phosphate dehydrogenase (NPGAP-DH)	Glyceraldehyde-3-phosphate dehydrogenase	35	11	54.2	7.2	133.91
Q8S670	at5g22360	31.4	cell.vesicle transport	Putative synaptobrevin-like protein	15	2	25.1	9.5	15.98
Q8S6F4	atcg00470	1.1.4.3	PS.lightreaction.ATP synthase.epsilon chain	Putative atpE; ATPase epsilon subunit	41	3	15.2	5.1	22.09
Q8S6H1	atcg00020	1.1.1.2	PS.lightreaction.photosystem II.PSII polypeptide subunits	Photosystem II protein D1	12	4	39	5.36	29
Q8S6N5	at1g36160	11.1.1	lipid metabolism.FA synthesis and FA elongation.Acetyl CoA Carboxylation	Acetyl-CoA carboxylase 1	49	79	252.7	6.4	345.64
Q8S718	at1g10370	26.9	misc.glutathione S transferases	Glutathione S-transferase GSTU6	31	7	25.7	5.52	27.87
Q8S7H8	at1g31330	1.1.2.2	PS.lightreaction.photosystem I.PSI polypeptide subunits		34	7	24.8	9.5	45.11
Q8S7N5	at5g46570	29.4	protein.postranslational modification		49	19	56.2	6.34	119.98
Q8S7Q0	at5g27640	29.2.3	protein.synthesis.initiation	Eukaryotic translation initiation factor 3 subunit B	34	17	83.1	5.07	62.24
Q8S9G2	at3g49010	29.2.1.2.2.13	protein.synthesis.ribosomal protein.eukaryotic.60S subunit.L13	60S ribosomal protein L13	23	5	24	10.92	23.75
Q8SB39	at4g24190	20.2.1	stress.abiotic.heat	Heat shock protein 90	42	30	93	4.98	155.81
Q8W0D1	at4g17520	27.4	RNA.RNA binding		18	5	40.4	6.71	19.35
Q8W0I1	at1g16890	29.5.11.3	protein.degradation.ubiquitin.E2		74	8	17.1	7.34	49.24
Q8W0J2	at4g03550	3.6	minor CHO metabolism.callose	1,3-beta-glucan synthase component-like	34	52	204.8	9.45	397.07
Q8W422	at4g29040	29.5.11.20	protein.degradation.ubiquitin.proteasom	26S protease regulatory subunit 4, putative, expressed	38	12	49.7	6.21	158.15
Q8W423	at1g64520	29.5.11.20	protein.degradation.ubiquitin.proteasom	26S proteasome regulatory particle non-ATPase subunit12	67	13	30.8	5.07	49.8
Q8W426	at1g20200	29.5.11.20	protein.degradation.ubiquitin.proteasom	21D7	40	16	54.9	8.59	91.23
Q93VT8	at5g49460	8.2.11	TCA / org. transformation.other organic acid transformaitons.atp-citrate lyase	ATP-citrate synthase beta chain protein 1	58	24	66	7.68	120.79
Q93W00	at1g54610	29.4.1	protein.postranslational modification.kinase		13	6	61.7	9.85	26.62
Q93W16	at4g02080	30.5	signalling.G-proteins		72	11	22	7.53	84.48
Q93X08	at5g17310	4.1.2	glycolysis.cytosolic branch.UGPase	UTP--glucose-1-phosphate uridylyltransferase	64	22	51.7	5.59	173.46
Q942F3	at4g39400	17.3.2.1	hormone metabolism.brassinosteroid.signal transduction.BRI	Brassinosteroid LRR receptor kinase BRI1	17	13	120.1	6.06	51.99
Q948T6	at1g11840	24.2	Biodegradation of Xenobiotics.lactoylglutathione lyase	Lactoylglutathione lyase	54	12	32.5	5.67	82.01
Q94D81	at5g19290	35.1	not assigned.no ontology		45	9	35.8	6.76	35.62
Q94DF0	at5g05710	30.9	signalling.lipids		12	2	17.6	7.2	7.88
Q94E63	at2g34160	35.2	not assigned.unknown		30	4	16.3	5.1	19.87
Q94E72	at4g19006	29.5.11.20	protein.degradation.ubiquitin.proteasom		49	12	43.6	5.58	108.33
Q94EA5	at1g53400	35.2	not assigned.unknown		67	5	12.6	6.55	28.55
Q94ED2	at5g04885	26.3	misc.gluco-, galacto- and mannosidases		11	5	72.2	6.73	40.75
Q94EF4	at3g51550	30.2.16	signalling.receptor kinases.Catharanthus roseus-like RLK1		20	14	96.3	6.32	80.18
Q94GB7	at4g34940	35.1.3	not assigned.no ontology.armadillo/beta-catenin repeat family protein	Uncharacterized protein	16	7	70.6	7.5	32.41
Q94J09	at1g16920	30.5	signalling.G-proteins	GTP-binding protein GTP1	56	13	24.2	5.36	89.61
Q94LL5	at2g23930	27.1	RNA.processing	Small nuclear ribonucleoprotein G	50	3	10.5	9.13	15.33
Q94LY4	at3g63460	35.1	not assigned.no ontology	Sec31p	13	8	111	5.49	52.15
Q9AS12	at1g05260	20.2.2	stress.abiotic.cold	Peroxidase	7	2	37.2	6.16	8.2
Q9AS70	at5g21950	35.1	not assigned.no ontology	Hydrolase-like protein	26	5	35.9	7.68	20.57
Q9AUQ4	at1g70730	4.1.3	glycolysis.cytosolic branch.phosphoglucomutase (PGM)		40	16	62.9	5.63	103.28
Q9AUQ7	at1g48480	30.2.3	signalling.receptor kinases.leucine rich repeat III	Atypical receptor-like kinase MARK, putative, expressed	40	22	71.8	8.53	155.56
Q9AWS9	at3g49910	29.2.1.2.2.26	protein.synthesis.ribosomal protein.eukaryotic.60S subunit.L26	Putative ribosomal protein L26	48	7	17.5	11.12	46.12
Q9AWY7	at4g23630	20.1	stress.biotic	Reticulon-like protein	18	4	30.5	7.49	35.94
Q9AY76	at2g31200	31.1	cell.organisation	Actin-depolymerizing factor 2	19	2	16.8	5.94	12.22
Q9FEB6	at5g19990	29.5.11.20	protein.degradation.ubiquitin.proteasom	26S proteasome ATPase subunit Rpt6	48	14	47.2	8.85	206.81
Q9FNU2	at5g39040	34.16	transport.ABC transporters and multidrug resistance systems	ABC transporter B family member 25	12	4	69.2	8.59	27.21
Q9FTN6	at1g75290	16.8.5	secondary metabolism.flavonoids.isoflavonols		29	7	34.3	6.76	28.85
Q9FTU2	at2g33845	27.3.99	RNA.regulation of transcription.unclassified		70	7	15.2	9.11	23.58
Q9FTZ6	at3g18200	33.99	development.unspecified	WAT1-related protein	5	2	40.6	8.5	10.32
Q9FU86	at3g54140	34.13	transport.peptides and oligopeptides		24	10	63.1	6.68	57.77
Q9FW37	at1g10590	35.1	not assigned.no ontology		28	3	14.7	7.44	19.47
Q9FXT8	at1g45000	29.5.11.20	protein.degradation.ubiquitin.proteasom	26S proteasome regulatory particle triple-A ATPase subunit4	57	17	44.6	7.46	153.52
Q9LDC9	at1g10630	29.4	protein.postranslational modification		73	10	20.7	6.95	371.58
Q9LE07	at5g46230	35.2	not assigned.unknown		51	6	18.1	8.57	31.08
Q9LEE4	at1g69410	29.2.3	protein.synthesis.initiation	Eukaryotic translation initiation factor 5A	48	5	17.5	6.14	32.14
Q9LG77	at4g29260	26.13	misc.acid and other phosphatases		25	6	32.9	6.8	23.01
Q9LGA3	at1g23170	35.2	not assigned.unknown		11	3	63.3	8.75	18.29
Q9LI02	at1g31930	30.5	signalling.G-proteins		15	11	97.8	5.71	58.09
Q9LSU0	at2g27020	29.5.11.20	protein.degradation.ubiquitin.proteasom	Proteasome subunit alpha type-3	34	7	27.2	6.09	20.2
Q9LWT6	at1g55490	1.3.13	PS.calvin cyle.rubisco interacting		64	33	64	5.67	514.09
Q9M5J1	at3g01420	20.2	stress.abiotic	Fatty acid alpha-oxidase	29	14	70.4	7.01	70.5
Q9S7C5	at3g25800	29.4	protein.postranslational modification	Phosphatase 2A regulatory A subunit	61	22	65.7	5.03	276.75
Q9SDK0	at4g15930	31.1	cell.organisation	Dynein light chain	45	4	14.2	8.15	17.03
Q9SDK4	at4g02080	30.5	signalling.G-proteins	GTP-binding protein	69	11	21.9	6.8	73.26
Q9SLX0	at3g06720	29.3.1	protein.targeting.nucleus	Importin subunit alpha-1b	49	16	58.5	5.31	65.73
Q9SNK3	at1g42970	1.3.4	PS.calvin cyle.GAP	Glyceraldehyde-3-phosphate dehydrogenase	39	15	47.1	6.68	191.06
Q9SXF8	at4g00430	34.19.1	transport.Major Intrinsic Proteins.PIP	Aquaporin PIP 1-3	35	5	30.7	8.66	238.47
Q9XEA6	at4g14880	13.1.5.3.1	amino acid metabolism.synthesis.serine-glycine-cysteine group.cysteine.OASTL	Cysteine synthase	37	8	33.8	5.43	38.02
Q9XEA8	at4g14880	13.1.5.3.1	amino acid metabolism.synthesis.serine-glycine-cysteine group.cysteine.OASTL	Cysteine synthase	58	11	34.3	5.41	50.98
Q9XIS7	at2g37170	34.19.1	transport.Major Intrinsic Proteins.PIP	Water channel protein (Fragment)	53	13	19.3	10.07	1463.17
Q9XJ19	at4g34050	16.2.1.6	secondary metabolism.phenylpropanoids.lignin biosynthesis.CCoAOMT	Caffeoyl-CoA	30	5	28.8	5.39	18.98
Q9ZSS9	at5g13510	29.2.1.1.1.2.10	protein.synthesis.ribosomal protein.prokaryotic.chloroplast.50S subunit.L10	50S ribosomal protein L10	37	8	24.2	9.19	43.06
Q9ZSU8	at1g57860	29.2.1.2.2.21	protein.synthesis.ribosomal protein.eukaryotic.60S subunit.L21	60S ribosomal protein L21	20	5	18.8	10.48	24.21
Q9ZWR4	at5g53480	29.3.1	protein.targeting.nucleus	Importin-beta N-terminal domain containing protein	25	13	96.1	4.72	74.03
Q9ZWR5	at3g08947	29.3.1	protein.targeting.nucleus	Importin beta 1	24	13	95.6	4.77	58.45
T1T4Y0	at4g20940	30.2.3	signalling.receptor kinases.leucine rich repeat III	GHR1 protein	29	20	113.6	6.09	128.43
T2D1H0	at4g33355	26.21	misc.protease inhibitor/seed storage/lipid transfer protein (LTP) family protein	Non-specific lipid-transfer protein (Fragment)	22	2	12.1	9.29	10.44
