# Supplementary material for: Proteomics Analysis of Plasma Membrane Fractions of the Root, Leaf, and Flower of Rice
Source: Int J Mol Sci. 2020 Sep 23;21(19):6988. doi: 10.3390/ijms21196988 (PMC7583858; doi:10.3390/ijms21196988)
Supplement: Supplementary file 1 [file ijms-21-06988-s001.zip › Supplement Table 4.xlsx]

## Sheet: Proteins
Table S4. Proteins identified in the plasma-membrane fractions of rice leaf sheath.
Accession	ATG ID	MapMan Bin	MapMan description	Description	Coverage [%]	# Peptides	MW [kDa]	calc. pI	Score Sequest HT
A0A067Y2M1	at3g18080	26.3	misc.gluco-, galacto- and mannosidases	Beta-glucosidase	29	12	56.8	9.04	62.55
A0A0B4U151	at3g02360	7.1.3	OPP.oxidative PP.6-phosphogluconate dehydrogenase	6-phosphogluconate dehydrogenase, decarboxylating	39	12	52.7	6.18	56.85
A0A0B4U1W3	at5g15490	10.1.4	cell wall.precursor synthesis.UGD	UDP-glucose 6-dehydrogenase	58	17	52.9	6.13	129.41
A0A0E0FEX6	at2g37270	29.2.1.2.1.5	protein.synthesis.ribosomal protein.eukaryotic.40S subunit.S5	Ribosomal_S7 domain-containing protein	73	13	22.2	9.72	100.67
A0A0E0FF06	at4g39220	29.3.4.1	protein.targeting.secretory pathway.ER	Protein RER1	24	4	21.8	9.61	18.02
A0A0E0FF65	at1g68780	35.1	not assigned.no ontology	Uncharacterized protein	37	10	47.5	8.1	71.13
A0A0E0FH59	at1g79920	20.2.1	stress.abiotic.heat	Uncharacterized protein	43	27	93.1	5.27	105.9
A0A0E0FIY9	at4g32760	31.4	cell.vesicle transport	Uncharacterized protein	8	4	77.3	5.67	33.68
A0A0E0FJ28	at5g57290	29.2.1.2.2.83	protein.synthesis.ribosomal protein.eukaryotic.60S subunit.P3	Uncharacterized protein	28	3	11.9	4.41	9.85
A0A0E0FJ72	at4g27840	35.2	not assigned.unknown	Uncharacterized protein	20	3	22	8.87	10.91
A0A0E0FJL9	at5g18700	29.4	protein.postranslational modification	Protein kinase domain-containing protein	2	2	122.7	5.58	7.39
A0A0E0FK08	at1g36240	29.2.1.2.2.30	protein.synthesis.ribosomal protein.eukaryotic.60S subunit.L30	Ribosomal_L7Ae domain-containing protein	52	7	15.1	9.74	28.41
A0A0E0FK81	at5g12250	31.1	cell.organisation	Tubulin beta chain	82	27	50.3	4.83	1069.19
A0A0E0FL85	at3g16950	8.1.1.3	TCA / org. transformation.TCA.pyruvate DH.E3	Dihydrolipoyl dehydrogenase	55	20	58.8	6.99	266.3
A0A0E0FLA2	at2g47470	21.1	redox.thioredoxin	Uncharacterized protein	18	6	40.7	6.87	17.69
A0A0E0FLZ2	at5g22580	35.2	not assigned.unknown	Stress-response A/B barrel domain-containing protein	19	2	28.2	6.79	11.81
A0A0E0FLZ9	at3g49910	29.2.1.2.2.26	protein.synthesis.ribosomal protein.eukaryotic.60S subunit.L26	K	52	9	17.1	11	55.81
A0A0E0FMP5	at1g06490	3.6	minor CHO metabolism.callose	FKS1_dom1 domain-containing protein	9	11	170.8	8.16	41.15
A0A0E0FMR1	at4g22120	20.2.3	stress.abiotic.drought/salt	Uncharacterized protein	30	22	92.2	9.01	105.46
A0A0E0FN63	at1g02130	30.5	signalling.G-proteins	Uncharacterized protein	67	13	22.5	5.27	202.92
A0A0E0FNE8	at5g11890	35.2	not assigned.unknown	LEA_2 domain-containing protein	7	2	30.2	10.37	5.67
A0A0E0FP17	at4g30160	31.1	cell.organisation	HP domain-containing protein	7	5	113.3	8.27	23.48
A0A0E0FPF2	at5g27490	35.1	not assigned.no ontology	Protein YIPF	46	9	31.7	6.33	57.22
A0A0E0FPT9	at3g59110	29.4.1.55	protein.postranslational modification.kinase.receptor like cytoplasmatic kinase V	Protein kinase domain-containing protein	25	11	56.9	8.72	57.69
A0A0E0FQ69	at2g26900	34.14	transport.unspecified cations	Uncharacterized protein	15	3	44.3	8.63	16.16
A0A0E0FQE3	at1g65930	8.1.4	TCA / org. transformation.TCA.IDH	Isocitrate dehydrogenase [NADP]	41	14	46	6.8	49.19
A0A0E0FQG9	at4g27960	29.5.11.3	protein.degradation.ubiquitin.E2	UBIQUITIN_C	41	9	38	8.03	51.41
A0A0E0FQY3	at1g65970	21.5	redox.peroxiredoxin	Peroxiredoxin	85	11	17.3	5.88	62.01
A0A0E0FR75	at3g10950	29.2.1.2.2.537	protein.synthesis.ribosomal protein.eukaryotic.60S subunit.L37A	Uncharacterized protein	40	4	10.6	10.29	101.49
A0A0E0FRW8	at2g19730	29.2.1.2.2.28	protein.synthesis.ribosomal protein.eukaryotic.60S subunit.L28	Ribosomal_L28e domain-containing protein	45	5	16.3	10.32	22.9
A0A0E0FRY6	at5g57020	29.4	protein.postranslational modification	Glycylpeptide N-tetradecanoyltransferase	12	4	50.5	6.7	13.98
A0A0E0FS05	at4g38510	34.1.1.1	transport.p- and v-ATPases.H+-transporting two-sector ATPase.subunit B	Uncharacterized protein	48	21	61.3	5.06	95.53
A0A0E0FS73	at4g09720	30.5	signalling.G-proteins	Uncharacterized protein	39	7	25.7	5.97	27.14
A0A0E0FSC0	at5g19600	34.6	transport.sulphate	STAS domain-containing protein	11	4	70.1	8.94	20.42
A0A0E0FSG7	at4g29130	2.2.1.4	major CHO metabolism.degradation.sucrose.hexokinase	4-hydroxy-4-methyl-2-oxoglutarate aldolase	7	4	80	8.54	13.67
A0A0E0FSI0	at3g28345	34.16	transport.ABC transporters and multidrug resistance systems	Uncharacterized protein	6	4	134.5	8.57	27.01
A0A0E0FSV6	at4g26270	4.1.5	glycolysis.cytosolic branch.phosphofructokinase (PFK)	ATP-dependent 6-phosphofructokinase	18	5	54.2	7.02	15.25
A0A0E0FT83	at2g34480	29.2.1.2.2.518	protein.synthesis.ribosomal protein.eukaryotic.60S subunit.L18A	60S ribosomal protein L18a	56	11	21.4	10.45	65.78
A0A0E0FU50	at5g37600	12.2.2	N-metabolism.ammonia metabolism.glutamine synthase	Glutamine synthetase	32	7	39.2	5.73	21.52
A0A0E0FUX9	at3g08590	4.1.13	glycolysis.cytosolic branch.phosphoglycerate mutase	Uncharacterized protein	30	13	60.7	5.6	43.49
A0A0E0FV05	at5g58300	30.2.3	signalling.receptor kinases.leucine rich repeat III	Protein kinase domain-containing protein	26	14	69.2	8.53	88.47
A0A0E0FV42	at5g01870	11.6	lipid metabolism.lipid transfer proteins etc	Non-specific lipid-transfer protein	35	4	12.1	8.92	14.4
A0A0E0FV78	at5g58430	27.3.99	RNA.regulation of transcription.unclassified	Exocyst subunit Exo70 family protein	6	3	73.2	4.96	9.08
A0A0E0FXS9	at5g48760	29.2.1.2.2.513	protein.synthesis.ribosomal protein.eukaryotic.60S subunit.L13A	Uncharacterized protein	29	6	23.7	10.46	21.32
A0A0E0FYD9	at5g27730	35.2	not assigned.unknown	Uncharacterized protein	5	3	57	8.76	12.89
A0A0E0FZ84	at4g25740	29.2.1.2.1.10	protein.synthesis.ribosomal protein.eukaryotic.40S subunit.S10	S10_plectin domain-containing protein	48	8	18.5	9.61	30.51
A0A0E0FZY6	at1g20960	28.1	DNA.synthesis/chromatin structure	Uncharacterized protein	17	28	246.5	5.97	96.81
A0A0E0G1Q7	at2g41740	31.1	cell.organisation	HP domain-containing protein	10	7	104	5.69	20.94
A0A0E0G221	at5g44790	34.12	transport.metal	Uncharacterized protein	5	3	106.2	5.35	21.62
A0A0E0G240	at2g24360	29.4	protein.postranslational modification	Protein kinase domain-containing protein	19	7	46.7	6.9	21.17
A0A0E0G252	at1g78900	34.1	transport.p- and v-ATPases	Uncharacterized protein	39	16	68.5	5.53	84.34
A0A0E0G262	at2g20850	30.2.5	signalling.receptor kinases.leucine rich repeat V	Protein kinase domain-containing protein	18	11	80.9	6.3	116.18
A0A0E0G2Y4	at3g15890	30.2.99	signalling.receptor kinases.misc	Protein kinase domain-containing protein	40	11	42	6.99	58.71
A0A0E0G403	at4g18910	34.19.3	transport.Major Intrinsic Proteins.NIP	Uncharacterized protein	42	6	30	8.91	224.78
A0A0E0G433	at5g05340	26.12	misc.peroxidases	Peroxidase	9	3	68.1	8.54	10.84
A0A0E0G4A2	at5g26360	29.6	protein.folding	T-complex protein 1 subunit gamma	9	3	62.7	6.3	10.31
A0A0E0G595	at4g10850	33.99	development.unspecified	Bidirectional sugar transporter SWEET	21	3	28	9.32	22.3
A0A0E0G5F1	at2g20520	10.5.1	cell wall.cell wall proteins.AGPs	FAS1 domain-containing protein	29	4	26.7	6.3	25.11
A0A0E0G5S1	at5g58290	29.5.11.20	protein.degradation.ubiquitin.proteasom	AAA domain-containing protein	34	9	46.4	6.07	70.23
A0A0E0G607	at5g46630	29.3.4.99	protein.targeting.secretory pathway.unspecified	MHD domain-containing protein	41	15	49.2	9.25	56.96
A0A0E0G653	at1g20080	35.1.19	not assigned.no ontology.C2 domain-containing protein	Uncharacterized protein	61	25	61	6.81	105.09
A0A0E0G7F6	at1g56070	29.2.4	protein.synthesis.elongation	Tr-type G domain-containing protein	65	38	94	6.16	414.73
A0A0E0G7U2	at5g06290	21.5.1	redox.peroxiredoxin.BAS1	Thioredoxin domain-containing protein	14	2	28.3	6	12.01
A0A0E0G8C5	at1g12360	31.4	cell.vesicle transport	Uncharacterized protein	3	3	115.5	5.81	7.67
A0A0E0G8U5	at3g02520	30.7	signalling.14-3-3 proteins	14_3_3 domain-containing protein	74	20	29.7	4.77	240.82
A0A0E0G8Z2	at4g17170	30.5	signalling.G-proteins	Uncharacterized protein	65	12	23	7.42	69.59
A0A0E0G9X9	at5g03300	23.3.2.1	nucleotide metabolism.salvage.nucleoside kinases.adenosine kinase	PfkB domain-containing protein	62	14	37	5.16	86.58
A0A0E0GA06	at5g07610	29.5.11.4.3.2	protein.degradation.ubiquitin.E3.SCF.FBOX	Uncharacterized protein	5	3	54.6	9.22	50.28
A0A0E0GB20	at5g53310	31.1	cell.organisation	TH1 domain-containing protein	11	2	24.3	9.22	10.99
A0A0E0GC65	at3g12120	11.2.4	lipid metabolism.FA desaturation.omega 6 desaturase	Uncharacterized protein	5	2	44.3	8.12	5.39
A0A0E0GCD6	at5g14040	34.9	transport.metabolite transporters at the mitochondrial membrane	Uncharacterized protein	17	5	38.9	9.28	15.56
A0A0E0GDS7	at1g53750	29.5.11.20	protein.degradation.ubiquitin.proteasom	AAA domain-containing protein	45	15	47.7	6.29	52.15
A0A0E0GE00	at2g24200	29.5	protein.degradation	CYT	10	5	61.8	8.1	16.21
A0A0E0GEN7	at3g04480	27.1.19	RNA.processing.ribonucleases	Protein kinase domain-containing protein	7	7	129.6	6.61	21.73
A0A0E0GG49	at1g01540	29.4.1.55	protein.postranslational modification.kinase.receptor like cytoplasmatic kinase V	Protein kinase domain-containing protein	32	12	58.6	9.14	57.3
A0A0E0GGA0	at1g20760	30.3	signalling.calcium	Uncharacterized protein	11	9	113.6	5.88	38.05
A0A0E0GGD2	at2g17120	35.1	not assigned.no ontology	Uncharacterized protein	12	3	37.1	6.68	10.98
A0A0E0GGK0	at5g46050	34.13	transport.peptides and oligopeptides	Uncharacterized protein	5	2	65	9.06	11.88
A0A0E0GHL3	at5g60390	29.2.4	protein.synthesis.elongation	Elongation factor 1-alpha	57	19	49.3	9.06	393.04
A0A0E0GII5	at3g24550	30.2.22	signalling.receptor kinases.proline extensin like	Protein kinase domain-containing protein	42	20	70.7	8.65	188.07
A0A0E0GIU3	at2g03350	35.2	not assigned.unknown	Uncharacterized protein	23	4	19.4	9.64	10.6
A0A0E0GIZ4	at4g00550	11.10.2	lipid metabolism.glycolipid synthesis.DGDG synthase	Uncharacterized protein	9	3	55.9	8.94	8.54
A0A0E0GIZ6	at4g19006	29.5.11.20	protein.degradation.ubiquitin.proteasom	PCI domain-containing protein	38	10	43.7	5.68	63.87
A0A0E0GJR0	at1g02000	10.1.6	cell wall.precursor synthesis.GAE	Ribosomal_S10 domain-containing protein	10	7	63.7	9.99	25.53
A0A0E0GKD4	at1g31420	30.2.13	signalling.receptor kinases.leucine rich repeat XIII	Protein kinase domain-containing protein	14	5	65.8	6.33	44.83
A0A0E0GKS3	at3g55320	34.16	transport.ABC transporters and multidrug resistance systems	Uncharacterized protein	32	35	155.4	6.48	236.8
A0A0E0GL44	at5g01320	5.2	fermentation.PDC	Uncharacterized protein	22	10	64.9	5.91	41.66
A0A0E0GL75	at5g58480	26.4	misc.beta 1,3 glucan hydrolases	X8 domain-containing protein	10	3	52.3	7.17	23.39
A0A0E0GL83	at1g48830	29.2.1.2.1.7	protein.synthesis.ribosomal protein.eukaryotic.40S subunit.S7	Uncharacterized protein	52	10	38.2	9.64	87.76
A0A0E0GL95	at2g38480	35.1	not assigned.no ontology	CASP-like protein	18	2	21.8	8.4	19.72
A0A0E0GLD0	at2g22125	35.1.19	not assigned.no ontology.C2 domain-containing protein	Uncharacterized protein	40	15	63.4	6.14	71.36
A0A0E0GLV6	at5g49720	10.2	cell wall.cellulose synthesis	Endoglucanase	6	3	64.8	9.17	15.06
A0A0E0GM45	at3g16780	29.2.1.2.2.19	protein.synthesis.ribosomal protein.eukaryotic.60S subunit.L19	Ribosomal protein L19	29	5	24.1	11.39	17.95
A0A0E0GMH1	at1g09330	35.2	not assigned.unknown	Golgi apparatus membrane protein TVP23	41	7	20.6	8.16	47.42
A0A0E0GMI5	at4g23460	31.4	cell.vesicle transport	Beta-adaptin-like protein	57	39	100.6	5.12	182
A0A0E0GMK1	at2g48150	21.2.2	redox.ascorbate and glutathione.glutathione	Glutathione peroxidase	64	11	19.2	8.6	73.19
A0A0E0GMM7	at2g43040	30.3	signalling.calcium	Uncharacterized protein	4	2	79.4	6.35	6.26
A0A0E0GNH0	at2g38770	35.2	not assigned.unknown	Proteasome endopeptidase complex	9	10	207.2	5.68	50.79
A0A0E0GNX0	at3g04770	29.2.1.2.1.31	protein.synthesis.ribosomal protein.eukaryotic.40S subunit.SA	40S ribosomal protein SA	39	9	31.7	5.33	50.89
A0A0E0GNZ9	at1g52320	35.2	not assigned.unknown	Uncharacterized protein	9	6	90.1	6.35	60.6
A0A0E0GPB8	at2g31890	35.2	not assigned.unknown	RAP domain-containing protein	13	11	116.4	9.38	43.82
A0A0E0GQA1	at4g24400	29.4	protein.postranslational modification	Non-specific serine/threonine protein kinase	6	3	63.4	5.81	9.55
A0A0E0GRP9	at2g14520	35.1	not assigned.no ontology	Uncharacterized protein	15	5	48.7	5.88	16.02
A0A0E0GSK3	at1g73650	35.2	not assigned.unknown	S5A_REDUCTASE domain-containing protein	18	4	33	8.12	28.24
A0A0E0GSN3	at1g49340	30.4	signalling.phosphinositides	Uncharacterized protein	47	62	210.5	6.11	290.88
A0A0E0GSN6	at1g62020	31.4	cell.vesicle transport	Coatomer subunit alpha	37	33	136.3	6.95	111.76
A0A0E0GSY4	at1g73460	29.4	protein.postranslational modification	Protein kinase domain-containing protein	5	6	124.5	5.06	27.13
A0A0E0GUK0	at3g20800	27.3.99	RNA.regulation of transcription.unclassified	Uncharacterized protein	9	2	35.5	7.15	5.62
A0A0E0GUS0	at3g03770	30.2.6	signalling.receptor kinases.leucine rich repeat VI	Protein kinase domain-containing protein	15	7	91.7	8.16	30.59
A0A0E0GV00	at5g09500	29.2.1.2.1.15	protein.synthesis.ribosomal protein.eukaryotic.40S subunit.S15	Uncharacterized protein	67	8	19.6	10.02	161.87
A0A0E0GV03	at1g54460	35.2	not assigned.unknown	TPX2 domain-containing protein	10	3	38.7	8.85	9.85
A0A0E0GV47	at1g04760	31.4	cell.vesicle transport	Uncharacterized protein	64	13	24.7	8.75	295.63
A0A0E0GV63	at2g44300	11.6	lipid metabolism.lipid transfer proteins etc	AAI domain-containing protein	40	7	20.1	8.47	41.52
A0A0E0GVD1	at5g05170	10.2.1	cell wall.cellulose synthesis.cellulose synthase	Cellulose synthase	38	32	122.8	7.34	276.98
A0A0E0GVD7	at5g19450	30.3	signalling.calcium	Uncharacterized protein	11	5	60.6	6.61	17.98
A0A0E0GVP0	at5g02500	20.2.1	stress.abiotic.heat	Uncharacterized protein	69	33	71.3	5.21	517.41
A0A0E0GW59	at1g34300	30.2.24	signalling.receptor kinases.S-locus glycoprotein like	Receptor-like serine/threonine-protein kinase	15	9	91.6	7.5	36.31
A0A0E0GWB1	at2g44060	33.2	development.late embryogenesis abundant	Uncharacterized protein	21	6	35.9	5.07	21.49
A0A0E0GWC2	at3g59350	29.4.1.58	protein.postranslational modification.kinase.receptor like cytoplasmatic kinase VIII	Protein kinase domain-containing protein	52	13	40.8	6.61	118.9
A0A0E0GX14	at1g18010	35.2	not assigned.unknown	Uncharacterized protein	12	4	50.3	8.82	20.56
A0A0E0GX81	at1g01090	8.1.1.1	TCA / org. transformation.TCA.pyruvate DH.E1	Pyruvate dehydrogenase E1 component subunit alpha	63	24	46.1	6.61	238.01
A0A0E0GYB4	at5g55940	35.2	not assigned.unknown	Uncharacterized protein	20	4	22.7	6.92	12.74
A0A0E0GZ90	at2g31660	29.3.1	protein.targeting.nucleus	Importin N-terminal domain-containing protein	8	5	117.6	4.94	17.89
A0A0E0H002	at4g24990	29.5.11.1	protein.degradation.ubiquitin.ubiquitin	Membrane-anchored ubiquitin-fold protein	53	5	14.4	7.75	82.45
A0A0E0H0N5	at2g19130	29.4	protein.postranslational modification	Receptor-like serine/threonine-protein kinase	4	2	88.9	6.93	5.41
A0A0E0H107	at1g35620	21.1	redox.thioredoxin	Thioredoxin domain-containing protein	13	3	46.9	4.96	11.89
A0A0E0H123	at1g21730	31.1	cell.organisation	Kinesin motor domain-containing protein	2	2	129.6	6.43	5.11
A0A0E0H1B3	at4g10000	35.2	not assigned.unknown	Uncharacterized protein	6	4	66.6	6.64	35.42
A0A0E0H1D3	at1g29150	29.5.11.20	protein.degradation.ubiquitin.proteasom	PCI domain-containing protein	54	17	47.6	6.18	110.93
A0A0E0H1S6	at1g48480	30.2.3	signalling.receptor kinases.leucine rich repeat III	Protein kinase domain-containing protein	21	9	70.3	8.68	44.37
A0A0E0H2M9	at3g07570	35.1	not assigned.no ontology	Cytochrome b561 and D	23	7	41.3	9	28.19
A0A0E0H2N6	at5g16250	35.2	not assigned.unknown	Uncharacterized protein	41	5	20.3	8.5	23.84
A0A0E0H2Z7	at5g40370	21.4	redox.glutaredoxins	Glutaredoxin domain-containing protein	49	4	13.4	7.08	17.94
A0A0E0H431	at4g11600	21.2.2	redox.ascorbate and glutathione.glutathione	Glutathione peroxidase	51	4	18.8	7.81	16.87
A0A0E0H447	at4g17720	27.4	RNA.RNA binding	RRM domain-containing protein	10	3	33.2	5.11	8.14
A0A0E0H479	at4g00430	34.19.1	transport.Major Intrinsic Proteins.PIP	Uncharacterized protein	58	18	30.7	8.63	1031.5
A0A0E0H514	at1g63850	27.3.67	RNA.regulation of transcription.putative transcription regulator	BTB domain-containing protein	18	7	65.9	6.4	27.32
A0A0E0H5I6	at3g01390	34.1	transport.p- and v-ATPases	V-type proton ATPase subunit G	55	4	12.3	8.5	21.41
A0A0E0H5V1	at1g30630	31.4	cell.vesicle transport	Coatomer subunit epsilon	60	10	31.6	5.47	45.21
A0A0E0H5W0	at2g35020	26.2	misc.UDP glucosyl and glucoronyl transferases	Uncharacterized protein	39	13	54.4	6.67	42.52
A0A0E0H5Z7	at1g56130	30.2.8.2	signalling.receptor kinases.leucine rich repeat VIII-2	Uncharacterized protein	1	2	308.6	7.27	4.62
A0A0E0H6H0	at1g05500	35.1.19	not assigned.no ontology.C2 domain-containing protein	Uncharacterized protein	19	8	65	7.37	29.58
A0A0E0H718	at5g05780	29.5.11.20	protein.degradation.ubiquitin.proteasom	MPN domain-containing protein	57	11	34.9	6.73	47.55
A0A0E0H7Z0	at5g03540	31.4	cell.vesicle transport	Exocyst subunit Exo70 family protein	33	16	71.3	7.49	83.49
A0A0E0H808	at2g46860	23.4.99	nucleotide metabolism.phosphotransfer and pyrophosphatases.misc	Uncharacterized protein	41	5	24.2	5.9	29.63
A0A0E0H809	at3g18800	35.2	not assigned.unknown	Uncharacterized protein	46	5	22.7	9.19	37.4
A0A0E0H8C3	at1g09630	30.5	signalling.G-proteins	Uncharacterized protein	53	11	24	6.57	90.91
A0A0E0H8E0	at5g09810	31.1	cell.organisation	Uncharacterized protein	76	20	41.7	5.4	417
A0A0E0H8J8	at5g07220	20.2	stress.abiotic	Uncharacterized protein	10	3	50.8	9.51	22.07
A0A0E0H8V8	at3g45600	33.99	development.unspecified	Uncharacterized protein	31	7	32.9	8.82	35.07
A0A0E0H8W3	at5g03040	30.3	signalling.calcium	DUF4005 domain-containing protein	26	9	48.7	9.96	51.58
A0A0E0H903	at2g47240	11.1.9	lipid metabolism.FA synthesis and FA elongation.long chain fatty acid CoA ligase	AMP-binding domain-containing protein	54	28	76	7.2	186.01
A0A0E0H9P6	at2g36620	29.2.1.2.2.24	protein.synthesis.ribosomal protein.eukaryotic.60S subunit.L24	TRASH domain-containing protein	22	4	20.7	10.42	15.97
A0A0E0H9T1	at3g16630	31.1	cell.organisation	Uncharacterized protein	3	3	123.6	6.9	8.56
A0A0E0H9U9	at2g47470	21.1	redox.thioredoxin	Uncharacterized protein	31	8	39.9	6.99	38.53
A0A0E0HA87	at5g52470	27.1	RNA.processing	Uncharacterized protein	13	3	32.6	10.18	6.85
A0A0E0HA89	at4g32410	10.2.1	cell wall.cellulose synthesis.cellulose synthase	Cellulose synthase	56	43	121.2	7.06	459.54
A0A0E0HAA4	at3g15570	30.11	signalling.light	NPH3 domain-containing protein	9	2	51.3	9.66	14.68
A0A0E0HAE2	at1g79920	20.2.1	stress.abiotic.heat	Uncharacterized protein	10	6	94	4.96	29.37
A0A0E0HAJ7	at3g27430	29.5.11.20	protein.degradation.ubiquitin.proteasom	Proteasome subunit beta	29	7	29	6.93	36.59
A0A0E0HB99	at5g11560	35.1	not assigned.no ontology	EMC1_C domain-containing protein	7	5	110.8	6.84	14.58
A0A0E0HBX9	at1g07410	30.5	signalling.G-proteins	Uncharacterized protein	46	10	23.8	7.99	56.15
A0A0E0HCY0	at3g45680	34.13	transport.peptides and oligopeptides	Uncharacterized protein	11	4	61.8	8.63	12.17
A0A0E0HD23	at2g38480	35.1	not assigned.no ontology	CASP-like protein	14	2	21.3	6.32	6.78
A0A0E0HDI8	at3g57880	35.1.19	not assigned.no ontology.C2 domain-containing protein	Uncharacterized protein	20	13	90.4	9.22	42.36
A0A0E0HDL4	at1g08860	30.3	signalling.calcium	Uncharacterized protein	30	10	60.6	5.16	41.56
A0A0E0HDS0	at2g38750	31.1	cell.organisation	Uncharacterized protein	35	9	37.3	6.68	33.99
A0A0E0HDS5	at3g57090	31.2	cell.division	Mitochondrial fission 1 protein	34	3	17.9	7.87	23.38
A0A0E0HDU5	at4g36250	5.1	fermentation.aldehyde dehydrogenase	Aldehyde dehydrogenase	6	2	51	8.76	11.12
A0A0E0HDX5	at2g41770	35.2	not assigned.unknown	Uncharacterized protein	14	8	87.1	7.14	22.99
A0A0E0HE79	at2g36460	4.1.11	glycolysis.cytosolic branch.aldolase	Fructose-bisphosphate aldolase	71	19	38.8	7.33	128.43
A0A0E0HEJ9	at2g44100	30.5	signalling.G-proteins	Guanosine nucleotide diphosphate dissociation inhibitor	65	21	49.7	5.73	95.99
A0A0E0HEW0	at1g22610	35.1.19	not assigned.no ontology.C2 domain-containing protein	Uncharacterized protein	3	3	90.4	9.47	6.69
A0A0E0HFG7	at2g39805	35.1	not assigned.no ontology	Protein YIPF	27	4	30.1	4.88	24.97
A0A0E0HGH2	at5g54500	11.8	lipid metabolism.''exotics'' (steroids, squalene etc)	Flavodoxin-like domain-containing protein	50	9	21.6	6.8	47.44
A0A0E0HGV9	at4g28950	30.5	signalling.G-proteins	Uncharacterized protein	44	9	23.5	9.35	35.56
A0A0E0HHC3	at5g15090	34.2	transport.porins	Uncharacterized protein	33	5	29	8.65	14.75
A0A0E0HHM0	at4g39150	20.2.1	stress.abiotic.heat	J domain-containing protein	20	9	75.2	5.99	35.78
A0A0E0HHV3	at3g18130	29.4	protein.postranslational modification	WD_REPEATS_REGI	50	12	36.4	6.54	39.28
A0A0E0HHY9	at3g61750	17.2.3	hormone metabolism.auxin.induced-regulated-responsive-activated	Uncharacterized protein	27	7	41	10.11	39.93
A0A0E0HHZ8	at5g20890	29.6	protein.folding	Uncharacterized protein	40	13	56.1	5.9	59.9
A0A0E0HI36	at5g11550	35.2	not assigned.unknown	Uncharacterized protein	37	9	35.1	7.75	74.27
A0A0E0HIG2	at5g44130	10.5.1	cell wall.cell wall proteins.AGPs	Uncharacterized protein	13	5	55	9.44	136.69
A0A0E0HIH2	at5g60860	30.5	signalling.G-proteins	Uncharacterized protein	76	14	24.1	5.9	76.63
A0A0E0HIK0	at1g11910	29.5.4	protein.degradation.aspartate protease	Uncharacterized protein	23	7	56.7	5.52	46.3
A0A0E0HJ73	at4g17520	27.4	RNA.RNA binding	HABP4_PAI-RBP1 domain-containing protein	12	3	41	6.06	10.15
A0A0E0HJ91	at1g12840	34.1	transport.p- and v-ATPases	V-type proton ATPase subunit C	36	9	42	5.64	42.33
A0A0E0HJA9	at3g48200	35.2	not assigned.unknown	Uncharacterized protein	2	2	111.3	8.7	5.77
A0A0E0HJM2	at4g12420	33.99	development.unspecified	Uncharacterized protein	44	17	65.7	6.55	244.47
A0A0E0HJV0	at2g36850	3.6	minor CHO metabolism.callose	FKS1_dom1 domain-containing protein	49	76	214	8.53	385.61
A0A0E0HJW3	at2g01630	26.4.1	misc.beta 1,3 glucan hydrolases.glucan endo-1,3-beta-glucosidase	X8 domain-containing protein	24	7	55.2	5.71	82
A0A0E0HJY2	at1g48480	30.2.3	signalling.receptor kinases.leucine rich repeat III	Protein kinase domain-containing protein	55	29	70.7	7.05	557.88
A0A0E0HK07	#N/A	#N/A	#N/A	Uncharacterized protein	30	12	62.7	9.23	186.1
A0A0E0HK23	at3g49010	29.2.1.2.2.13	protein.synthesis.ribosomal protein.eukaryotic.60S subunit.L13	60S ribosomal protein L13	35	6	24	10.99	20.29
A0A0E0HK32	at3g05710	31.4	cell.vesicle transport	t-SNARE coiled-coil homology domain-containing protein	21	4	37.8	8.82	28.63
A0A0E0HKA1	at5g01460	35.1	not assigned.no ontology	Uncharacterized protein	16	4	52.5	8.81	39.67
A0A0E0HKB4	at4g27750	35.2	not assigned.unknown	Uncharacterized protein	11	3	31.6	7.39	8.64
A0A0E0HKI6	at5g62300	29.2.1.2.1.20	protein.synthesis.ribosomal protein.eukaryotic.40S subunit.S20	Ribosomal_S10 domain-containing protein	25	5	22	8.84	18.33
A0A0E0HKZ2	at3g15980	31.4	cell.vesicle transport	Coatomer subunit beta'	17	9	93	4.92	37.08
A0A0E0HL60	at1g22050	29.5.11	protein.degradation.ubiquitin	Ubiquitin-like domain-containing protein	22	4	28.8	11.21	11.96
A0A0E0HLA5	at1g74470	16.1.1	secondary metabolism.isoprenoids.non-mevalonate pathway	FAD_binding_3 domain-containing protein	11	3	50.6	9.1	12.66
A0A0E0HLK6	at1g64040	29.4	protein.postranslational modification	Serine/threonine-protein phosphatase	29	7	36.2	5.76	32.71
A0A0E0HLW2	at5g05170	10.2.1	cell wall.cellulose synthesis.cellulose synthase	Cellulose synthase	53	42	120.8	7.9	389.38
A0A0E0HLW6	at5g59850	29.2.1.2.1.515	protein.synthesis.ribosomal protein.eukaryotic.40S subunit.S15A	Uncharacterized protein	75	11	14.8	9.94	72.13
A0A0E0HMH6	at5g12080	30.99	signalling.unspecified	Mechanosensitive ion channel protein	9	3	83	9.47	8.05
A0A0E0HMQ6	at5g10470	31.1	cell.organisation	Kinesin motor domain-containing protein	36	40	142	6.61	151.72
A0A0E0HMR2	at2g22475	17.1.3	hormone metabolism.abscisic acid.induced-regulated-responsive-activated	GRAM domain-containing protein	52	11	31.1	5.99	87.72
A0A0E0HMR9	at1g72230	26.19	misc.plastocyanin-like	Phytocyanin domain-containing protein	12	2	19.4	7.8	36.53
A0A0E0HNQ9	at4g01150	35.2	not assigned.unknown	CAAD domain-containing protein	20	3	16.7	9.44	10.27
A0A0E0HPK8	at4g26760	31.1	cell.organisation	Uncharacterized protein	58	22	65.2	5.34	164.59
A0A0E0HQG0	at2g04520	29.2.3	protein.synthesis.initiation	S1-like domain-containing protein	50	5	16.3	5.35	33.46
A0A0E0HSD7	at5g25930	30.2.11	signalling.receptor kinases.leucine rich repeat XI	Protein kinase domain-containing protein	2	2	111.4	5.53	5.47
A0A0E0HTV5	at4g22130	29.4.1.57	protein.postranslational modification.kinase.receptor like cytoplasmatic kinase VII	Protein kinase domain-containing protein	14	5	69	5.91	35.45
A0A0E0HVK3	at5g62700	31.1	cell.organisation	Tubulin beta chain	82	27	50.1	4.83	1065.69
A0A0E0HWA7	at2g37710	30.2.99	signalling.receptor kinases.misc	Uncharacterized protein	3	3	134.5	7.36	7.14
A0A0E0HX19	at4g24290	35.2	not assigned.unknown	MACPF domain-containing protein	6	2	69.3	8.25	8.18
A0A0E0HX83	at4g09800	29.2.1.2.1.18	protein.synthesis.ribosomal protein.eukaryotic.40S subunit.S18	Uncharacterized protein	35	14	53.6	10.42	105.58
A0A0E0HXU0	at1g04760	31.4	cell.vesicle transport	Uncharacterized protein	67	16	24.8	8.88	326.07
A0A0E0HZM6	at5g64740	10.2.1	cell wall.cellulose synthesis.cellulose synthase	Cellulose synthase	39	35	123.1	6.93	423.21
A0A0E0HZY1	at2g37170	34.19.1	transport.Major Intrinsic Proteins.PIP	Uncharacterized protein	22	5	29.7	7.83	218.26
A0A0E0I022	at5g02280	29.3.99	protein.targeting.unknown	Uncharacterized protein	58	7	16.2	5.76	46.14
A0A0E0I080	at3g15480	35.2	not assigned.unknown	Uncharacterized protein	15	2	23.3	8.87	52.89
A0A0E0I134	at2g44610	30.5	signalling.G-proteins	Uncharacterized protein	59	12	22.9	7.9	85.51
A0A0E0I240	at3g42050	34.1.1.6	transport.p- and v-ATPases.H+-transporting two-sector ATPase.subunit H	V-type proton ATPase subunit H	37	13	51.4	7.42	58.11
A0A0E0I289	at3g60240	29.2.3	protein.synthesis.initiation	MI domain-containing protein	3	4	248.3	6.86	18.42
A0A0E0I2A3	at4g28100	35.2	not assigned.unknown	Uncharacterized protein	22	6	34	8.12	43.25
A0A0E0I2D4	at4g21540	11.8.1	lipid metabolism.''exotics'' (steroids, squalene etc).sphingolipids	DAGKc domain-containing protein	11	3	52	5.62	15.3
A0A0E0I2F0	at3g43300	30.5	signalling.G-proteins	SEC7 domain-containing protein	24	30	188.4	5.6	123.55
A0A0E0I2F4	at4g03415	29.4	protein.postranslational modification	PPM-type phosphatase domain-containing protein	23	10	51	6.05	40.63
A0A0E0I2I7	at3g57540	27.3.67	RNA.regulation of transcription.putative transcription regulator	Remorin_C domain-containing protein	5	2	46	6.23	9.47
A0A0E0I2P6	at5g19820	35.1	not assigned.no ontology	Importin N-terminal domain-containing protein	28	15	122.7	4.92	52.91
A0A0E0I378	at1g13950	29.2.3	protein.synthesis.initiation	Eukaryotic translation initiation factor 5A	60	8	17.4	6.2	57.22
A0A0E0I3L6	at2g18110	29.2.4	protein.synthesis.elongation	EF1_GNE domain-containing protein	46	9	27.5	4.65	30.62
A0A0E0I3N3	at3g04770	29.2.1.2.1.31	protein.synthesis.ribosomal protein.eukaryotic.40S subunit.SA	40S ribosomal protein SA	33	8	32.9	5.08	43.56
A0A0E0I476	at5g09430	35.1	not assigned.no ontology	AB hydrolase-1 domain-containing protein	15	4	39.8	7.72	14.38
A0A0E0I4V7	at3g06035	35.2	not assigned.unknown	Uncharacterized protein	10	2	22.7	5.22	33.29
A0A0E0I534	at3g18080	26.3	misc.gluco-, galacto- and mannosidases	Uncharacterized protein	6	5	60.8	7.34	25.12
A0A0E0I556	at5g19390	35.1	not assigned.no ontology	Uncharacterized protein	7	5	95.7	5.35	21.4
A0A0E0I5Y7	at3g66658	16.4.2.1	secondary metabolism.N misc.betaine.betaine-aldehyde dehydrogenase	Aldedh domain-containing protein	18	7	67	8.27	25.46
A0A0E0I602	at1g09160	29.4	protein.postranslational modification	PPM-type phosphatase domain-containing protein	18	6	48.5	7.72	33.02
A0A0E0I616	at4g29040	29.5.11.20	protein.degradation.ubiquitin.proteasom	AAA domain-containing protein	35	11	49.6	6.21	57.59
A0A0E0I6A3	at5g50020	27.3.99	RNA.regulation of transcription.unclassified	S-acyltransferase	11	3	36.7	8.18	8.85
A0A0E0I6J4	at4g10260	2.2.1.1	major CHO metabolism.degradation.sucrose.fructokinase	PfkB domain-containing protein	75	22	35.4	5.17	130.09
A0A0E0I6N3	at4g00100	29.2.1.2.1.13	protein.synthesis.ribosomal protein.eukaryotic.40S subunit.S13	Uncharacterized protein	40	8	37.8	10.8	52.66
A0A0E0I6V6	at2g40010	29.2.1.2.2.80	protein.synthesis.ribosomal protein.eukaryotic.60S subunit.P0	60S acidic ribosomal protein P0	49	12	34.4	5.49	103.23
A0A0E0I7D6	at1g26880	29.2.1.2.2.34	protein.synthesis.ribosomal protein.eukaryotic.60S subunit.L34	Uncharacterized protein	25	3	14.3	11.36	15.19
A0A0E0I7E4	at5g54160	16.2.1.9	secondary metabolism.phenylpropanoids.lignin biosynthesis.COMT	Uncharacterized protein	9	2	37.2	6.05	6.99
A0A0E0I7H4	at5g16910	10.2.1	cell wall.cellulose synthesis.cellulose synthase	Uncharacterized protein	44	31	105.1	8.41	269.7
A0A0E0I816	at2g05710	8.1.3	TCA / org. transformation.TCA.aconitase	Aconitate hydratase	17	10	107.1	6.86	50.78
A0A0E0I8E2	at1g05310	10.8.1	cell wall.pectin*esterases.PME	Pectinesterase	8	5	56.5	8.88	21.14
A0A0E0I8R0	at3g13580	29.2.1.2.2.7	protein.synthesis.ribosomal protein.eukaryotic.60S subunit.L7	Uncharacterized protein	62	19	28.4	10.05	100.52
A0A0E0I9A8	at2g18990	35.2	not assigned.unknown	Thioredoxin domain-containing protein	11	2	23.8	6.33	4.7
A0A0E0I9H5	#N/A	#N/A	#N/A	Uncharacterized protein	18	3	40.2	10.1	43.73
A0A0E0I9V6	at1g67510	30.2.3	signalling.receptor kinases.leucine rich repeat III	Protein kinase domain-containing protein	11	4	53.6	6.34	20.81
A0A0E0IAA7	at3g62870	29.2.1.2.2.57	protein.synthesis.ribosomal protein.eukaryotic.60S subunit.L7A	Ribosomal_L7Ae domain-containing protein	22	7	30.2	10.14	21.96
A0A0E0IAK0	at1g55610	30.2.10	signalling.receptor kinases.leucine rich repeat X	Protein kinase domain-containing protein	3	3	131.1	6.28	9.69
A0A0E0IAN8	at1g15080	26.13	misc.acid and other phosphatases	Uncharacterized protein	6	2	84.5	7.53	14.28
A0A0E0ICN1	at4g36130	29.2.1.2.2.8	protein.synthesis.ribosomal protein.eukaryotic.60S subunit.L8	Ribosomal_L2_C domain-containing protein	26	7	28.2	10.99	28.21
A0A0E0IDM6	at5g55730	10.5.1	cell wall.cell wall proteins.AGPs	FAS1 domain-containing protein	27	4	27.5	8.5	30.58
A0A0E0IDS4	at4g12650	35.2	not assigned.unknown	Transmembrane 9 superfamily member	13	7	82.6	7.91	30.76
A0A0E0IE01	at2g04780	10.5.1	cell wall.cell wall proteins.AGPs	FAS1 domain-containing protein	32	7	28.2	8.78	56.88
A0A0E0IE42	at1g64060	20.1.1	stress.biotic.respiratory burst	Uncharacterized protein	3	3	107.1	9.29	6.77
A0A0E0IE69	at3g57830	30.2.3	signalling.receptor kinases.leucine rich repeat III	Protein kinase domain-containing protein	33	16	68.2	6.67	135.14
A0A0E0IEE9	at1g20980	33.3	development.squamosa promoter binding like (SPL)	SBP-type domain-containing protein	8	5	124.4	7.59	17.47
A0A0E0IEZ0	at1g67430	29.2.1.2.2.17	protein.synthesis.ribosomal protein.eukaryotic.60S subunit.L17	Uncharacterized protein	25	4	20.8	10.27	40.67
A0A0E0IF31	at3g26935	27.3.99	RNA.regulation of transcription.unclassified	S-acyltransferase	9	4	49.5	8.1	15.11
A0A0E0IFC6	at2g35110	31.2	cell.division	Uncharacterized protein	20	21	155.5	7.03	71.73
A0A0E0IFE9	at1g63120	29.5.5	protein.degradation.serine protease	RH	27	8	36.6	7.25	65.85
A0A0E0IFG8	at4g38790	29.3.4.1	protein.targeting.secretory pathway.ER	Uncharacterized protein	27	6	30.5	9.31	22.54
A0A0E0IGA0	at3g51550	30.2.16	signalling.receptor kinases.Catharanthus roseus-like RLK1	Protein kinase domain-containing protein	6	4	93.7	7.46	45.31
A0A0E0IGD8	at3g24660	30.2.3	signalling.receptor kinases.leucine rich repeat III	Protein kinase domain-containing protein	22	11	69.9	7.91	36.62
A0A0E0IGR1	at4g12730	10.5.1	cell wall.cell wall proteins.AGPs	Uncharacterized protein	44	12	42.4	7.96	116.49
A0A0E0IGV1	at5g47720	13.2.4.5	amino acid metabolism.degradation.branched chain group.isoleucine	Uncharacterized protein	57	14	41	6.57	49.73
A0A0E0IHV1	at1g15520	34.16	transport.ABC transporters and multidrug resistance systems	Uncharacterized protein	7	10	312.5	7.25	36.25
A0A0E0II19	at2g34250	29.3.4.99	protein.targeting.secretory pathway.unspecified	Uncharacterized protein	7	4	79.7	8.46	17.86
A0A0E0IJD3	at3g50590	35.1	not assigned.no ontology	WD_REPEATS_REGI	49	56	181.6	8.34	293.02
A0A0E0IK55	at3g07160	3.6	minor CHO metabolism.callose	FKS1_dom1 domain-containing protein	43	66	196.9	8.35	315.46
A0A0E0ILF1	at2g04780	10.5.1	cell wall.cell wall proteins.AGPs	FAS1 domain-containing protein	7	2	27.6	8.84	4.75
A0A0E0ILV3	at5g09220	34.3	transport.amino acids	Aa_trans domain-containing protein	8	2	51.1	9.07	5.57
A0A0E0ILZ1	at4g18100	29.2.1.2.2.32	protein.synthesis.ribosomal protein.eukaryotic.60S subunit.L32	D	13	5	48.6	9.32	58.92
A0A0E0IM86	at5g11680	35.2	not assigned.unknown	Uncharacterized protein	37	6	23.1	7.58	29.65
A0A0E0IMC3	at1g56450	29.5.11.20	protein.degradation.ubiquitin.proteasom	Proteasome subunit beta	58	10	28.2	7.61	73.11
A0A0E0IML6	at1g63120	29.5.5	protein.degradation.serine protease	RH	41	11	35.6	9.1	218.72
A0A0E0IPN9	at2g19770	31.1	cell.organisation	Profilin	38	4	14.1	4.87	16.68
A0A0E0IPP4	at5g02280	29.3.99	protein.targeting.unknown	Uncharacterized protein	58	7	16.2	6.05	49.58
A0A0E0IQ53	at5g62300	29.2.1.2.1.20	protein.synthesis.ribosomal protein.eukaryotic.40S subunit.S20	Ribosomal_S10 domain-containing protein	46	8	14.2	9.63	42.94
A0A0E0IT22	at3g08510	30.4.4	signalling.phosphinositides.phosphoinositide phospholipase C	Phosphoinositide phospholipase C	25	9	63.5	5.78	36.39
A0A0E0IT83	at5g44030	10.2.1	cell wall.cellulose synthesis.cellulose synthase	Cellulose synthase	14	11	121.4	8.05	154.99
A0A0E0ITA5	at5g23860	31.1	cell.organisation	Tubulin beta chain	82	27	49.9	4.84	976.12
A0A0E0IUL7	at1g17840	34.16	transport.ABC transporters and multidrug resistance systems	ABC transporter domain-containing protein	14	8	79.1	8.78	30.53
A0A0E0IUW5	at3g48890	21.2	redox.ascorbate and glutathione	Cytochrome b5 heme-binding domain-containing protein	29	4	24.7	4.56	16.05
A0A0E0IVG1	at1g01510	27.3.34	RNA.regulation of transcription.Orphan family	2-Hacid_dh_C domain-containing protein	9	4	70.7	6.33	31.15
A0A0E0IVN8	at5g15650	10.5.5	cell wall.cell wall proteins.RGP	Uncharacterized protein	65	16	41.3	6.19	71.31
A0A0E0IVU4	at4g35230	29.4.1.52	protein.postranslational modification.kinase.receptor like cytoplasmatic kinase II	Protein kinase domain-containing protein	49	20	58.2	7.8	82.13
A0A0E0IWL0	at4g15000	29.2.1.2.2.27	protein.synthesis.ribosomal protein.eukaryotic.60S subunit.L27	60S ribosomal protein L27	44	6	15.5	10.55	20.58
A0A0E0IWU3	at4g35470	30.2	signalling.receptor kinases	Uncharacterized protein	14	6	59.2	5.22	23.66
A0A0E0IX20	at3g02750	29.4	protein.postranslational modification	PPM-type phosphatase domain-containing protein	22	7	51.1	6.35	32.76
A0A0E0IXN2	at2g09990	29.2.1.2.1.16	protein.synthesis.ribosomal protein.eukaryotic.40S subunit.S16	Uncharacterized protein	48	7	16.8	10.56	35.7
A0A0E0IY56	at3g10300	30.3	signalling.calcium	Uncharacterized protein	18	3	25	5.39	19.09
A0A0E0IYA5	at2g19580	33.99	development.unspecified	Uncharacterized protein	28	8	29.3	8.51	50.53
A0A0E0IYA6	at5g54980	35.1	not assigned.no ontology	CASP-like protein	18	4	33.9	4.78	17.12
A0A0E0IYB1	at1g09640	29.2.4	protein.synthesis.elongation	Uncharacterized protein	45	14	52.5	7.65	74.16
A0A0E0IYD4	at5g19140	15	metal handling	DUF3700 domain-containing protein	25	4	25.1	5.94	39.53
A0A0E0IYE1	at3g52990	4.1.15	glycolysis.cytosolic branch.pyruvate kinase (PK)	Pyruvate kinase	23	8	57.3	6.76	40.9
A0A0E0J095	at4g14960	31.1	cell.organisation	Tubulin alpha chain	79	24	49.7	4.96	1256.37
A0A0E0J1P0	at4g13940	13.2.3.4	amino acid metabolism.degradation.aspartate family.methionine	Adenosylhomocysteinase	68	25	53.2	5.9	198.43
A0A0E0J230	at1g07570	29.4.1.57	protein.postranslational modification.kinase.receptor like cytoplasmatic kinase VII	Protein kinase domain-containing protein	37	11	40.8	9.42	39.65
A0A0E0J2Y2	at3g02520	30.7	signalling.14-3-3 proteins	14_3_3 domain-containing protein	74	17	29.2	4.91	218.96
A0A0E0J3K5	at2g19440	26.4.1	misc.beta 1,3 glucan hydrolases.glucan endo-1,3-beta-glucosidase	X8 domain-containing protein	34	12	52.4	6.89	51.72
A0A0E0J487	at2g26560	33.1	development.storage proteins	Patatin	45	17	91.3	5.97	117.26
A0A0E0J5U2	at5g06460	29.5.11.2	protein.degradation.ubiquitin.E1	UBA_e1_C domain-containing protein	13	10	123.1	5.47	31.79
A0A0E0J6Y6	at1g08370	27.3.67	RNA.regulation of transcription.putative transcription regulator	Uncharacterized protein	8	2	40.2	5.47	10.2
A0A0E0J706	at5g06320	20.1	stress.biotic	Uncharacterized protein	18	5	46.9	9.79	19.63
A0A0E0J7D3	at3g53390	35.1	not assigned.no ontology	WD_REPEATS_REGI	27	7	56.2	8.25	47.86
A0A0E0JAA3	at3g19340	35.2	not assigned.unknown	Uncharacterized protein	20	9	59.5	5.82	34.88
A0A0E0JAV7	at1g13950	29.2.3	protein.synthesis.initiation	Eukaryotic translation initiation factor 5A	43	6	17.5	5.99	47.77
A0A0E0JBN6	at2g26510	34.99	transport.misc	Uncharacterized protein	19	5	60.6	9.2	20.09
A0A0E0JCM8	at5g17920	13.1.3.4	amino acid metabolism.synthesis.aspartate family.methionine	Uncharacterized protein	48	29	165.3	6.3	281.26
A0A0E0JCV4	at1g74790	31.1	cell.organisation	GSDH domain-containing protein	7	4	85	6.79	12.73
A0A0K0LKU8	atcg00720	1.1.3	PS.lightreaction.cytochrome b6/f	Cytochrome b6	15	2	24.2	8.76	8.97
A0A0N7KGJ7	at3g04400	29.2.1.2.2.23	protein.synthesis.ribosomal protein.eukaryotic.60S subunit.L23		41	4	15.8	10.29	78.44
A0A0N7KMN9	at3g13920	29.2.3	protein.synthesis.initiation		75	22	45.6	5.67	153.44
A0A0N7KP29	at2g39050	35.1.41	not assigned.no ontology.hydroxyproline rich proteins		26	6	39.2	7.08	68
A0A0N7KSP9	at1g64740	31.1	cell.organisation		100	3	4.7	3.56	30.79
A0A0N7KTH4	at3g08600	35.2	not assigned.unknown		28	8	33	8.92	29.26
A0A0N7KTH7	at5g01020	29.4.1.57	protein.postranslational modification.kinase.receptor like cytoplasmatic kinase VII		12	4	41.7	8.88	69.68
A0A0P0UX70	at5g13400	34.13	transport.peptides and oligopeptides		4	2	65	8.66	6.6
A0A0P0UXG7	at4g11420	29.2.3	protein.synthesis.initiation	Eukaryotic translation initiation factor 3 subunit A	37	26	99.3	9.14	105.07
A0A0P0V9Q4	at3g08690	29.5.11.3	protein.degradation.ubiquitin.E2		35	3	17.8	7.88	17.13
A0A0P0VA55	at5g60010	20.1.1	stress.biotic.respiratory burst		7	5	84.4	8.78	16.55
A0A0P0VGP5	at1g67060	35.2	not assigned.unknown		17	3	26.3	7.55	9.15
A0A0P0VR59	at3g16080	29.2.1.2.2.37	protein.synthesis.ribosomal protein.eukaryotic.60S subunit.L37		23	6	16.3	11.78	14.24
A0A0P0VS15	at1g17880	27.3.50	RNA.regulation of transcription.General Transcription	Nascent polypeptide-associated complex subunit beta	51	8	16.3	4.58	45.4
A0A0P0VTX8	at3g04770	29.2.1.2.1.31	protein.synthesis.ribosomal protein.eukaryotic.40S subunit.SA		61	5	12.5	8.47	34.12
A0A0P0VU61	at2g35760	35.1	not assigned.no ontology	CASP-like protein	21	5	22.8	9.31	26.38
A0A0P0VUA6	at4g34670	29.2.1.2.1.53	protein.synthesis.ribosomal protein.eukaryotic.40S subunit.S3A		60	14	29	9.74	112.83
A0A0P0W4K0	at3g08030	35.2	not assigned.unknown		30	7	37	9.11	31.75
A0A0P0W506	at1g75850	29.3.4.3	protein.targeting.secretory pathway.vacuole		29	21	94.6	5.67	78.92
A0A0P0W7K8	at2g16850	34.19.1	transport.Major Intrinsic Proteins.PIP		37	7	29.4	8.98	576.89
A0A0P0WFL8	at5g67200	30.2.3	signalling.receptor kinases.leucine rich repeat III		30	17	75.5	8.88	163.66
A0A0P0WGE5	at3g09010	30.2.8.2	signalling.receptor kinases.leucine rich repeat VIII-2		24	8	43.9	8	27.27
A0A0P0WHB1	at2g37080	31.1	cell.organisation		39	21	66	5.3	83.81
A0A0P0WI14	at3g02760	29.1.21	protein.aa activation.histidine-tRNA ligase		6	3	94.7	6.13	10.44
A0A0P0WK98	at4g17390	29.2.1.2.2.15	protein.synthesis.ribosomal protein.eukaryotic.60S subunit.L15	Ribosomal protein L15	22	4	24.3	11.53	28.5
A0A0P0WLR9	at2g38760	31.1	cell.organisation	Annexin	22	5	35.3	5.88	21.67
A0A0P0WLY8	at2g41770	35.2	not assigned.unknown		18	6	51.9	6.42	16.18
A0A0P0WT25	at5g56610	35.2	not assigned.unknown		29	2	11.7	9.7	6.44
A0A0P0WXQ4	at5g45775	29.2.1.2.2.11	protein.synthesis.ribosomal protein.eukaryotic.60S subunit.L11		40	7	22.4	9.79	67.18
A0A0P0WZS7	at5g57123	35.2	not assigned.unknown		47	3	10	8.19	12.33
A0A0P0X004	at5g44790	34.12	transport.metal	Cation-transporting ATPase HMA5	5	3	107.3	5.83	17.01
A0A0P0X923	at2g22475	17.1.3	hormone metabolism.abscisic acid.induced-regulated-responsive-activated		14	3	28.7	9.44	11.61
A0A0P0XD59	at2g22230	11.1.5	lipid metabolism.FA synthesis and FA elongation.beta hydroxyacyl ACP dehydratase		13	3	23.4	9.64	7.35
A0A0P0XDG3	at1g16860	35.1	not assigned.no ontology		64	22	51.8	9.17	172.5
A0A0P0XIR6	at4g35470	30.2	signalling.receptor kinases		52	18	62	6.34	81.25
A0A0P0XMI4	at5g06680	31.1	cell.organisation	Gamma-tubulin complex component	35	22	93.5	7.55	78.01
A0A0P0XQ17	at4g12590	35.2	not assigned.unknown		10	2	25.8	9.55	5.27
A0A0P0XQP5	at3g51290	35.1.42	not assigned.no ontology.proline rich family		3	2	71.8	7.34	15.28
A0A0P0XV01	at4g36750	11.8	lipid metabolism.''exotics'' (steroids, squalene etc)		56	9	25.9	8.88	82.47
A0A0P0XWQ9	at2g46700	30.3	signalling.calcium		11	6	80.2	9.31	36.89
A0A0P0Y248	at4g13930	25.1	C1-metabolism.glycine hydroxymethyltransferase	Serine hydroxymethyltransferase	49	15	51.4	7.5	90.58
A0A0P0Y2P3	at5g50700	26.22	misc.short chain dehydrogenase/reductase (SDR)		24	6	38	9.11	31.25
A0A0R7VIP9	at1g02500	13.1.3.4.11	amino acid metabolism.synthesis.aspartate family.methionine.S-adenosylmethionine synthetase	S-adenosylmethionine synthase	56	13	42.9	6.05	54.58
A0A1L2JKJ5	at2g36460	4.1.11	glycolysis.cytosolic branch.aldolase	Fructose-bisphosphate aldolase	63	19	38.8	8.16	130.82
A0A218KL39	at3g12110	31.1	cell.organisation	Actin-1	71	19	41.8	5.49	441.48
A0A345UFN4	at3g46290	30.2.16	signalling.receptor kinases.Catharanthus roseus-like RLK1	Receptor-like protein kinase HERK 1	6	4	90.3	8.4	51.79
A0A345YV75	at1g07890	21.2.1	redox.ascorbate and glutathione.ascorbate	Ascobate peroxidase	60	9	27.1	5.36	41.06
A0A3Q8M3I0	at5g38480	30.7	signalling.14-3-3 proteins	14-3-3 like protein	80	21	29.2	4.88	242.86
A0A4D6C9S8	at5g03340	31.2	cell.division	CDC48E	39	22	89.8	5.21	100.05
A0A516UX48	at3g60820	29.5.11.20	protein.degradation.ubiquitin.proteasom	Peptidase T1 family	87	15	24.3	6.89	73.15
A1YQJ2	at5g11520	13.1.1.2.1	amino acid metabolism.synthesis.central amino acid metabolism.aspartate.aspartate aminotransferase	Aspartate aminotransferase	11	4	44.5	7.94	10.4
A1YQJ3	at2g36530	4.1.14	glycolysis.cytosolic branch.enolase	Enolase	77	24	47.9	5.57	210.09
A1YQK1	at5g43330	8.2.9	TCA / org. transformation.other organic acid transformaitons.cyt MDH	Malate dehydrogenase	55	14	35.5	6.09	77.66
A2WKS3	at3g45980	28.1.3	DNA.synthesis/chromatin structure.histone	Histone H2B.10	22	3	16.5	10.02	30.67
A2WKY2	at5g03170	10.5.1	cell wall.cell wall proteins.AGPs	FAS1 domain-containing protein	24	3	27.1	8.68	13.75
A2WLK9	at3g44590	29.2.1.2.2.82	protein.synthesis.ribosomal protein.eukaryotic.60S subunit.P2	Uncharacterized protein	37	2	11.6	4.32	10.4
A2WMG6	at4g20260	30.4	signalling.phosphinositides	Salt stress root protein RS1	40	6	21.8	4.92	30.67
A2WMY5	at3g06720	29.3.1	protein.targeting.nucleus	Importin subunit alpha	43	13	57.5	5.22	47.31
A2WN87	at5g23540	29.5.11.20	protein.degradation.ubiquitin.proteasom	MPN domain-containing protein	56	10	34.3	6.61	53.15
A2WNQ5	at3g62150	34.16	transport.ABC transporters and multidrug resistance systems	Uncharacterized protein	18	17	138	8.24	61.79
A2WPN6	at3g55280	29.2.1.2.2.523	protein.synthesis.ribosomal protein.eukaryotic.60S subunit.L23A	Ribosomal_L23eN domain-containing protein	50	11	17	10.3	67.2
A2WSL8	at3g62160	35.1	not assigned.no ontology	Uncharacterized protein	11	4	40.8	6.44	11.81
A2WTF3	at1g64200	34.1.1	transport.p- and v-ATPases.H+-transporting two-sector ATPase	Uncharacterized protein	48	9	26.6	7.37	35.01
A2WTW6	at1g18080	33.99	development.unspecified	WD_REPEATS_REGI	66	15	36.2	6.44	83.64
A2WWR4	at5g59970	31.1	cell.organisation	Histone H4	38	4	11.4	11.47	13.17
A2WWR8	at5g18520	35.2	not assigned.unknown	Uncharacterized protein	9	3	50.4	5.97	9.38
A2WX71	at1g08360	29.2.1.1.3.2.510	protein.synthesis.ribosomal protein.prokaryotic.unknown organellar.50S subunit.L10A	Uncharacterized protein	44	12	27.1	9.94	50.06
A2WXX0	at5g36710	35.2	not assigned.unknown	Uncharacterized protein	27	5	17.3	6.24	19.71
A2WYG9	at1g27390	29.3.2	protein.targeting.mitochondria	Probable mitochondrial import receptor subunit T	21	4	22.5	5.44	13.31
A2WZK1	at2g32720	21.2	redox.ascorbate and glutathione	Cytochrome b5	59	6	15	5.3	34
A2WZM6	at3g12590	35.2	not assigned.unknown	Uncharacterized protein	3	3	132	5.92	10.01
A2X0Q5	at5g58090	26.4.1	misc.beta 1,3 glucan hydrolases.glucan endo-1,3-beta-glucosidase	X8 domain-containing protein	38	13	53.6	5.47	81.65
A2X0V4	at3g13920	29.2.3	protein.synthesis.initiation	Uncharacterized protein	58	18	47.1	5.67	119.06
A2X1H8	at1g70600	29.2.1.2.2.527	protein.synthesis.ribosomal protein.eukaryotic.60S subunit.L27A	Ribosomal_L18e/L15P domain-containing protein	26	3	15.8	11.14	23.68
A2X377	at3g47810	26.27	misc.calcineurin-like phosphoesterase family protein	Vacuolar protein sorting-associated protein 29	41	6	20.9	6.6	32.92
A2X544	at2g40980	35.2	not assigned.unknown	Uncharacterized protein	32	12	78.4	6.05	50.64
A2X6N1	at1g74050	29.2.1.2.2.6	protein.synthesis.ribosomal protein.eukaryotic.60S subunit.L6	60S ribosomal protein L6	41	10	24.2	10.11	68.56
A2X6T4	at1g67730	16.7	secondary metabolism.wax	Uncharacterized protein	6	2	35.5	9.83	7.4
A2X7Y3	at5g07620	30.2.3	signalling.receptor kinases.leucine rich repeat III	Protein kinase domain-containing protein	14	3	44.7	9.48	10.69
A2X8W8	at5g65950	35.2	not assigned.unknown	Uncharacterized protein	20	16	130.9	6.05	56.17
A2X959	at1g26300	35.1.8	not assigned.no ontology.BSD domain-containing protein	BSD domain-containing protein	5	2	33.9	4.75	8.15
A2X9M7	at1g71820	35.2	not assigned.unknown	Uncharacterized protein	48	22	85.4	4.93	128.25
A2XA20	at4g31300	29.5.11.20	protein.degradation.ubiquitin.proteasom	Proteasome subunit beta	70	12	26.3	5.78	57.52
A2XAR1	at2g29570	27.3.67	RNA.regulation of transcription.putative transcription regulator	Proliferating cell nuclear antigen	33	6	29.3	4.75	17.52
A2XBC0	at1g02180	1.1.5.2	PS.lightreaction.other electron carrier (ox/red).ferredoxin	Uncharacterized protein	6	2	24	7.14	13.3
A2XBS1	at1g63120	29.5.5	protein.degradation.serine protease	RH	22	5	35.9	9.14	28.55
A2XCH6	at5g03530	30.5	signalling.G-proteins	Uncharacterized protein	26	5	23.2	7.3	13.28
A2XCK8	at5g43350	34.7	transport.phosphate	MFS domain-containing protein	5	2	57.4	8.37	11.79
A2XD99	at3g14350	30.2.5	signalling.receptor kinases.leucine rich repeat V	Protein kinase domain-containing protein	21	9	78.5	6.23	87.88
A2XF36	at2g25430	35.1.21	not assigned.no ontology.epsin N-terminal homology (ENTH) domain-containing protein	ENTH domain-containing protein	42	24	72	5.64	133.78
A2XFL2	at2g40290	29.2.3	protein.synthesis.initiation	S1 motif domain-containing protein	15	4	38.2	5.31	23.08
A2XG88	at2g39050	35.1.41	not assigned.no ontology.hydroxyproline rich proteins	Uncharacterized protein	73	24	41.7	6.74	861.58
A2XGF5	at1g06900	29.5	protein.degradation	Uncharacterized protein	3	2	119.1	4.91	8.83
A2XGK2	at3g05560	29.2.1.2.2.22	protein.synthesis.ribosomal protein.eukaryotic.60S subunit.L22	Uncharacterized protein	47	6	14.5	9.55	45.03
A2XGN6	at1g54610	29.4.1	protein.postranslational modification.kinase	Protein kinase domain-containing protein	16	7	61.9	9.01	39.88
A2XH67	at3g17440	31.4	cell.vesicle transport	t-SNARE coiled-coil homology domain-containing protein	42	8	31.1	7.85	33.52
A2XHI9	at5g10360	29.2.1.2.1.6	protein.synthesis.ribosomal protein.eukaryotic.40S subunit.S6	40S ribosomal protein S6	34	8	28.5	10.65	66.1
A2XHU1	at2g18110	29.2.4	protein.synthesis.elongation	EF1_GNE domain-containing protein	12	3	27.8	4.58	8.75
A2XKY8	at4g14800	29.5.11.20	protein.degradation.ubiquitin.proteasom	Proteasome subunit beta	77	14	23.5	5.64	76.45
A2XLH5	at5g43950	35.2	not assigned.unknown	Uncharacterized protein	43	18	62.4	7.05	93.37
A2XM15	at5g22020	16.4.1	secondary metabolism.N misc.alkaloid-like	Str_synth domain-containing protein	15	5	53.7	8.48	19.76
A2XMB0	at4g37100	35.2	not assigned.unknown	Uncharacterized protein	30	19	102.4	5.55	120.48
A2XMJ6	at3g10260	35.1	not assigned.no ontology	Reticulon-like protein	36	7	31	8.97	48.1
A2XNJ5	at5g58960	35.2	not assigned.unknown	DUF641 domain-containing protein	16	5	52.7	6.4	19.46
A2XNS5	at2g35460	35.1	not assigned.no ontology	LEA_2 domain-containing protein	9	2	22.8	9.32	5.33
A2XPH9	at2g16850	34.19.1	transport.Major Intrinsic Proteins.PIP	Uncharacterized protein	38	8	29.9	8.97	624.3
A2XSR2	at2g43180	35.2	not assigned.unknown	Uncharacterized protein	24	6	41.3	5.85	17.8
A2XT37	at3g06868	35.2	not assigned.unknown	Uncharacterized protein	9	2	39.3	9.69	6.93
A2XV00	at2g43320	35.2	not assigned.unknown	Uncharacterized protein	8	2	37.8	7.36	5.83
A2XVR4	at1g17840	34.16	transport.ABC transporters and multidrug resistance systems	ABC transporter domain-containing protein	33	16	76.6	8.79	60.52
A2XWK2	at4g23060	30.3	signalling.calcium	DUF4005 domain-containing protein	10	3	50.2	10.48	46.68
A2XXS7	at1g50660	35.1	not assigned.no ontology	Uncharacterized protein	4	2	77.6	7.39	8.26
A2XY26	#N/A	#N/A	#N/A	Uncharacterized protein	52	4	8.6	4.77	14.04
A2XY48	at3g28860	34.16	transport.ABC transporters and multidrug resistance systems	Uncharacterized protein	41	36	137.4	8.31	277.92
A2XZE6	at5g13120	31.3.1	cell.cycle.peptidylprolyl isomerase	Peptidyl-prolyl cis-trans isomerase	14	3	26.6	9.29	8.78
A2XZF9	at2g39990	29.5.11.20	protein.degradation.ubiquitin.proteasom	Eukaryotic translation initiation factor 3 subunit F	62	13	31.2	5.48	42.67
A2XZJ1	at2g32720	21.2	redox.ascorbate and glutathione	Cytochrome b5 heme-binding domain-containing protein	61	7	15.3	5.33	53.74
A2XZW4	at2g37100	35.1	not assigned.no ontology	Uncharacterized protein	13	5	40.6	6.92	19.66
A2Y053	at1g02500	13.1.3.4.11	amino acid metabolism.synthesis.aspartate family.methionine.S-adenosylmethionine synthetase	S-adenosylmethionine synthase 1	50	12	43.2	6.14	51.84
A2Y0K0	at5g27850	29.2.1.2.2.18	protein.synthesis.ribosomal protein.eukaryotic.60S subunit.L18	60S ribosomal protein l18	56	11	21.3	11.4	90.97
A2Y0T3	at3g08710	21.1	redox.thioredoxin	Thioredoxin	51	7	14.8	6.01	22.05
A2Y3B5	at2g26300	30.5	signalling.G-proteins	Guanine nucleotide-binding protein alpha-1 subunit	39	13	44.2	7.09	45.35
A2Y3I6	at3g51800	29.5	protein.degradation	Peptidase_M24 domain-containing protein	54	16	43.2	7.08	66.56
A2Y470	at5g60920	10.2.2	cell wall.cellulose synthesis.COBRA	C	21	9	50.3	8.5	71.63
A2Y4R2	at4g02600	20.1.3.1	stress.biotic.signalling.MLO-like	ML	15	6	55	9.14	17.48
A2Y5F8	at3g53740	29.2.1.2.2.36	protein.synthesis.ribosomal protein.eukaryotic.60S subunit.L36	60S ribosomal protein L36	32	6	12.7	11.43	17.65
A2Y5N8	at5g58430	27.3.99	RNA.regulation of transcription.unclassified	Exocyst subunit Exo70 family protein	12	5	71.8	4.96	17.39
A2Y5P2	at2g38360	31.4	cell.vesicle transport	PRA1 family protein	33	5	23	8.57	28.17
A2Y5T2	at5g58300	30.2.3	signalling.receptor kinases.leucine rich repeat III	Protein kinase domain-containing protein	16	10	69.9	8.56	51.98
A2Y653	at1g79330	29.5	protein.degradation	Uncharacterized protein	12	3	46	6.48	9.75
A2Y689	at1g11360	20.2.99	stress.abiotic.unspecified	Usp domain-containing protein	16	3	29.8	5.88	12.39
A2Y7A6	at1g41880	29.2.1.2.2.535	protein.synthesis.ribosomal protein.eukaryotic.60S subunit.L35A	Uncharacterized protein	57	6	12.7	10.65	28.14
A2Y7H9	at2g34480	29.2.1.2.2.518	protein.synthesis.ribosomal protein.eukaryotic.60S subunit.L18A	60S ribosomal protein L18a	56	11	21.4	10.49	64.55
A2Y7J4	at4g20980	29.2.3	protein.synthesis.initiation	Eukaryotic translation initiation factor 3 subunit D	24	9	65	5.48	30.83
A2Y909	at1g12430	31.1	cell.organisation	Kinesin-like protein	17	12	97.8	6.49	50.18
A2YA91	at3g43190	2.2.1.5	major CHO metabolism.degradation.sucrose.Susy	Sucrose synthase	46	31	91.6	6.39	209.55
A2YAT3	at1g35720	31.1	cell.organisation	Annexin	49	13	35.7	6.74	40.65
A2YB92	at1g59610	26.17	misc.dynamin	Uncharacterized protein	38	27	99.2	9.17	154.64
A2YCI2	at3g16240	34.19.2	transport.Major Intrinsic Proteins.TIP	Uncharacterized protein	28	4	25	6.11	45.99
A2YEA2	at2g19580	33.99	development.unspecified	Uncharacterized protein	10	3	29.8	8.41	8.75
A2YEB4	at1g10430	29.4	protein.postranslational modification	Serine/threonine-protein phosphatase PP2A-1 catalytic subunit	68	14	35.1	5.02	52.2
A2YER6	at2g34160	35.2	not assigned.unknown	Alba domain-containing protein	84	11	14.6	5.6	44.18
A2YFI5	at1g17730	27.3.71	RNA.regulation of transcription.SNF7	Charged multivesicular body protein 1b	20	4	22.8	8.06	12.59
A2YG28	at1g30690	34.99	transport.misc	Uncharacterized protein	49	19	57	4.92	208.33
A2YH94	at5g01410	18	Co-factor and vitamine metabolism	S	8	3	39.4	7.85	8.2
A2YHJ1	at5g67380	29.4	protein.postranslational modification	Protein kinase domain-containing protein	36	10	45.4	8.63	41.99
A2YIC8	at5g22050	29.4	protein.postranslational modification	Protein kinase domain-containing protein	20	5	33.9	6.92	18.95
A2YIP9	at1g03070	35.1	not assigned.no ontology	Uncharacterized protein	11	2	27.3	8.91	11.68
A2YJV9	at2g30050	29.3.4.4	protein.targeting.secretory pathway.plasma membrane	WD_REPEATS_REGI	17	3	33.7	7.05	7.99
A2YKV0	at2g37170	34.19.1	transport.Major Intrinsic Proteins.PIP	Uncharacterized protein	16	2	29.9	7.83	59.77
A2YLP5	at4g18060	35.1	not assigned.no ontology	SH3 domain-containing protein	45	13	38.9	7.33	48.64
A2YMP7	at1g61250	34.99	transport.misc	Putative secretory carrier-associated membrane protein 1	27	5	34.1	8.38	28.01
A2YMS7	at5g19450	30.3	signalling.calcium	Uncharacterized protein	29	13	62.4	7.4	55.55
A2YMX5	at5g19780	31.1	cell.organisation	Tubulin alpha chain	66	22	49.6	5.06	796.13
A2YN86	at3g19540	35.2	not assigned.unknown	Uncharacterized protein	7	2	55.6	9.74	5.8
A2YNM6	at1g23290	29.2.1.2.2.527	protein.synthesis.ribosomal protein.eukaryotic.60S subunit.L27A	Ribosomal_L18e/L15P domain-containing protein	28	3	16	10.87	20.91
A2YNT9	at5g10360	29.2.1.2.1.6	protein.synthesis.ribosomal protein.eukaryotic.40S subunit.S6	40S ribosomal protein S6	31	7	28.5	10.65	64.52
A2YNZ8	at1g26690	34.99	transport.misc	G	17	3	25.8	7.93	11.85
A2YPV2	at3g05560	29.2.1.2.2.22	protein.synthesis.ribosomal protein.eukaryotic.60S subunit.L22	Uncharacterized protein	38	5	14.4	9.55	35.52
A2YQI8	at4g09900	35.1	not assigned.no ontology	AB hydrolase-1 domain-containing protein	20	7	43.1	8.03	22.81
A2YQN3	at5g24510	29.2.1.2.2.81	protein.synthesis.ribosomal protein.eukaryotic.60S subunit.P1	Uncharacterized protein	79	4	11.1	4.51	16.68
A2YQT7	at3g04120	4.1.9	glycolysis.cytosolic branch.glyceraldehyde 3-phosphate dehydrogenase (GAP-DH)	Glyceraldehyde-3-phosphate dehydrogenase, cytosolic	59	14	36.4	7.11	123.64
A2YRD4	at2g45140	29.3.4.1	protein.targeting.secretory pathway.ER	MSP domain-containing protein	26	5	26.8	7.81	13.99
A2YTW2	at4g12730	10.5.1	cell wall.cell wall proteins.AGPs	Fasciclin-like arabinogalactan-protein-like	43	16	43.6	8.24	297.92
A2YVL4	at5g58070	34.99	transport.misc	Lipocln_cytosolic_FA-bd_dom domain-containing protein	17	8	43.8	5.91	40.73
A2YWB4	at1g78300	30.7	signalling.14-3-3 proteins	14_3_3 domain-containing protein	70	17	29	4.94	306.41
A2YWN1	at4g34050	16.2.1.6	secondary metabolism.phenylpropanoids.lignin biosynthesis.CCoAOMT	Uncharacterized protein	19	3	27.8	5.31	8.72
A2YX87	at3g25290	17.2.3	hormone metabolism.auxin.induced-regulated-responsive-activated	Cytochrome b561 domain-containing protein	30	5	32.4	9.76	33.6
A2YXG3	at3g07680	29.3.4.99	protein.targeting.secretory pathway.unspecified	G	31	4	24.5	6.46	40.14
A2YXJ3	at1g29880	29.1.14	protein.aa activation.glycine-tRNA ligase	Uncharacterized protein	4	2	77	6.33	7.95
A2YXU2	at5g66140	29.5.11.20	protein.degradation.ubiquitin.proteasom	Proteasome subunit alpha type-7-A	31	6	27.3	7.43	18.96
A2YXU4	at4g35000	21.2.1	redox.ascorbate and glutathione.ascorbate	PER	7	2	31.7	7.97	6.9
A2YY54	at1g03130	1.1.2.2	PS.lightreaction.photosystem I.PSI polypeptide subunits	Uncharacterized protein	30	3	22	9.7	18.39
A2YYH2	at1g49760	27.1	RNA.processing	Polyadenylate-binding protein	6	3	71.6	6.83	15.04
A2Z060	at2g25800	35.2	not assigned.unknown	Uncharacterized protein	30	21	108	7.91	78.84
A2Z1C8	at5g17420	10.2.1	cell wall.cellulose synthesis.cellulose synthase	Cellulose synthase A catalytic subunit 9 [UDP-forming]	22	18	118.6	6.86	172.69
A2Z2J3	at1g33140	29.2.1.2.2.9	protein.synthesis.ribosomal protein.eukaryotic.60S subunit.L9	60S ribosomal protein l9	79	16	21.3	9.61	141.75
A2Z521	at2g21050	34.3	transport.amino acids	Putative AUX1-like permease	5	2	59.8	8.56	21.94
A2Z5G8	at3g07510	35.2	not assigned.unknown	Uncharacterized protein	33	5	20.4	6.51	26.26
A2Z6Y9	at3g19820	17.3.1.2.8	hormone metabolism.brassinosteroid.synthesis-degradation.sterols.DWF1	FAD-binding PCMH-type domain-containing protein	22	11	64.9	8.22	31.78
A2Z735	at2g02800	29.4.1.57	protein.postranslational modification.kinase.receptor like cytoplasmatic kinase VII	Protein kinase domain-containing protein	15	7	46.8	9.47	21.06
A2Z764	at3g10610	29.2.1.2.1.17	protein.synthesis.ribosomal protein.eukaryotic.40S subunit.S17	Uncharacterized protein	69	14	16.4	10.14	82.57
A2Z8F1	at5g46050	34.13	transport.peptides and oligopeptides	Uncharacterized protein	18	7	65.7	9.16	43.35
A2Z8I3	at1g03900	35.2	not assigned.unknown	DUF1681 domain-containing protein	32	5	30.5	6.43	19.42
A2ZBV5	at1g43170	29.2.1.2.2.3	protein.synthesis.ribosomal protein.eukaryotic.60S subunit.L3	Uncharacterized protein	28	11	44.5	10.08	45.97
A2ZC27	at1g65870	20.1.7	stress.biotic.PR-proteins	Dirigent protein	48	6	18.1	7.34	110.27
A2ZCG1	at1g31930	30.5	signalling.G-proteins	Uncharacterized protein	12	10	97.1	5.17	33.3
A2ZCQ7	at1g66580	29.2.1.2.2.10	protein.synthesis.ribosomal protein.eukaryotic.60S subunit.L10	60S ribosomal protein L10-1	29	6	25.3	10.24	43.4
A2ZE95	at2g37270	29.2.1.2.1.5	protein.synthesis.ribosomal protein.eukaryotic.40S subunit.S5	Ribosomal_S7 domain-containing protein	71	13	22.2	9.7	141.73
A2ZF63	at2g01070	35.1	not assigned.no ontology	Uncharacterized protein	15	6	57	5.48	25.95
A2ZFN5	at3g03920	27.4	RNA.RNA binding	H/ACA ribonucleoprotein complex subunit	15	2	19.9	11.36	10.29
A2ZIF8	at1g43170	29.2.1.2.2.3	protein.synthesis.ribosomal protein.eukaryotic.60S subunit.L3	Uncharacterized protein	16	12	80.7	9.86	50.16
A2ZLM3	at4g02080	30.5	signalling.G-proteins	Uncharacterized protein	66	10	22	7.47	57.32
A2ZPB9	at2g37540	26.22	misc.short chain dehydrogenase/reductase (SDR)	Uncharacterized protein	33	11	36.8	8.59	35.61
A2ZTZ7	at2g32520	26.1	misc.misc2		31	4	26.1	5.57	19.51
A2ZVT2	at2g18360	35.1	not assigned.no ontology	AB hydrolase-1 domain-containing protein	8	2	36.6	9.42	7.85
A2ZX29	at1g72710	29.4	protein.postranslational modification	Protein kinase domain-containing protein	15	6	52.9	9.61	15.93
A2ZYP8	at4g19950	35.2	not assigned.unknown	Uncharacterized protein	24	4	22.6	8.47	26.79
A2ZZD2	at3g53520	10.1.5	cell wall.precursor synthesis.UXS	NAD(P)-bd_dom domain-containing protein	6	2	41.6	10.54	8.11
A3A2Y3	at3g55200	27.1.1	RNA.processing.splicing	CPSF_A domain-containing protein	7	6	135.4	5.53	19.26
A3A338	at5g64270	27.1.1	RNA.processing.splicing	T	10	8	142.2	5.95	27.21
A3A366	at3g44190	35.1	not assigned.no ontology	Pyr_redox_2 domain-containing protein	35	8	38.9	8.34	33.98
A3ACG9	at2g43160	35.1.21	not assigned.no ontology.epsin N-terminal homology (ENTH) domain-containing protein	ENTH domain-containing protein	7	6	100.3	6.13	33.76
A3ACJ2	at4g27100	30.5	signalling.G-proteins	Rab-GAP TBC domain-containing protein	7	2	52.8	6.79	5.17
A3AD02	at1g60630	30.2.3	signalling.receptor kinases.leucine rich repeat III	Protein kinase domain-containing protein	21	9	75.9	8.38	42.13
A3AD04	at5g15680	35.2	not assigned.unknown	Uncharacterized protein	10	18	240.4	6.62	52.92
A3ADQ4	at2g45470	10.5.1	cell wall.cell wall proteins.AGPs	FAS1 domain-containing protein	38	11	40.4	9.95	57.72
A3AGD3	at1g53540	20.2.1	stress.abiotic.heat	SHSP domain-containing protein	22	3	20.6	6.35	20.51
A3AH11	at3g51740	17.3.2.1	hormone metabolism.brassinosteroid.signal transduction.BRI	Protein kinase domain-containing protein	34	21	82.5	7.08	130.18
A3AH40	at2g47480	35.2	not assigned.unknown	Uncharacterized protein	15	2	20.2	9.95	7.05
A3AN14	at5g42650	17.7.1.3	hormone metabolism.jasmonate.synthesis-degradation.allene oxidase synthase	Uncharacterized protein	6	2	56.2	9.32	6.1
A3AV21	at3g28450	30.2.10	signalling.receptor kinases.leucine rich repeat X	Protein kinase domain-containing protein	39	17	62.4	7.46	101.67
A3BCS7	at1g24510	29.4	protein.postranslational modification	Uncharacterized protein	25	10	59.2	6.01	46.72
A3BCW2	at3g13772	35.2	not assigned.unknown	Transmembrane 9 superfamily member	4	2	81.2	7.97	5.76
A3BHW8	at2g36620	29.2.1.2.2.24	protein.synthesis.ribosomal protein.eukaryotic.60S subunit.L24	TRASH domain-containing protein	21	4	21.3	10.81	14.82
A3BKU8	at4g21280	1.1.1.2	PS.lightreaction.photosystem II.PSII polypeptide subunits	Uncharacterized protein	26	4	22.6	9.8	11.61
A3BKZ5	at3g03050	10.2.1	cell wall.cellulose synthesis.cellulose synthase	Uncharacterized protein	3	2	92.5	7.37	6.68
A3BNI4	at2g39050	35.1.41	not assigned.no ontology.hydroxyproline rich proteins	Uncharacterized protein	68	21	39.2	7.58	418.72
A3BRA1	at1g68220	35.2	not assigned.unknown	Uncharacterized protein	29	5	19.2	8.63	23.29
A3BSN0	at3g27870	34.1	transport.p- and v-ATPases	Phospholipid-transporting ATPase	3	2	130.3	6.32	10.49
A3BT83	at5g65200	29.5.11.4.2	protein.degradation.ubiquitin.E3.RING	RING-type E3 ubiquitin transferase	4	2	61.6	6.93	10.44
A3BVM6	at5g10840	35.2	not assigned.unknown	Transmembrane 9 superfamily member	15	8	72.8	6.79	32.07
A3BW58	at2g11520	29.4.1.54	protein.postranslational modification.kinase.receptor like cytoplasmatic kinase IV	Protein kinase domain-containing protein	35	16	58.9	7.15	49.62
A3BXE4	at2g34190	34.99	transport.misc	Uncharacterized protein	11	4	57.3	8.95	23.66
A3BY11	at5g15080	29.4.1.57	protein.postranslational modification.kinase.receptor like cytoplasmatic kinase VII	Protein kinase domain-containing protein	18	7	56	9.5	30.06
A3BZM4	at1g47480	11.9.3.2	lipid metabolism.lipid degradation.lysophospholipases.carboxylesterase	Abhydrolase_3 domain-containing protein	17	4	44	7.28	13.44
A3C482	at2g45260	35.2	not assigned.unknown	DUF641 domain-containing protein	7	2	44.5	7.96	5.75
A3C4N5	at2g42500	29.4	protein.postranslational modification	Serine/threonine-protein phosphatase PP2A-4 catalytic subunit	58	11	35.6	5.19	56.69
A3CA80	at5g48380	30.2.10	signalling.receptor kinases.leucine rich repeat X	Protein kinase domain-containing protein	33	13	69.8	7.12	66
A3CCL0	at1g64760	26.4.1	misc.beta 1,3 glucan hydrolases.glucan endo-1,3-beta-glucosidase	X8 domain-containing protein	34	12	52.4	7.56	52.2
A3CE52	at3g11130	31.4	cell.vesicle transport	Clathrin heavy chain	79	105	193.2	5.39	1189.8
A3CEX1	at2g36570	30.2.3	signalling.receptor kinases.leucine rich repeat III	Protein kinase domain-containing protein	6	3	87.8	6.27	29.3
A3CFV5	at1g47830	31.4	cell.vesicle transport	AP complex subunit sigma	40	7	18.2	6.04	55.35
A6MZZ6	at5g08180	29.2.1.1.3.99	protein.synthesis.ribosomal protein.prokaryotic.unknown organellar.unknown	Ribonucloprotein (Fragment)	60	5	13.9	8.97	22.36
A6N098	at5g56170	35.1	not assigned.no ontology	Gpi-anchored protein (Fragment)	39	3	14.5	7.53	29.33
A6N0I8	at1g07930	29.2.4	protein.synthesis.elongation	Elongation factor 1-alpha (Fragment)	45	2	5.4	10.1	5.57
A6N104	at1g61520	1.1.2.1	PS.lightreaction.photosystem I.LHC-I	Chlorophyll a-b binding protein, chloroplastic (Fragment)	27	3	20.9	6.16	10.56
B0FFP0	at1g06680	1.1.1.2	PS.lightreaction.photosystem II.PSII polypeptide subunits	Chloroplast 23 kDa polypeptide of photosystem II (Fragment)	25	3	20	5.68	21.48
B1NY92	at1g27980	11.8.1	lipid metabolism.''exotics'' (steroids, squalene etc).sphingolipids	Sphingosine 1-phosphate lyase	9	2	45.7	9.09	11.03
B5BQV2	at5g55190	30.5	signalling.G-proteins	GTP-binding nuclear protein	55	9	25	7.12	69.11
B7EBT7	at1g26910	29.2.1.2.2.10	protein.synthesis.ribosomal protein.eukaryotic.60S subunit.L10	60s ribosomal protein	35	8	24.7	10.36	51.18
B7ENG6	at5g14030	35.1	not assigned.no ontology	Translocon-associated protein subunit beta	25	3	20.4	9.7	13.18
B7F963	at5g23490	35.2	not assigned.unknown		9	6	83.6	5.91	29.41
B7FAB9	at1g55190	31.4	cell.vesicle transport	PRA1 family protein	39	4	21.2	8.22	14.82
B7FAI8	at1g04780	31.1	cell.organisation		7	4	73.2	7.78	11.23
B8A6U3	at5g24710	35.1	not assigned.no ontology	WD_REPEATS_REGI	54	51	147	7.12	231.38
B8A6X5	at5g58060	31.4	cell.vesicle transport	Uncharacterized protein	25	5	23.6	8.27	15.33
B8A738	at1g56720	29.4.1.55	protein.postranslational modification.kinase.receptor like cytoplasmatic kinase V	Protein kinase domain-containing protein	24	9	57.1	8.59	81.61
B8A752	at1g09150	29.1	protein.aa activation	PUA domain-containing protein	29	4	20.3	7.97	13.05
B8A7M5	at3g09740	31.4	cell.vesicle transport	Uncharacterized protein	15	3	25.6	6.95	43.83
B8A7P8	at3g25520	29.2.1.2.2.5	protein.synthesis.ribosomal protein.eukaryotic.60S subunit.L5	Ribosomal_L18_c domain-containing protein	53	13	34.7	9.1	123.92
B8A812	at2g01600	35.1.21	not assigned.no ontology.epsin N-terminal homology (ENTH) domain-containing protein	ENTH domain-containing protein	21	10	63.1	5.21	49.42
B8A8P5	at1g14380	30.3	signalling.calcium	DUF4005 domain-containing protein	17	10	63.1	9.74	51.17
B8A9F1	at3g58760	29.4	protein.postranslational modification	Uncharacterized protein	15	5	44.5	8.19	14.27
B8A9J6	at4g25970	11.3.8	lipid metabolism.Phospholipid synthesis.phosphatidylserine decarboxylase	Phosphatidylserine decarboxylase proenzyme 2	8	4	67.9	5.8	20.14
B8A9L0	at1g28490	31.4	cell.vesicle transport	t-SNARE coiled-coil homology domain-containing protein	28	5	26.8	5.27	17.22
B8AAF2	at1g61250	34.99	transport.misc	Secretory carrier-associated membrane protein	12	3	32.2	8.5	11.18
B8AAT9	at3g28710	34.1.1	transport.p- and v-ATPases.H+-transporting two-sector ATPase	V-type proton ATPase subunit	36	9	40.8	4.92	32.06
B8AB91	at3g08640	35.1	not assigned.no ontology	Uncharacterized protein	19	3	34.9	9.07	19.57
B8AB93	at1g10630	29.4	protein.postranslational modification	Uncharacterized protein	79	13	20.7	6.95	393.88
B8ABJ9	at2g26730	30.2.3	signalling.receptor kinases.leucine rich repeat III	Protein kinase domain-containing protein	55	26	70.6	7.52	278.68
B8ABW1	at1g80410	26.5	misc.acyl transferases	Uncharacterized protein	4	3	103.7	6.47	24.68
B8ABY6	at4g11260	29.4	protein.postranslational modification	Uncharacterized protein	8	3	40.9	5.06	9.2
B8AC57	at2g32080	27.3.99	RNA.regulation of transcription.unclassified	Uncharacterized protein	11	4	33.3	6.06	11.06
B8AD63	at1g25570	35.1	not assigned.no ontology	Malectin_like domain-containing protein	16	8	68.9	6.38	26.04
B8ADJ4	at2g26910	34.16	transport.ABC transporters and multidrug resistance systems	Uncharacterized protein	34	37	164.7	8.12	253.18
B8ADU1	at2g34160	35.2	not assigned.unknown	Alba domain-containing protein	56	8	15.5	5.21	37.61
B8ADY7	at3g25530	7.1.3	OPP.oxidative PP.6-phosphogluconate dehydrogenase	Uncharacterized protein	14	3	30.5	6.6	10.52
B8AE20	at3g11400	29.2.3	protein.synthesis.initiation	Eukaryotic translation initiation factor 3 subunit G	36	8	32	8.5	25.19
B8AEQ9	at4g20360	29.2.4	protein.synthesis.elongation	Elongation factor Tu	9	3	55.5	6.01	9.94
B8AEU9	at1g04690	34.15	transport.potassium	Aldo_ket_red domain-containing protein	63	14	36.4	7.4	47.96
B8AFT1	at1g16470	29.5	protein.degradation	Proteasome subunit alpha type	57	8	25.8	5.48	53.42
B8AG03	at1g62740	20	stress	Uncharacterized protein	4	2	66.8	6.1	5.95
B8AG83	at4g35020	30.5	signalling.G-proteins	Uncharacterized protein	34	6	22	9.03	48.41
B8AHL2	at2g17420	21.1	redox.thioredoxin	Thioredoxin reductase	10	2	34.7	6.64	7.14
B8AHZ2	at2g31660	29.3.1	protein.targeting.nucleus	Importin N-terminal domain-containing protein	7	5	118.3	4.93	17.2
B8AI21	at5g37680	29.3.4.99	protein.targeting.secretory pathway.unspecified	Uncharacterized protein	42	7	20.6	8.43	32.39
B8AI55	at4g05520	30.3	signalling.calcium	Uncharacterized protein	45	16	60.5	6.9	52.5
B8AID7	at1g24120	20.2.1	stress.abiotic.heat	J domain-containing protein	11	4	49.3	8.82	27.94
B8AIF2	at1g73590	17.2.2	hormone metabolism.auxin.signal transduction	Auxin efflux carrier component	35	14	64.7	8.82	58.84
B8AIH4	at2g02560	17.2.2	hormone metabolism.auxin.signal transduction	TIP120 domain-containing protein	18	16	134.2	6.11	62.7
B8AJW2	at5g32450	27.4	RNA.RNA binding	RRM domain-containing protein	24	6	30	9.2	25.15
B8AKH2	at1g22050	29.5.11	protein.degradation.ubiquitin	Membrane-anchored ubiquitin-fold protein	43	4	13.1	9.29	18.54
B8AL06	at2g45010	35.1	not assigned.no ontology	Uncharacterized protein	26	4	28.4	5.15	14.72
B8AL25	at2g28760	10.1.5	cell wall.precursor synthesis.UXS	NAD(P)-bd_dom domain-containing protein	57	15	46.7	7.88	76.88
B8ALD1	at5g39950	21.1	redox.thioredoxin	Thioredoxin	44	5	14.8	5.97	26.39
B8ALM1	at5g58590	30.5	signalling.G-proteins	RanBD1 domain-containing protein	12	2	23.4	4.79	5.48
B8ALS4	at3g03960	29.6	protein.folding	Uncharacterized protein	36	14	58.7	5.43	47.75
B8ALY9	at1g63830	35.1.42	not assigned.no ontology.proline rich family	Uncharacterized protein	16	4	30.1	6.46	19.72
B8AMB1	at3g46060	30.5	signalling.G-proteins	Uncharacterized protein	79	18	23.8	7.81	419.21
B8AMF2	at1g01510	27.3.34	RNA.regulation of transcription.Orphan family	2-Hacid_dh_C domain-containing protein	11	5	69.5	6.93	30.24
B8AMP7	at5g59010	29.4.1.52	protein.postranslational modification.kinase.receptor like cytoplasmatic kinase II	Uncharacterized protein	57	21	54.2	6.67	107.89
B8AMT7	at5g09810	31.1	cell.organisation	Uncharacterized protein	76	20	41.7	5.49	325.83
B8AND0	at5g18410	31.1	cell.organisation	Uncharacterized protein	35	32	146.7	5.8	132.45
B8ANN1	at1g13980	33.99	development.unspecified	SEC7 domain-containing protein	22	19	156	6.09	92.05
B8ANS8	at3g25070	20.1	stress.biotic	AvrRpt-cleavage domain-containing protein	33	5	27.1	9.38	28.56
B8ANZ8	at3g52850	29.3.4.3	protein.targeting.secretory pathway.vacuole	EGF_CA domain-containing protein	31	16	69.9	5.66	61.6
B8APC4	at2g44300	11.6	lipid metabolism.lipid transfer proteins etc	AAI domain-containing protein	28	4	17.8	7.2	22.69
B8APD9	at5g27850	29.2.1.2.2.18	protein.synthesis.ribosomal protein.eukaryotic.60S subunit.L18	Ribosomal_L18e/L15P domain-containing protein	47	8	21.1	11.43	46.43
B8APW1	at5g10780	35.1	not assigned.no ontology	Uncharacterized protein	26	3	19.3	9.04	15.12
B8AQ47	at2g33220	35.2	not assigned.unknown	Uncharacterized protein	24	3	15.9	9.6	9.31
B8AQE5	at1g14830	26.17	misc.dynamin	Uncharacterized protein	61	28	68	8.31	147.55
B8AQQ8	at4g34490	28.99	DNA.unspecified	Adenylyl cyclase-associated protein	7	3	49.8	8.06	8.36
B8AR34	at3g07030	35.2	not assigned.unknown	Alba domain-containing protein	8	2	32.5	9.95	6.52
B8AR37	at5g49720	10.2	cell wall.cellulose synthesis	Endoglucanase	38	19	69	8.95	122.11
B8ARA0	at5g57870	29.2.3	protein.synthesis.initiation	MI domain-containing protein	3	2	83.3	8.46	4.17
B8ARW3	at1g17200	35.1	not assigned.no ontology	CASP-like protein 2A1	49	6	22.1	7.65	81.3
B8AS56	at1g43890	30.5	signalling.G-proteins	Uncharacterized protein	39	7	23.6	5.54	43.53
B8AT05	at1g10840	29.2.3	protein.synthesis.initiation	Eukaryotic translation initiation factor 3 subunit H	27	6	39.1	4.83	20.13
B8ATC8	at2g17290	30.3	signalling.calcium	Uncharacterized protein	26	10	60.9	5.74	43.86
B8ATK5	at1g32050	34.99	transport.misc	Secretory carrier-associated membrane protein	33	6	30.5	6.86	40.64
B8ATU3	at2g44120	29.2.1.2.2.7	protein.synthesis.ribosomal protein.eukaryotic.60S subunit.L7	Uncharacterized protein	47	14	28.3	10.04	87.38
B8AU72	at3g23840	35.1	not assigned.no ontology	Uncharacterized protein	10	4	46.6	6.05	13.71
B8AUD0	at2g39960	29.3.4.1	protein.targeting.secretory pathway.ER	Uncharacterized protein	27	4	21.1	9.17	17.39
B8AUF1	at1g34750	29.4	protein.postranslational modification	PPM-type phosphatase domain-containing protein	18	3	31	6.32	11
B8AUF8	at4g20410	29.3.4.99	protein.targeting.secretory pathway.unspecified	Uncharacterized protein	59	14	33.1	5.17	63.04
B8AVI5	at1g74050	29.2.1.2.2.6	protein.synthesis.ribosomal protein.eukaryotic.60S subunit.L6	60S ribosomal protein L6	40	9	24.6	10.1	42.13
B8AWE4	at3g62840	27.1	RNA.processing	Small nuclear ribonucleoprotein Sm D2	35	5	12	9.94	15.91
B8AWG8	at5g42080	30.5	signalling.G-proteins	Uncharacterized protein	79	41	68.6	7.78	191.84
B8AWH7	at4g21700	35.2	not assigned.unknown	Uncharacterized protein	9	6	99.4	9.03	25.37
B8AX05	at3g08890	35.2	not assigned.unknown	Uncharacterized protein	52	8	19	9.13	22.61
B8AXZ7	at5g13530	29.4	protein.postranslational modification	Uncharacterized protein	38	43	181.5	6.2	162.4
B8AY43	at4g02570	29.5.11.4.3.3	protein.degradation.ubiquitin.E3.SCF.cullin	CULLIN_2 domain-containing protein	18	13	86.8	6.95	39.13
B8AY44	at5g18580	31.1	cell.organisation	Uncharacterized protein	48	17	55.2	5.07	54.61
B8AYC8	at5g10200	35.2	not assigned.unknown	Uncharacterized protein	38	14	67.3	5.91	47.29
B8AYG1	at3g61650	31.1	cell.organisation	Tubulin gamma chain	50	18	52.8	5.82	82.77
B8AYG2	at3g16950	8.1.1.3	TCA / org. transformation.TCA.pyruvate DH.E3	Dihydrolipoyl dehydrogenase	48	18	59	6.74	178.9
B8AYI6	at4g09160	34.99	transport.misc	Uncharacterized protein	70	35	63.8	4.6	403.53
B8AYT1	at3g53990	20.2.2	stress.abiotic.cold	Usp domain-containing protein	61	7	17.9	6.79	29.38
B8AZ04	at3g09800	29.3.4.99	protein.targeting.secretory pathway.unspecified	Clat_adaptor_s domain-containing protein	25	4	19.4	4.73	13.9
B8AZ21	at3g51850	30.3	signalling.calcium	Uncharacterized protein	36	16	62.4	7.17	55.07
B8AZI1	at2g27020	29.5.11.20	protein.degradation.ubiquitin.proteasom	Proteasome subunit alpha type	22	5	27.2	6.09	18
B8AZL7	at5g55860	35.2	not assigned.unknown	Uncharacterized protein	25	16	79.6	5.5	67.48
B8AZR2	at1g61250	34.99	transport.misc	Secretory carrier-associated membrane protein	32	9	31.5	7.9	165.85
B8AZZ6	at3g18820	30.5	signalling.G-proteins	Uncharacterized protein	77	14	23	5.5	75.95
B8B031	at2g46290	29.2.3	protein.synthesis.initiation	Eukaryotic translation initiation factor 3 subunit I	36	10	36.1	6.1	38.25
B8B071	at1g29330	29.3.4.1	protein.targeting.secretory pathway.ER	ER lumen protein-retaining receptor	20	3	25.5	9.36	11.53
B8B0A5	at1g70670	33.99	development.unspecified	Uncharacterized protein	59	10	23.6	9.17	38.4
B8B0S6	at1g21720	29.5.11.20	protein.degradation.ubiquitin.proteasom	Proteasome subunit beta	61	7	22.8	5.27	59.03
B8B1C0	at4g32760	31.4	cell.vesicle transport	Uncharacterized protein	10	5	73.7	5.27	39.63
B8B1G7	at1g11600	26.1	misc.cytochrome P450	Uncharacterized protein	8	2	58.7	7.87	9.28
B8B1K5	at2g36850	3.6	minor CHO metabolism.callose	FKS1_dom1 domain-containing protein	47	80	222.3	8.68	384.88
B8B1R9	at1g61350	35.1.3	not assigned.no ontology.armadillo/beta-catenin repeat family protein	Uncharacterized protein	6	2	63.9	5.48	7.14
B8B2Z9	at2g43790	30.6	signalling.MAP kinases	Mitogen-activated protein kinase	8	2	41.2	5.54	8.04
B8B3L8	at5g28060	29.2.1.2.1.24	protein.synthesis.ribosomal protein.eukaryotic.40S subunit.S24	40S ribosomal protein S24	26	4	15.7	10.56	25.87
B8B3X7	at1g21880	35.1	not assigned.no ontology	Uncharacterized protein	8	2	40.5	4.96	6.43
B8B4A6	at2g22125	35.1.19	not assigned.no ontology.C2 domain-containing protein	C2 domain-containing protein	60	82	225.6	5.44	441.44
B8B4I4	at3g48040	30.5	signalling.G-proteins	Uncharacterized protein	37	8	24.1	9.44	51.56
B8B4R1	at3g62110	10.6.3	cell wall.degradation.pectate lyases and polygalacturonases	Uncharacterized protein	11	4	54.5	6.05	16.15
B8B4V6	at5g10020	30.2.3	signalling.receptor kinases.leucine rich repeat III	Protein kinase domain-containing protein	32	23	114	6.55	155.22
B8B516	at1g13460	29.4	protein.postranslational modification	Serine/threonine protein phosphatase 2A regulatory subunit	20	8	59.4	8.21	29.8
B8B5H7	at3g61050	30.3	signalling.calcium	Uncharacterized protein	42	12	55.3	8.46	52.06
B8B5T6	at5g57655	3.5.1	minor CHO metabolism.others.Xylose isomerase	Xylose isomerase	19	7	53.3	5.66	27.04
B8B6F2	at1g28340	35.1	not assigned.no ontology	Malectin_like domain-containing protein	11	6	70.1	6.73	28.69
B8B6I5	at1g61900	35.1	not assigned.no ontology	Uncharacterized protein	7	3	52.4	5.4	17.45
B8B6K1	at5g42510	20.1.7	stress.biotic.PR-proteins	Dirigent protein	24	3	23.1	5.76	14.54
B8B6R2	at2g27035	26.19	misc.plastocyanin-like	Phytocyanin domain-containing protein	40	6	19.2	8.59	157.07
B8B7G9	at4g03390	30.2.5	signalling.receptor kinases.leucine rich repeat V	Protein kinase domain-containing protein	18	10	84.9	6.54	104.91
B8B8Q4	at2g24765	29.4	protein.postranslational modification	Uncharacterized protein	60	7	20.4	5.63	38.81
B8B954	at3g21630	30.2.21	signalling.receptor kinases.lysine motif	Protein kinase domain-containing protein	25	11	68.8	6.04	48.8
B8B9N6	at5g22440	29.2.1.1.3.2.510	protein.synthesis.ribosomal protein.prokaryotic.unknown organellar.50S subunit.L10A	Glutaredoxin domain-containing protein	32	13	57.7	9.67	63.73
B8BA92	at2g34190	34.99	transport.misc	ANK_REP_REGI	4	2	86	6.8	7.51
B8BB28	at1g15880	31.4	cell.vesicle transport	Golgi SNAP receptor complex member 1	23	3	24.5	8.13	10.92
B8BB68	at1g34210	30.2.2	signalling.receptor kinases.leucine rich repeat II	LRR receptor kinase BAK1	35	13	68.6	6.2	101.76
B8BBB2	at1g02180	1.1.5.2	PS.lightreaction.other electron carrier (ox/red).ferredoxin	Uncharacterized protein	38	6	23.3	8.1	110.26
B8BC94	at4g26690	11.9.3.3	lipid metabolism.lipid degradation.lysophospholipases.glycerophosphodiester phosphodiesterase	Uncharacterized protein	29	16	83.5	5.63	73.4
B8BCJ0	at1g04980	21.1	redox.thioredoxin	Uncharacterized protein	17	6	49	5.72	21.69
B8BCZ0	at2g21790	23.5.4	nucleotide metabolism.deoxynucleotide metabolism.ribonucleoside-diphosphate reductase	Ribonucleoside-diphosphate reductase	5	2	91.5	7.28	6.76
B8BDL2	at5g52060	20.2	stress.abiotic	Uncharacterized protein	13	4	44.7	9.11	21.99
B8BDM6	at5g47800	30.11	signalling.light	NPH3 domain-containing protein	7	3	64.4	7.37	17.05
B8BE27	at4g35790	11.9.3.1	lipid metabolism.lipid degradation.lysophospholipases.phospholipase D	Phospholipase D	11	7	95.5	7.17	20.22
B8BEP6	at2g34420	1.1.1.1	PS.lightreaction.photosystem II.LHC-II	Chlorophyll a-b binding protein, chloroplastic	58	7	28	5.26	48.4
B8BEV1	at3g03570	35.2	not assigned.unknown	Uncharacterized protein	10	5	69.1	6.73	16.27
B8BF66	at3g50590	35.1	not assigned.no ontology	WD_REPEATS_REGI	50	56	176.3	8.24	279.49
B8BG64	at2g33040	9.9	mitochondrial electron transport / ATP synthesis.F1-ATPase	Uncharacterized protein	10	2	35.3	9.03	12.6
B8BH38	at3g54840	30.5	signalling.G-proteins	Uncharacterized protein	25	6	28.6	7.23	21.43
B8BHS9	at4g12420	33.99	development.unspecified	Uncharacterized protein	41	17	66.7	8.57	241.7
B8BHW2	at5g53560	21.99	redox.misc	Cytochrome b5 heme-binding domain-containing protein	40	6	21.7	5.45	23.24
B8BI04	at4g25680	35.2	not assigned.unknown	DUF862 domain-containing protein	23	5	29	7.05	19.28
B8BIA1	at5g47100	30.3	signalling.calcium	Uncharacterized protein	31	5	24.5	4.79	14.36
B8BJ82	at5g09810	31.1	cell.organisation	Uncharacterized protein	76	19	41.6	5.49	418.34
B8BJE0	at3g01780	35.2	not assigned.unknown	Uncharacterized protein	40	35	156.8	5.94	157.8
B8BJU7	at5g23530	24	Biodegradation of Xenobiotics	Abhydrolase_3 domain-containing protein	50	12	37.5	8.27	50.44
B8BK76	at5g14210	30.2.6	signalling.receptor kinases.leucine rich repeat VI	Protein kinase domain-containing protein	16	7	80.1	6.83	43.39
B8BL54	at2g35880	35.2	not assigned.unknown	TPX2 domain-containing protein	12	4	44.6	9.54	21.54
B8BLE7	at3g22950	29.3.4.99	protein.targeting.secretory pathway.unspecified	Uncharacterized protein	45	6	20.3	6.54	21.48
B8BLI9	at1g53850	29.5.11.20	protein.degradation.ubiquitin.proteasom	Proteasome subunit alpha type	63	10	26	4.75	83.78
B8BM17	at3g52990	4.1.15	glycolysis.cytosolic branch.pyruvate kinase (PK)	Pyruvate kinase 2, cytosolic	23	8	57.4	6.76	44.81
B8BM32	at4g33865	29.2.1.2.1.29	protein.synthesis.ribosomal protein.eukaryotic.40S subunit.S29	Uncharacterized protein	46	6	10.8	9.95	23.66
B8BMZ7	at1g30440	30.11	signalling.light	Uncharacterized protein	8	5	105.3	6.37	16.74
B8BN11	at2g34590	11.1.31	lipid metabolism.FA synthesis and FA elongation.pyruvate DH	Pyruvate dehydrogenase E1 component subunit beta	47	13	42.1	6.84	192.61
B8BN49	at2g34770	11.8.1	lipid metabolism.''exotics'' (steroids, squalene etc).sphingolipids	Fatty acid hydroxylase domain-containing protein	13	2	27.4	7.71	6.66
B8BNF7	at1g04170	29.2.3	protein.synthesis.initiation	Tr-type G domain-containing protein	16	6	53.6	8.62	16.15
B8BP88	at3g19420	29.4	protein.postranslational modification	Uncharacterized protein	13	7	68.6	6.27	28.7
B9ETF8	at5g25510	29.4	protein.postranslational modification	Serine/threonine protein phosphatase 2A regulatory subunit	21	6	43.8	7.56	17.26
B9ETY2	at1g53050	29.4	protein.postranslational modification	Protein kinase domain-containing protein	15	7	70.9	9.38	47.81
B9EV01	at3g04690	30.2.16	signalling.receptor kinases.Catharanthus roseus-like RLK1	Uncharacterized protein	4	7	173.4	6.61	86.38
B9EV82	at3g56940	19.12	tetrapyrrole synthesis.magnesium-protoporphyrin IX monomethyl ester (oxidative) cyclase	Rubrerythrin domain-containing protein	16	5	69.8	8.66	16.47
B9EVX0	at4g33650	26.17	misc.dynamin	Uncharacterized protein	3	2	90	7.02	5.68
B9EX67	at1g68410	29.4	protein.postranslational modification	PPM-type phosphatase domain-containing protein	16	6	51.6	8.19	42.06
B9EXN4	at3g13870	33.99	development.unspecified	Protein R	19	10	90.4	6.2	32.53
B9EXN7	at1g49040	31.2	cell.division	Uncharacterized protein	21	20	133.6	6.81	67.06
B9EYE7	at4g23850	11.1.9	lipid metabolism.FA synthesis and FA elongation.long chain fatty acid CoA ligase	AMP-binding domain-containing protein	45	20	72.7	6.25	95.91
B9EZS5	at1g12360	31.4	cell.vesicle transport	Uncharacterized protein	13	6	75.1	7.87	24.54
B9F0E8	at3g44220	20.1	stress.biotic	LEA_2 domain-containing protein	29	4	23.7	8.81	26.36
B9F137	at2g20190	31.2	cell.division	Uncharacterized protein	8	7	158.8	7.84	64.41
B9F287	at3g04830	35.2	not assigned.unknown	TPR_REGI	40	8	34.3	7.3	25.08
B9F290	at4g17960	35.2	not assigned.unknown		33	3	18.3	6.52	29.51
B9F2D5	at3g52140	35.1.5	not assigned.no ontology.pentatricopeptide (PPR) repeat-containing protein	Uncharacterized protein	10	12	155.9	6.34	35.52
B9F2F5	at4g12650	35.2	not assigned.unknown	Protein kinase domain-containing protein	13	8	113.6	5.36	35.96
B9F4F7	at1g53440	30.2.8.2	signalling.receptor kinases.leucine rich repeat VIII-2	Protein kinase domain-containing protein	4	4	138.8	6.16	14.78
B9F4R1	at2g42600	4.1.16	glycolysis.cytosolic branch.phospho-enol-pyruvate carboxylase (PEPC)	Uncharacterized protein	11	7	106.4	6.32	21.49
B9F5R6	at1g27460	30.3	signalling.calcium		6	2	80.8	6.92	6.71
B9F6D0	at5g16280	35.2	not assigned.unknown	Uncharacterized protein	16	16	145	6.86	78.46
B9F6R7	at1g19835	35.2	not assigned.unknown	Uncharacterized protein	31	28	119.9	5.02	125.87
B9F6V9	at3g57490	29.2.1.2.1.2	protein.synthesis.ribosomal protein.eukaryotic.40S subunit.S2	S5 DRBM domain-containing protein	43	11	31.1	10.42	76.08
B9F774	at2g07360	35.1	not assigned.no ontology	SH3 domain-containing protein	33	26	121.9	5.3	116.28
B9F8R5	at5g64080	26.21	misc.protease inhibitor/seed storage/lipid transfer protein (LTP) family protein	AAI domain-containing protein	15	4	33.8	7.06	63.2
B9FAE7	at5g22780	31.4	cell.vesicle transport	AP-2 complex subunit alpha	50	42	112.4	5.54	203.78
B9FAH6	at3g07160	3.6	minor CHO metabolism.callose	FKS1_dom1 domain-containing protein	43	59	184.4	7.24	305.57
B9FAQ6	at1g14610	29.1.9	protein.aa activation.valine-tRNA ligase	Uncharacterized protein	2	2	120.4	6.68	6.52
B9FB57	at1g49340	30.4	signalling.phosphinositides	Uncharacterized protein	50	67	210.9	6.29	308.04
B9FDF9	at3g07100	29.3.4.2	protein.targeting.secretory pathway.golgi	Uncharacterized protein	6	3	88.4	6.67	7.3
B9FHG6	at3g62830	10.1.5	cell wall.precursor synthesis.UXS	NAD(P)-bd_dom domain-containing protein	25	6	48.5	9.61	20.04
B9FIN1	at5g12250	31.1	cell.organisation	Uncharacterized protein	55	26	69.7	5.88	976.81
B9FLT1	at2g42880	30.6	signalling.MAP kinases	Mitogen-activated protein kinase	7	4	70.8	9.33	15.46
B9FLV6	at3g02420	35.2	not assigned.unknown	Uncharacterized protein	6	4	113.5	9.55	12.87
B9FMK1	at3g16950	8.1.1.3	TCA / org. transformation.TCA.pyruvate DH.E3	Dihydrolipoyl dehydrogenase	51	35	105.6	6.48	257.1
B9FPF5	at5g13530	29.4	protein.postranslational modification	Uncharacterized protein	39	43	178.4	6.24	161.51
B9FQW5	at2g35190	31.4	cell.vesicle transport	t-SNARE coiled-coil homology domain-containing protein	32	5	36	5.47	20.71
B9FS74	at5g10470	31.1	cell.organisation	Kinesin-like protein KIN-14L	37	41	144.4	6.55	153.89
B9FT27	at3g46290	30.2.16	signalling.receptor kinases.Catharanthus roseus-like RLK1	Protein kinase domain-containing protein	43	26	94.2	7.17	150.49
B9FTT3	at2g27210	29.5.11.4.3.2	protein.degradation.ubiquitin.E3.SCF.FBOX	Serine/threonine-protein phosphatase	10	5	100	5.85	32.72
B9FW46	at5g66680	26.1	misc.misc2	Dolichyl-diphosphooligosaccharide--protein glycosyltransferase	17	5	61.6	7.8	19.26
B9FXK7	at4g14320	29.2.1.2.2.536	protein.synthesis.ribosomal protein.eukaryotic.60S subunit.L36A	Uncharacterized protein	8	2	12.2	9.58	6.09
B9FXY9	at4g03390	30.2.5	signalling.receptor kinases.leucine rich repeat V	Protein kinase domain-containing protein	20	11	83.3	6.71	113.14
B9FY61	at3g26618	29.2.5	protein.synthesis.release	eRF1_1 domain-containing protein	12	6	58	7.01	21.08
B9FYJ3	at3g54300	31.4	cell.vesicle transport	Uncharacterized protein	10	10	143.4	8.44	37.56
B9FYJ7	at2g21580	29.2.1.2.1.25	protein.synthesis.ribosomal protein.eukaryotic.40S subunit.S25	60S ribosomal export protein NMD3	18	7	33.6	10.67	42.03
B9G1U9	at1g21080	20.2.1	stress.abiotic.heat	J domain-containing protein	16	7	75.1	5.36	23.18
B9G4W2	at4g38380	34.16	transport.ABC transporters and multidrug resistance systems	Protein DET	8	5	83.8	8.09	94.26
B9G5Q3	at1g59820	34.1	transport.p- and v-ATPases	Phospholipid-transporting ATPase	23	28	139.2	8.15	105.16
B9G6B3	at1g17880	27.3.50	RNA.regulation of transcription.General Transcription	Nascent polypeptide-associated complex subunit beta	31	8	26.2	9	48.08
B9G6P1	at2g45720	35.1.3	not assigned.no ontology.armadillo/beta-catenin repeat family protein	Uncharacterized protein	6	2	66	8.46	9.26
B9G923	at3g52850	29.3.4.3	protein.targeting.secretory pathway.vacuole		25	14	69.5	6.68	53.99
B9G9H4	at2g27260	35.2	not assigned.unknown	LEA_2 domain-containing protein	26	6	31.9	10.81	18.68
B9GDT7	at1g09430	8.2.11	TCA / org. transformation.other organic acid transformaitons.atp-citrate lyase	Uncharacterized protein	18	5	50.2	5.39	17.03
B9GE58	at3g22790	29.4	protein.postranslational modification	NAB domain-containing protein	18	21	181.2	5.68	79.83
E6Y8C3	at1g04340	35.1	not assigned.no ontology	HRL protein	45	5	17.3	9.88	29.81
E6YDV2	at1g77290	26.9	misc.glutathione S transferases	Tetrachlorohydroquinone dehalogenase	11	2	31.2	9.01	6.1
E9KIP7	atcg00490	1.3.1	PS.calvin cyle.rubisco large subunit	Ribulose bisphosphate carboxylase large chain	4	2	53.7	6.8	6.92
E9LQP7	at4g19640	30.5	signalling.G-proteins	Small GTP binding protein Rab5	43	6	22.2	7.97	30.44
G9LZD7	at4g36180	30.2.7	signalling.receptor kinases.leucine rich repeat VII	Probable inactive leucine-rich repeat receptor kinase XIA	26	21	122.3	6.42	114.5
H2B9Y0	#N/A	#N/A	#N/A	VWA domain containing protein	32	22	98.1	4.56	85.48
I0J1D5	at2g39900	33.99	development.unspecified	LIM domain-containing protein	17	3	21.5	8.78	12.15
I1Z695	at2g26330	30.2.13	signalling.receptor kinases.leucine rich repeat XIII	ERECTA-like kinase	12	9	107.6	5.81	55.68
M1SX00	at3g22750	29.4	protein.postranslational modification	Mitogen activated protein kinase kinase kinase 27	42	13	41.7	7.94	60.01
O49148	at3g11650	20.1	stress.biotic	Harpin induced gene 1 homolog	39	5	22.2	8.85	157.48
O82143	at4g38630	29.5.11	protein.degradation.ubiquitin	26S proteasome non-ATPase regulatory subunit 4 homolog	20	6	42.4	4.64	21.7
P0C539	at5g09810	31.1	cell.organisation	Actin-2	57	16	41.7	5.49	361.39
P0C8Z0	at4g02450	35.1.40	not assigned.no ontology.glycine rich proteins	Uncharacterized protein	9	2	22.6	4.49	5.93
P0DKK4	at3g22110	29.5.11.20	protein.degradation.ubiquitin.proteasom	Proteasome subunit alpha type-4-3	64	9	27	6.92	70.86
P0DKK9	at4g25740	29.2.1.2.1.10	protein.synthesis.ribosomal protein.eukaryotic.40S subunit.S10	40S ribosomal protein S10-2	44	8	20.3	9.76	53.72
P14717	at2g37040	16.2.1.1	secondary metabolism.phenylpropanoids.lignin biosynthesis.PAL	Phenylalanine ammonia-lyase	46	21	75.5	6.49	74.15
P29545	at5g12110	29.2.4	protein.synthesis.elongation	Elongation factor 1-beta	44	7	23.8	4.77	23.33
P31674	at5g09500	29.2.1.2.1.15	protein.synthesis.ribosomal protein.eukaryotic.40S subunit.S15	40S ribosomal protein S15	77	8	17.4	10.2	131.3
P31924	at3g43190	2.2.1.5	major CHO metabolism.degradation.sucrose.Susy	Sucrose synthase 1	56	43	92.8	6.38	584.24
P40393	at4g18800	30.5	signalling.G-proteins	Ras-related protein RIC2	81	20	23.9	5.73	171.38
P45960	at5g12250	31.1	cell.organisation	Tubulin beta-4 chain	82	27	50.3	4.86	1071.71
P46465	at3g05530	29.5.11.20	protein.degradation.ubiquitin.proteasom	26S proteasome regulatory subunit 6A homolog	44	15	47.8	5.07	58.91
P48494	at3g55440	4.1.8	glycolysis.cytosolic branch.triosephosphate isomerase (TPI)	Triosephosphate isomerase, cytosolic	89	14	27	5.49	78.17
P52428	at5g42790	29.5.11.20	protein.degradation.ubiquitin.proteasom	Proteasome subunit alpha type-1	32	7	29.6	5.54	31.88
P53683	at4g04720	30.3	signalling.calcium	Calcium-dependent protein kinase 19	71	27	59.5	6.33	213.61
P93844	at3g15730	11.9.3.1	lipid metabolism.lipid degradation.lysophospholipases.phospholipase D	Phospholipase D alpha 2	40	24	91.3	7.03	99.52
Q00RM8	at1g49730	30.2.99	signalling.receptor kinases.misc	H0814G11.12 protein	39	27	106.8	9	137.52
Q01I02	at4g31750	29.4	protein.postranslational modification		20	4	30.6	5.15	16.58
Q01I11	at2g20450	29.2.1.2.2.14	protein.synthesis.ribosomal protein.eukaryotic.60S subunit.L14		52	10	15.4	10.2	62.38
Q01I87	at5g17410	31.1	cell.organisation	Gamma-tubulin complex component	17	9	79.8	7.58	30.04
Q01IF6	at4g15415	29.4	protein.postranslational modification	Serine/threonine protein phosphatase 2A regulatory subunit	14	6	58.1	7.72	20.52
Q01IH5	at2g45140	29.3.4.1	protein.targeting.secretory pathway.ER		44	9	27.7	5.85	42.51
Q01J03	at4g26690	11.9.3.3	lipid metabolism.lipid degradation.lysophospholipases.glycerophosphodiester phosphodiesterase	B0806H07.1 protein	28	15	81.1	6.09	146.31
Q01J87	at2g22310	29.5.11.5	protein.degradation.ubiquitin.ubiquitin protease	H0815C01.9 protein	14	4	41.5	6.52	27.77
Q01JL6	at3g13530	30.6	signalling.MAP kinases	H0112G12.4 protein	5	5	150.5	6.32	29.08
Q01JZ7	at1g21170	35.2	not assigned.unknown	Exocyst complex component SEC5	46	45	122.6	6.07	161.32
Q01KM8	at4g30190	34.1.2	transport.p- and v-ATPases.H+-exporting ATPase	Plasma membrane ATPase	50	43	104.8	6.79	621.02
Q01MK8	at1g56070	29.2.4	protein.synthesis.elongation	H0613H07.5 protein	65	38	93.9	6.16	406.4
Q01N35	at3g02200	29.5.11.20	protein.degradation.ubiquitin.proteasom	Eukaryotic translation initiation factor 3 subunit M	57	18	46.2	5.3	81
Q0D3Q8	at3g05500	35.1	not assigned.no ontology		17	4	32	9.26	11.39
Q0D5W6	at1g54290	29.2.3	protein.synthesis.initiation	Protein translation factor SUI1 homolog	45	3	12.7	8.79	10.49
Q0D673	at3g15260	29.4	protein.postranslational modification	Probable protein phosphatase 2C 62	7	2	31.7	6.96	5.91
Q0D840	at3g51030	21.1	redox.thioredoxin	Thioredoxin H1	34	4	13.1	5.3	15.06
Q0D8C5	at2g19440	26.4.1	misc.beta 1,3 glucan hydrolases.glucan endo-1,3-beta-glucosidase		19	8	60.2	5.53	24.55
Q0D8L0	at2g32060	29.2.1.2.1.12	protein.synthesis.ribosomal protein.eukaryotic.40S subunit.S12	40S ribosomal protein S12 (Fragment)	43	6	18.4	6.67	23.77
Q0D921	at1g13900	26.13	misc.acid and other phosphatases	Purple acid phosphatase (Fragment)	3	2	76.2	6.89	4.94
Q0D9K5	at1g62790	26.21	misc.protease inhibitor/seed storage/lipid transfer protein (LTP) family protein		19	3	15.7	8.6	58.85
Q0DBI0	at1g17720	29.4	protein.postranslational modification	Serine/threonine-protein phosphatase 2A 55 kDa regulatory subunit B	7	3	58.2	6.07	14.92
Q0DDA7	at1g24120	20.2.1	stress.abiotic.heat		11	4	45.1	7.03	11.93
Q0DG77	at2g01600	35.1.21	not assigned.no ontology.epsin N-terminal homology (ENTH) domain-containing protein		23	11	63	5.38	50.62
Q0DH67	at1g10630	29.4	protein.postranslational modification	ADP-ribosylation factor 2	80	14	20.7	6.95	404.35
Q0DHB9	at3g56340	29.2.1.2.1.26	protein.synthesis.ribosomal protein.eukaryotic.40S subunit.S26	40S ribosomal protein S26	29	3	15.2	11.02	13.1
Q0DHK7	at3g46550	10.5.1	cell wall.cell wall proteins.AGPs		14	5	48	5.99	17.57
Q0DID5	at3g23600	26.1	misc.misc2		20	4	30.9	6.73	29.06
Q0DKH4	at5g03170	10.5.1	cell wall.cell wall proteins.AGPs		29	4	27.7	9.57	15.09
Q0DXR0	at1g59610	26.17	misc.dynamin		37	27	100.3	9.16	156.07
Q0DY32	at3g07880	30.5	signalling.G-proteins		14	4	41.6	6.68	16.93
Q0DY33	at5g13490	34.14	transport.unspecified cations	ATP/ADP translocator	26	8	41.5	9.77	41.24
Q0DYB1	at1g01050	23.4.99	nucleotide metabolism.phosphotransfer and pyrophosphatases.misc	Soluble inorganic pyrophosphatase	22	3	24.1	5.86	12.79
Q0DYK7	at2g17290	30.3	signalling.calcium	Calcium-dependent protein kinase 5	26	9	60.3	5.83	41.02
Q0E2E9	at1g29990	29.6	protein.folding		35	4	15.1	9.38	11.69
Q0E2I8	at5g45775	29.2.1.2.2.11	protein.synthesis.ribosomal protein.eukaryotic.60S subunit.L11		43	7	20.8	9.92	63.12
Q0E2Q7	at1g57720	29.2.4	protein.synthesis.elongation		43	13	46.9	6.73	73.24
Q0E2S4	at1g10430	29.4	protein.postranslational modification	Serine/threonine-protein phosphatase PP2A-3 catalytic subunit	52	11	35.1	5.08	33.05
Q0E4R7	at1g33140	29.2.1.2.2.9	protein.synthesis.ribosomal protein.eukaryotic.60S subunit.L9		76	14	21.6	9.61	126.87
Q0IPE5	at1g79500	10.1.12.2	cell wall.precursor synthesis.KDO pathway.KDO-8-Phosphate Synthase	2-dehydro-3-deoxyphosphooctonate aldolase	9	2	31.6	7.68	10.1
Q0IQI1	at3g05975	35.2	not assigned.unknown		13	2	26.9	9.47	8.87
Q0IV74	at5g01640	30.5	signalling.G-proteins	PRA1 family protein	8	2	27	8.97	4.71
Q0IXR5	at1g59820	34.1	transport.p- and v-ATPases	Phospholipid-transporting ATPase (Fragment)	20	13	73	8.32	42.7
Q0IXR7	at5g03850	29.2.1.2.1.28	protein.synthesis.ribosomal protein.eukaryotic.40S subunit.S28		48	4	7.5	11.17	14.53
Q0IZG6	at4g11410	26.22	misc.short chain dehydrogenase/reductase (SDR)		49	11	34	7.74	45.37
Q0IZP5	at5g10840	35.2	not assigned.unknown	Transmembrane 9 superfamily member	5	3	73.6	7.42	9.98
Q0J006	at5g66140	29.5.11.20	protein.degradation.ubiquitin.proteasom	Proteasome subunit alpha type-7-B	18	4	27.2	7.93	10.65
Q0J0H9	at3g26935	27.3.99	RNA.regulation of transcription.unclassified	S-acyltransferase	18	7	49.5	8.37	23.55
Q0J0L1	at1g05850	20.1	stress.biotic		18	3	36.5	7.37	14.32
Q0J0U8	at5g56000	20.2.1	stress.abiotic.heat	Heat shock protein	62	39	80.1	5.06	301.45
Q0J3D9	at1g62020	31.4	cell.vesicle transport	Coatomer subunit alpha-3	29	25	136.5	6.89	88.25
Q0J3Y2	at5g52060	20.2	stress.abiotic		15	6	55	8.15	27.85
Q0J4P2	at5g56000	20.2.1	stress.abiotic.heat	Heat shock protein 81-1	56	36	80.1	5.07	269.72
Q0J5J5	at3g02520	30.7	signalling.14-3-3 proteins	G-box binding factor	76	21	28.8	4.84	315.21
Q0JAK9	at5g16730	35.1	not assigned.no ontology		27	20	83.9	4.96	74.92
Q0JBY9	at5g11040	35.1	not assigned.no ontology	Trafficking protein particle complex II-specific subunit 120	39	32	129.3	6.99	140.14
Q0JCM0	at3g02520	30.7	signalling.14-3-3 proteins	G-box binding factor	73	19	29.8	4.81	226.54
Q0JCP1	at3g28860	34.16	transport.ABC transporters and multidrug resistance systems		47	43	136.7	8.31	410.01
Q0JDM3	at5g13160	29.4.1.57	protein.postranslational modification.kinase.receptor like cytoplasmatic kinase VII		9	4	49.8	9.74	67.46
Q0JDZ7	at5g59240	29.2.1.2.1.8	protein.synthesis.ribosomal protein.eukaryotic.40S subunit.S8	40S ribosomal protein S8	47	10	24.9	10.4	88.34
Q0JF69	at4g02620	34.1.1	transport.p- and v-ATPases.H+-transporting two-sector ATPase		58	4	11.6	7.4	15.85
Q0JFH7	at5g64440	26.8	misc.nitrilases, *nitrile lyases, berberine bridge enzymes, reticuline oxidases, troponine reductases		25	10	66.5	6.65	43.28
Q0JGY1	at3g25520	29.2.1.2.2.5	protein.synthesis.ribosomal protein.eukaryotic.60S subunit.L5	60S ribosomal protein L5-1	43	11	34.7	9.17	117.52
Q0JHI7	at3g54290	35.2	not assigned.unknown		29	8	44.2	8.31	29.15
Q0JJ25	at3g62760	26.9	misc.glutathione S transferases	Glutathione S-transferase 2	17	3	24	6.13	21.03
Q0JKD5	at4g23850	11.1.9	lipid metabolism.FA synthesis and FA elongation.long chain fatty acid CoA ligase		24	11	73.5	6.44	58.48
Q0JNK5	at4g31480	31.4	cell.vesicle transport	Coatomer subunit beta-2	15	10	105.2	5.76	41.41
Q0JQX3	at1g68400	30.2.3	signalling.receptor kinases.leucine rich repeat III		29	14	73.1	8.43	75.08
Q10AB7	at5g17020	29.3.1	protein.targeting.nucleus	Retrotransposon protein, putative, Ty1-copia subclass	2	3	233.8	7.61	13.94
Q10BJ6	at2g44160	25.6	C1-metabolism.methylenetetrahydrofolate reductase	Methylenetetrahydrofolate reductase	29	11	64	6.07	40.99
Q10BT5	at3g58500	29.4	protein.postranslational modification	Serine/threonine-protein phosphatase PP2A-2 catalytic subunit	60	13	35.2	5.33	54.32
Q10CF2	at2g34690	33.99	development.unspecified	Expressed protein	65	12	22.7	8.38	65.63
Q10D38	at5g09690	34.14	transport.unspecified cations	Magnesium transporter MRS2-I	10	2	42.2	5.05	8.32
Q10DN0	at1g50010	31.1	cell.organisation	Tubulin alpha chain	74	22	46	5.03	1215.44
Q10EK0	at5g66560	30.11	signalling.light		27	12	74.6	6.05	45.74
Q10F28	at5g06970	35.2	not assigned.unknown	Expressed protein	38	34	125.2	5.97	135.62
Q10G12	at3g44150	35.2	not assigned.unknown	Expressed protein	36	9	26.1	8.75	52.77
Q10G39	at2g34590	11.1.31	lipid metabolism.FA synthesis and FA elongation.pyruvate DH	Pyruvate dehydrogenase E1 component subunit beta-4	42	12	42.8	7.02	112.23
Q10G68	at1g30440	30.11	signalling.light	Transposon protein, putative, Mutator sub-class, expressed	16	5	68.5	6.92	22.66
Q10GJ5	at1g47550	35.2	not assigned.unknown	Roothairless 1, putative, expressed	38	26	100.1	5.8	116.48
Q10HD0	at2g05100	1.1.1.1	PS.lightreaction.photosystem II.LHC-II	Chlorophyll a-b binding protein, chloroplastic	47	7	28.5	5.91	38.33
Q10KU0	at3g21550	35.2	not assigned.unknown	Expressed protein	29	4	20.5	7.43	15.81
Q10LH4	at3g05060	27.3.67	RNA.regulation of transcription.putative transcription regulator	Nucleolar protein N	5	2	62.6	8.87	6.98
Q10LP1	at3g16760	35.1.5	not assigned.no ontology.pentatricopeptide (PPR) repeat-containing protein		16	5	49.4	9	18.36
Q10LV8	at5g20920	29.2.3	protein.synthesis.initiation	Eukaryotic translation initiation factor 2 beta subunit, putative, expressed	10	2	23.7	8.53	6.41
Q10LW0	at3g51550	30.2.16	signalling.receptor kinases.Catharanthus roseus-like RLK1		26	17	96.2	6.54	93.28
Q10LW3	at5g58300	30.2.3	signalling.receptor kinases.leucine rich repeat III		29	14	68.9	7.25	80.28
Q10LY8	at1g17360	33.99	development.unspecified	Expressed protein	19	14	115.8	8.53	96.26
Q10LZ2	at1g79620	30.2.8.1	signalling.receptor kinases.leucine rich repeat VIII-1		8	5	106.6	7.15	18.56
Q10M75	at2g27060	30.2.3	signalling.receptor kinases.leucine rich repeat III	Leucine Rich Repeat family protein, expressed	20	16	113	6.04	116.99
Q10MI0	at5g26850	31.3	cell.cycle	Protein SEMI-R	10	6	110.2	6.7	36.06
Q10MN6	at1g09160	29.4	protein.postranslational modification	Probable protein phosphatase 2C 33	25	8	45.8	6.71	59.07
Q10MP1	at4g16120	15	metal handling	C	14	7	72.2	6.81	26.68
Q10N21	at1g07890	21.2.1	redox.ascorbate and glutathione.ascorbate	L-ascorbate peroxidase 1, cytosolic	77	14	27.1	5.66	143.94
Q10NA9	at3g12580	20.2.1	stress.abiotic.heat	70 kDa heat shock protein	71	33	71.1	5.21	415.96
Q10NP2	at1g05150	30.3	signalling.calcium	Calcium-binding EF hand family protein	38	26	92.4	6.55	102.08
Q10NQ5	at2g01080	35.2	not assigned.unknown	Harpin-induced protein 1 containing protein	16	3	25.1	9.04	20.73
Q10P30	at1g12330	35.2	not assigned.unknown	Expressed protein	13	5	46.7	9.17	20.97
Q10PA5	at5g20160	29.2.1.2.2.57	protein.synthesis.ribosomal protein.eukaryotic.60S subunit.L7A	Ribonucloprotein	48	3	13.9	7.12	24.99
Q10PM6	at5g65700	30.2.11	signalling.receptor kinases.leucine rich repeat XI		21	14	106.6	6.47	59.81
Q10Q21	at3g02090	29.3.2	protein.targeting.mitochondria	Mitochondrial processing peptidase beta subunit	8	3	58.7	5.76	8.91
Q10QD5	at3g49870	29.3.4.99	protein.targeting.secretory pathway.unspecified		25	3	20.7	9.04	10.88
Q10QG5	at3g18830	34.2	transporter.sugars	Mannitol transporter, putative, expressed	12	5	55.6	8.66	22.74
Q10QU9	at3g04770	29.2.1.2.1.31	protein.synthesis.ribosomal protein.eukaryotic.40S subunit.SA	40S ribosomal protein SA	44	10	33.1	5.01	62.12
Q10RN9	at3g54840	30.5	signalling.G-proteins		59	9	21.6	6.34	38.28
Q10RZ3	at1g57860	29.2.1.2.2.21	protein.synthesis.ribosomal protein.eukaryotic.60S subunit.L21	60S ribosomal protein L21, putative, expressed	20	5	18.7	10.4	19.44
Q10SE0	at1g47330	35.2	not assigned.unknown	CBS domain-containing protein, putative, expressed	7	2	56.4	7.61	8.17
Q10SU0	at3g48940	27.3.99	RNA.regulation of transcription.unclassified		31	7	19.5	8.16	37.82
Q259D2	at5g54190	19.14	tetrapyrrole synthesis.protochlorophyllide reductase	NADPH-protochlorophyllide oxidoreductase	56	16	41.1	9.58	92.42
Q259K4	at5g08570	4.1.15	glycolysis.cytosolic branch.pyruvate kinase (PK)	Pyruvate kinase	39	15	55.2	7.91	56.85
Q25AI4	at4g28400	29.4	protein.postranslational modification	H0702G05.9 protein	18	4	34.3	8.34	10.78
Q25AI9	at2g24360	29.4	protein.postranslational modification	H0702G05.4 protein	14	5	46.6	7.78	14.84
Q2QLR2	at4g39260	27.3.75	RNA.regulation of transcription.GRP	Glycine-rich RNA-binding protein GRP1A	52	6	16.1	6.74	66.62
Q2QLY4	at5g17920	13.1.3.4	amino acid metabolism.synthesis.aspartate family.methionine	5-methyltetrahydropteroyltriglutamate--homocysteine methyltransferase 2	56	31	84.6	6.3	297.72
Q2QLY5	at5g17920	13.1.3.4	amino acid metabolism.synthesis.aspartate family.methionine	5-methyltetrahydropteroyltriglutamate--homocysteine methyltransferase 1	55	29	84.5	6.3	281.21
Q2QM69	at3g63410	16.1.3.3	secondary metabolism.isoprenoids.tocopherol biosynthesis.MPBQ/MSBQ methyltransferase	2-methyl-6-phytyl-1,4-hydroquinone methyltransferase 2	6	2	38.9	9.52	5.38
Q2QMG7	at2g36060	29.5.11.3	protein.degradation.ubiquitin.E2		40	5	16.7	6.93	14.94
Q2QMU3	at2g23520	35.1	not assigned.no ontology	Expressed protein	17	9	99	6.16	59.97
Q2QND8	at2g28790	20.2	stress.abiotic		10	2	23.4	8.02	6.84
Q2QNJ0	at1g09310	35.2	not assigned.unknown	Expressed protein	73	10	22	5.4	65.94
Q2QNJ8	at5g49510	29.6	protein.folding	Prefoldin subunit 3	15	2	21.6	5.16	10.74
Q2QNK1	at2g40116	30.4.4	signalling.phosphinositides.phosphoinositide phospholipase C	Phosphoinositide phospholipase C	20	10	65.5	6.89	35.84
Q2QNU0	at5g54440	35.2	not assigned.unknown	Trafficking protein particle complex II-specific subunit 130	38	34	139.2	6.01	170.72
Q2QNV2	at2g47710	20.2.99	stress.abiotic.unspecified	Fiber protein Fb19, putative, expressed	76	7	18.1	6.99	86.21
Q2QQ10	at1g10200	27.3.67	RNA.regulation of transcription.putative transcription regulator	Pollen-specific protein SF3, putative, expressed	14	3	22	8.18	13.75
Q2QQ14	at5g63905	35.2	not assigned.unknown	Expressed protein	35	3	8.5	8.97	11.16
Q2QS14	at5g15490	10.1.4	cell wall.precursor synthesis.UGD	UDP-glucose 6-dehydrogenase 4	58	17	52.8	6.13	119.06
Q2QU07	at1g76390	29.5.11.4.2	protein.degradation.ubiquitin.E3.RING	RING-type E3 ubiquitin transferase	40	20	87.9	5.86	101.23
Q2QV94	at5g12370	31.4	cell.vesicle transport	Exocyst complex component 5	48	28	88.2	5.24	138.13
Q2QWU7	at1g34430	8.1.1.2	TCA / org. transformation.TCA.pyruvate DH.E2	Dihydrolipoamide acetyltransferase component of pyruvate dehydrogenase complex	51	17	48.3	8.78	280.02
Q2QX93	at3g05090	35.1	not assigned.no ontology		24	13	81.9	7.31	37.44
Q2QXN5	at3g49910	29.2.1.2.2.26	protein.synthesis.ribosomal protein.eukaryotic.60S subunit.L26	60S ribosomal protein L26-1, putative, expressed	51	9	16.9	11	52.78
Q2QXS4	at5g19140	15	metal handling		16	2	25.2	5.87	14.37
Q2QY46	at2g40010	29.2.1.2.2.80	protein.synthesis.ribosomal protein.eukaryotic.60S subunit.P0	60S acidic ribosomal protein P0	39	9	34.4	5.49	78.52
Q2QYL3	at5g59320	11.6	lipid metabolism.lipid transfer proteins etc	Non-specific lipid-transfer protein 3	36	3	12.1	8.91	14.68
Q2QYS6	at3g51740	17.3.2.1	hormone metabolism.brassinosteroid.signal transduction.BRI	Leucine Rich Repeat family protein, expressed	54	29	82.8	7.36	344.14
Q2QYY2	at2g37050	30.2.1	signalling.receptor kinases.leucine rich repeat I	Leucine-rich repeat family protein, putative, expressed	50	38	101.9	5.68	247.44
Q2QZ89	at3g17340	29.3.1	protein.targeting.nucleus	Expressed protein	3	2	122.6	4.75	8.58
Q2R0G2	at3g50950	20.1.7	stress.biotic.PR-proteins	Leucine Rich Repeat family protein, expressed	4	2	160.7	8.28	5.74
Q2R0P3	at3g57650	11.3.1	lipid metabolism.Phospholipid synthesis.1-acylglycerol-3-phosphate O-acyltransferase	1-acyl-sn-glycerol-3-phosphate acyltransferase PLS1	20	6	42.4	9.83	22.74
Q2R0X0	at5g53530	29.3.4.3	protein.targeting.secretory pathway.vacuole		39	9	35.3	7.4	33.89
Q2R245	at1g59780	20.1.7	stress.biotic.PR-proteins	Leucine Rich Repeat family protein, expressed	5	6	162.2	5.8	30.85
Q2R2L5	at1g49430	11.1.9	lipid metabolism.FA synthesis and FA elongation.long chain fatty acid CoA ligase	AMP-binding enzyme family protein, expressed	32	16	73.7	7.66	82.35
Q2R450	at3g27050	35.2	not assigned.unknown	Expressed protein	43	5	20	4.7	16.64
Q2R678	at5g36230	29.2.3	protein.synthesis.initiation	Expressed protein	36	10	47.3	5.45	37.09
Q2R9P0	at1g77460	35.1.19	not assigned.no ontology.C2 domain-containing protein	Armadillo/beta-catenin-like repeat family protein, expressed	37	48	234.2	6.02	202
Q2RBL3	at3g51740	17.3.2.1	hormone metabolism.brassinosteroid.signal transduction.BRI	Leucine Rich Repeat family protein, expressed	49	28	84.4	8.02	340.69
Q2RBQ5	at2g37050	30.2.1	signalling.receptor kinases.leucine rich repeat I	Leucine-rich repeat family protein, putative, expressed	50	37	102	5.52	233.26
Q307R0	at2g20900	11.3.5	lipid metabolism.Phospholipid synthesis.diacylglycerol kinase	diacylglycerol kinase	28	8	55.6	6.7	34.89
Q336M3	at5g17060	29.3.4.99	protein.targeting.secretory pathway.unspecified	ADP-ribosylation factor, putative, expressed	65	8	21.7	6.79	53.6
Q337L2	at4g28600	30.3	signalling.calcium		12	6	81.2	6.57	19.18
Q338Z5	at5g65270	30.5	signalling.G-proteins		57	14	23.8	7.96	111.69
Q35322	atmg00070	9.1.2	mitochondrial electron transport / ATP synthesis.NADH-DH.localisation not clear	NADH dehydrogenase [ubiquinone] iron-sulfur protein 3	28	4	23	7.5	12.27
Q40673	at2g21130	31.3.1	cell.cycle.peptidylprolyl isomerase	Peptidyl-prolyl cis-trans isomerase	71	9	18.3	8.34	119.89
Q40687	at4g34460	30.5	signalling.G-proteins	Guanine nucleotide-binding protein subunit beta	40	12	41.7	7.42	63.01
Q43009	at3g43190	2.2.1.5	major CHO metabolism.degradation.sucrose.Susy	Sucrose synthase 3	20	20	93.1	6.61	197.76
Q4LB28	at1g01540	29.4.1.55	protein.postranslational modification.kinase.receptor like cytoplasmatic kinase V		32	10	57.2	8.87	47.83
Q53JG7	at2g21050	34.3	transport.amino acids	Putative auxin transporter-like protein 4	12	4	52.9	9.14	80.45
Q53KI1	at1g66150	30.2.9	signalling.receptor kinases.leucine rich repeat IX		31	20	98.1	6.04	88.77
Q53LQ0	at1g77510	21.1	redox.thioredoxin	Protein disulfide isomerase-like 1-1	58	24	56.8	5.12	86.8
Q53N83	at4g10340	1.1.1.1	PS.lightreaction.photosystem II.LHC-II	Chlorophyll a-b binding protein, chloroplastic	22	4	30.3	5.71	14.83
Q53NC9	at3g44220	20.1	stress.biotic	Harpin-induced protein 1 (Hin1), putative	26	6	23	7.83	24.06
Q53NG8	at1g44170	5.1	fermentation.aldehyde dehydrogenase	Aldehyde dehydrogenase	5	2	52.5	8.18	7.1
Q53NM9	at5g02500	20.2.1	stress.abiotic.heat	DnaK-type molecular chaperone hsp70-rice	76	37	71.1	5.21	723.39
Q53PC6	at4g31480	31.4	cell.vesicle transport	Coatomer subunit beta	25	15	98.3	5.73	78.62
Q53RH0	at1g66340	17.5.2	hormone metabolism.ethylene.signal transduction	Probable ethylene response sensor 1	8	3	70.6	7.01	8.74
Q5CAF7	at5g07620	30.2.3	signalling.receptor kinases.leucine rich repeat III		43	10	40.1	9.64	36.7
Q5JK16	at3g26935	27.3.99	RNA.regulation of transcription.unclassified	S-acyltransferase	11	3	45.6	8.6	8.2
Q5JKW1	at1g63640	31.1	cell.organisation	Kinesin-like protein KIN-14C	28	19	107.9	7.46	99.75
Q5JML8	at1g23750	35.1	not assigned.no ontology	DNA-binding protein	21	3	14.9	9.1	7.08
Q5JN47	at4g24290	35.2	not assigned.unknown		11	5	68	8.7	17.93
Q5JN63	at4g18780	10.2.1	cell wall.cellulose synthesis.cellulose synthase	Cellulose synthase A catalytic subunit 4 [UDP-forming]	8	9	111	6.51	152.77
Q5JNK2	at1g51940	30.2.21	signalling.receptor kinases.lysine motif		15	5	46.5	7.31	25.11
Q5KQH5	at3g08590	4.1.13	glycolysis.cytosolic branch.phosphoglycerate mutase	2,3-bisphosphoglycerate-independent phosphoglycerate mutase	27	10	60.8	5.48	36.73
Q5N749	at2g35630	31.1	cell.organisation	Protein M	32	52	220.3	7.99	215.44
Q5N7G9	at5g06140	29.3.4.3	protein.targeting.secretory pathway.vacuole		18	6	45.7	6.58	17.01
Q5N7I4	at5g64030	20.2.3	stress.abiotic.drought/salt	Ankyrin-like protein	16	9	89.4	5.29	31.6
Q5N7W3	at4g21150	33.99	development.unspecified	Dolichyl-diphosphooligosaccharide--protein glycosyltransferase subunit 2	7	4	75.2	6.6	14.82
Q5N7Z9	at1g52280	30.5	signalling.G-proteins		57	10	23.1	5.52	43.67
Q5N854	at3g59350	29.4.1.58	protein.postranslational modification.kinase.receptor like cytoplasmatic kinase VIII		40	10	40.5	6.99	100.75
Q5N945	at5g17620	35.2	not assigned.unknown		18	3	37.5	4.75	12.51
Q5N9C8	at5g58030	34.99	transport.misc	Trafficking protein particle complex subunit	57	9	21.7	7.44	47.15
Q5QLD5	at5g03040	30.3	signalling.calcium		20	7	56.1	10.21	36.48
Q5QLD9	at2g28520	34.1	transport.p- and v-ATPases	V-type proton ATPase subunit a	14	8	93	6.47	33.27
Q5QM65	at2g38550	35.2	not assigned.unknown		12	2	35.5	9.44	8.41
Q5QNC8	at1g51160	35.1	not assigned.no ontology		74	10	19.9	9.19	51.87
Q5SMX9	at5g11890	35.2	not assigned.unknown		24	5	29.8	9.83	48.89
Q5TKJ2	at4g09160	34.99	transport.misc		79	40	63.9	4.6	511.36
Q5TKP3	at2g19730	29.2.1.2.2.28	protein.synthesis.ribosomal protein.eukaryotic.60S subunit.L28	Putative 60S ribosomal L28 protein	40	6	16.6	10.36	33.84
Q5VML4	at4g29520	35.2	not assigned.unknown		8	2	33.6	7.56	5.57
Q5VND6	at2g19480	28.1	DNA.synthesis/chromatin structure	Nucleosome assembly protein 1;1	12	4	42.6	4.48	16
Q5VNF8	at5g08120	31.1	cell.organisation		18	3	34.4	4.91	10.2
Q5VNU2	at5g51570	35.1	not assigned.no ontology		33	6	32.1	5.68	20.76
Q5VP70	at1g70940	17.2.2	hormone metabolism.auxin.signal transduction	Auxin efflux carrier component 3a	12	5	65.2	6.93	28.89
Q5VPF1	at4g31300	29.5.11.20	protein.degradation.ubiquitin.proteasom	Proteasome subunit beta	58	11	26.2	5.78	51.35
Q5VQL9	at1g60800	30.2.2	signalling.receptor kinases.leucine rich repeat II		26	11	68.9	6.61	51.09
Q5VRC9	at2g25670	35.2	not assigned.unknown		18	5	35.3	4.98	23.19
Q5VRZ6	at5g16840	27.4	RNA.RNA binding		26	6	27.7	6.71	18.92
Q5VS25	at2g36850	3.6	minor CHO metabolism.callose	Putative beta 1,3 glucan synthase	51	76	202	8.41	390.02
Q5VS79	at5g62390	30.3	signalling.calcium	Calmodulin-binding protein-like	40	18	47.8	8.73	266.32
Q5W6M0	at3g51670	34.99	transport.misc	Uncharacterized protein	63	19	47.8	8.19	176.55
Q5W7C6	at3g45850	28.1	DNA.synthesis/chromatin structure	Kinesin-like protein KIN-5A	7	4	117.7	5.72	12.42
Q5WA73	at1g45688	35.2	not assigned.unknown		26	5	34.7	9.32	20.32
Q5Z402	at2g40060	35.2	not assigned.unknown	Clathrin light chain 2	47	9	31.3	7.59	42.74
Q5Z5B8	at5g13000	3.6	minor CHO metabolism.callose	Putative callose synthase 1 catalytic subunit	46	73	225.4	9	366.25
Q5Z627	at1g09640	29.2.4	protein.synthesis.elongation	Elongation factor 1-gamma 3	44	13	47.4	6.47	74.34
Q5Z656	at1g17500	34.99	transport.misc	Phospholipid-transporting ATPase	3	3	137.5	6.58	8.59
Q5Z6I5	at5g55960	35.2	not assigned.unknown		10	5	70.3	7.99	17.99
Q5Z6T5	at1g09310	35.2	not assigned.unknown		65	7	17.6	5.53	52.73
Q5Z7N1	at1g21630	30.3	signalling.calcium	Calcium-binding EF hand protein-like	17	18	128.9	5.49	81.03
Q5Z7T2	at2g46700	30.3	signalling.calcium		38	16	69.1	9.06	90.01
Q5Z9H9	at5g58710	31.3.1	cell.cycle.peptidylprolyl isomerase	Peptidyl-prolyl cis-trans isomerase	60	11	23.5	9.67	83.61
Q5Z9Q8	at4g27680	27.3.99	RNA.regulation of transcription.unclassified		5	2	43.7	7.8	10.83
Q5Z9Z8	at2g19740	29.2.1.2.2.31	protein.synthesis.ribosomal protein.eukaryotic.60S subunit.L31		32	4	14.2	9.94	13.47
Q5ZAJ0	at5g47910	20.1.1	stress.biotic.respiratory burst	Respiratory burst oxidase homolog protein B	42	30	101.7	9.28	159.43
Q5ZC51	at3g18270	26.1	misc.misc2	Dipeptide epimerase	14	3	46.6	6.02	9.27
Q5ZED1	at3g55360	11.8.7	lipid metabolism.''exotics'' (steroids, squalene etc).trans-2-enoyl-CoA reductase (NADPH)		15	5	35.8	9.55	16.36
Q5ZEN5	at2g40070	35.2	not assigned.unknown	Putative proteophosphoglycan	5	3	62.9	11.5	11.13
Q60ED8	at1g19110	20.1.7.6.1	stress.biotic.PR-proteins.proteinase inhibitors.trypsin inhibitor	von Willebrand factor type A domain containing protein	11	6	88.7	6.23	20.71
Q60EZ1	at3g58690	30.2.18	signalling.receptor kinases.extensin		27	9	45.5	8.63	95.3
Q651T8	at1g78900	34.1	transport.p- and v-ATPases		58	23	68.4	5.34	128.82
Q652L6	at3g52880	21.2	redox.ascorbate and glutathione	Monodehydroascorbate reductase 3, cytosolic	7	2	46.6	5.71	7.85
Q653F5	at3g20290	30.3	signalling.calcium		49	17	61	7.24	56.92
Q653F6	at3g11830	29.6	protein.folding	T-complex protein 1 subunit eta	40	14	60.2	6.57	59.64
Q653H4	at1g62790	26.21	misc.protease inhibitor/seed storage/lipid transfer protein (LTP) family protein		19	2	12.9	7.5	20.26
Q654U8	at1g12000	4.2.6	glycolysis.plastid branch.pyrophosphate-fructose-6-P phosphotransferase	Pyrophosphate--fructose 6-phosphate 1-phosphotransferas	46	15	61.2	6.42	60.34
Q655Y4	at1g54320	35.1	not assigned.no ontology	ALA-interacting subunit	23	5	39.7	9.22	19.16
Q656J2	at4g11220	35.1	not assigned.no ontology	Reticulon-like protein	12	3	28.6	7.01	8
Q657X5	at5g23490	35.2	not assigned.unknown		7	4	84	6.13	13.77
Q658C8	at1g52310	30.2.27	signalling.receptor kinases.C-Lectin		6	2	61.9	8.6	9.97
Q658F5	at5g35200	35.1.21	not assigned.no ontology.epsin N-terminal homology (ENTH) domain-containing protein		24	9	62.8	5.57	38.65
Q65X08	at4g04910	29.5.9	protein.degradation.AAA type		59	30	81.1	6.06	246.73
Q65XA0	at1g75270	21.2.1	redox.ascorbate and glutathione.ascorbate	Probable glutathione S-transferase DHAR1, cytosolic	35	6	23.6	6.21	17.18
Q67UN6	at5g13190	35.2	not assigned.unknown		33	4	16.2	7.24	13.25
Q67W83	at2g35760	35.1	not assigned.no ontology	CASP-like protein 2C1	20	2	20.7	9.14	11.4
Q67WQ6	at2g23810	33.99	development.unspecified		13	5	29.5	8.43	18.81
Q688J3	at5g05710	30.9	signalling.lipids		12	2	18.8	7.34	7.71
Q688N0	at1g54820	30.2.18	signalling.receptor kinases.extensin		9	3	52.9	9.25	58.48
Q69IL0	at2g26260	11.8.4	lipid metabolism.''exotics'' (steroids, squalene etc).3-beta hydroxysteroid dehydrogenase/isomerase	Reticulon-like protein	16	6	61.7	7.58	18.64
Q69JE2	at2g20990	35.1.19	not assigned.no ontology.C2 domain-containing protein		41	16	61.4	6.76	58.67
Q69L46	at3g02600	26.13	misc.acid and other phosphatases		15	3	26.5	8.53	12.56
Q69N33	at3g25860	11.1.31	lipid metabolism.FA synthesis and FA elongation.pyruvate DH	Dihydrolipoamide acetyltransferase component of pyruvate dehydrogenase complex	13	5	52.3	9.45	34.4
Q69PQ1	at3g10380	31.4	cell.vesicle transport	Exocyst complex component Sec8-like	33	25	117.3	5.74	126.66
Q69QQ6	at5g56000	20.2.1	stress.abiotic.heat	Heat shock protein 81-2	62	39	80.2	5.06	301.32
Q69QY7	at2g12400	35.2	not assigned.unknown		14	5	60.8	7.83	81.04
Q69RN2	at1g70790	27.3.11	RNA.regulation of transcription.C2H2 zinc finger family	Chitinase III-like protein	39	4	18.9	7.06	26.22
Q69SP5	at2g26330	30.2.13	signalling.receptor kinases.leucine rich repeat XIII		25	14	106.7	6.34	80.8
Q69SU0	at3g51460	11.9.3.5	lipid metabolism.lipid degradation.lysophospholipases.phosphoinositide phospholipase C	Inositol 5-phosphatase 3-like protein	23	11	67.8	8.59	34.83
Q69TB0	at2g36060	29.5.11.3	protein.degradation.ubiquitin.E2		61	7	16.7	6.93	37.11
Q69U53	at4g36945	30.4.4	signalling.phosphinositides.phosphoinositide phospholipase C	MAP3K-like protein	33	8	43.5	6.3	93.17
Q69UK6	at1g05500	35.1.19	not assigned.no ontology.C2 domain-containing protein	Putative C2 domain-containing protein	12	5	63.5	5.44	12.58
Q69V60	at1g06220	29.2.4	protein.synthesis.elongation		17	11	110.4	5.31	34.74
Q69VR7	at5g33320	34.8	transport.metabolite transporters at the envelope membrane	Phosphoenolpyruvate/phosphate translocator 1, chloroplastic	13	3	43.6	10.33	17.87
Q69X22	at3g15730	11.9.3.1	lipid metabolism.lipid degradation.lysophospholipases.phospholipase D	Phospholipase D	22	13	92.5	6.39	59.42
Q6ASR1	at3g02530	29.6	protein.folding	Chaperonin protein	28	11	59.2	6.68	38.25
Q6ASU6	at5g06660	35.2	not assigned.unknown	Calcium load-activated calcium channel	23	3	21.7	9.99	10.07
Q6ASU8	at1g64790	29.2	protein.synthesis	Putative translational activator	23	40	282	7.21	142.8
Q6ASX7	at2g21660	27.4	RNA.RNA binding	Glycin-rich RNA-binding protein	46	6	15.9	6.74	48.95
Q6AU77	at5g25590	35.2	not assigned.unknown	Uncharacterized protein	17	13	94.6	6.38	43.62
Q6AUC0	at3g09740	31.4	cell.vesicle transport		54	18	35.5	5.15	187.96
Q6AV23	at5g20890	29.6	protein.folding		44	15	57.2	5.82	65.03
Q6AVB7	at5g25757	35.2	not assigned.unknown	Eukaryotic translation initiation factor 3 subunit L	22	10	62.7	6.57	27.17
Q6EP31	at4g35020	30.5	signalling.G-proteins	Rac-like GTP-binding protein 5	52	11	21.6	9.22	88.23
Q6ER67	at1g08360	29.2.1.1.3.2.510	protein.synthesis.ribosomal protein.prokaryotic.unknown organellar.50S subunit.L10A	Ribosomal protein	49	12	24.6	9.79	53.94
Q6ETD9	at5g62390	30.3	signalling.calcium	Calmodulin-binding protein-like	40	12	45	8.72	101.66
Q6EUK2	at1g09760	27.1	RNA.processing		8	2	32	5.15	5.33
Q6EUS1	at5g05340	26.12	misc.peroxidases	Peroxidase	9	2	33.3	8.12	7.83
Q6F331	at3g18740	29.2.1.2.2.30	protein.synthesis.ribosomal protein.eukaryotic.60S subunit.L30		69	7	12.4	9.55	26.08
Q6F3B0	at5g22060	20.2.1	stress.abiotic.heat	DnaJ protein, putative, expressed	31	7	46.7	6.19	22.82
Q6F3B3	at3g44150	35.2	not assigned.unknown	Expressed protein	20	4	26.4	7.5	11.23
Q6H444	at2g42220	26.23	misc.rhodanese		13	4	25.8	9.52	10.2
Q6H450	at1g68090	31.1	cell.organisation	Annexin	61	16	35.6	8.79	79.25
Q6H563	at5g61910	35.2	not assigned.unknown		40	14	63.8	5.41	56.43
Q6H6C7	at1g79550	4.1.12	glycolysis.cytosolic branch.3-phosphoglycerate kinase (PGK)	Phosphoglycerate kinase	71	20	42.1	5.86	103.98
Q6H6G8	at5g22060	20.2.1	stress.abiotic.heat	Putative DnaJ-like protein MsJ1	16	4	46.6	7.17	22.48
Q6H704	at1g16290	35.2	not assigned.unknown		8	2	48	6.27	6.57
Q6H8D5	at1g52360	31.4	cell.vesicle transport	Coatomer subunit beta'-2	9	6	102.6	5.06	21.77
Q6H8G2	at1g02130	30.5	signalling.G-proteins		71	12	22.5	5.71	233.04
Q6I588	at2g46225	31.1	cell.organisation	Probable protein ABIL4	8	2	33.3	9.82	6.62
Q6I5K7	at1g01540	29.4.1.55	protein.postranslational modification.kinase.receptor like cytoplasmatic kinase V		18	6	57.8	7.68	36.87
Q6K1Q5	at2g33470	11.6	lipid metabolism.lipid transfer proteins etc	Glycolipid transfer protein-like	43	7	22.7	6.54	23.39
Q6K1W6	at1g27400	29.2.1.2.2.17	protein.synthesis.ribosomal protein.eukaryotic.60S subunit.L17		26	4	19.5	10.33	39.34
Q6K1X9	at2g31800	29.4	protein.postranslational modification		16	5	55.6	8.69	17.92
Q6K215	at2g37170	34.19.1	transport.Major Intrinsic Proteins.PIP	Probable aquaporin PIP2-2	51	8	30.5	7.4	151.9
Q6K335	at3g05000	31.4	cell.vesicle transport		58	8	19.6	6.76	47.86
Q6K4P5	at4g30340	11.3.5	lipid metabolism.Phospholipid synthesis.diacylglycerol kinase	diacylglycerol kinase	59	19	53.9	6.73	125.19
Q6K4S7	at4g20260	30.4	signalling.phosphinositides		56	16	24	4.74	131.89
Q6K4T1	at4g15000	29.2.1.2.2.27	protein.synthesis.ribosomal protein.eukaryotic.60S subunit.L27	60S ribosomal protein L27	45	7	15.6	10.49	34.94
Q6K5G8	at3g04120	4.1.9	glycolysis.cytosolic branch.glyceraldehyde 3-phosphate dehydrogenase (GAP-DH)	Glyceraldehyde-3-phosphate dehydrogenase 3, cytosolic	38	10	36.5	7.88	97.79
Q6K5R5	at3g61110	29.2.1.2.1.27	protein.synthesis.ribosomal protein.eukaryotic.40S subunit.S27	40S ribosomal protein S27	36	2	9.5	8.72	15.69
Q6K5Z3	at1g80500	35.1	not assigned.no ontology		59	8	15.4	6.8	32.41
Q6K8B8	at4g34670	29.2.1.2.1.53	protein.synthesis.ribosomal protein.eukaryotic.40S subunit.S3A	40S ribosomal protein S3a	49	12	29.7	9.83	88.59
Q6K8D6	at4g24610	35.2	not assigned.unknown		22	14	116.9	6.9	81.05
Q6K8U8	at1g74270	29.2.1.2.2.535	protein.synthesis.ribosomal protein.eukaryotic.60S subunit.L35A		56	6	12.7	10.55	35.57
Q6K963	at5g13000	3.6	minor CHO metabolism.callose	Putative callose synthase 1 catalytic subunit	41	69	226.6	9.13	320.94
Q6KA74	at3g04470	35.2	not assigned.unknown	Ankyrin repeat protein-like	27	10	70.2	7.05	30.74
Q6L4S3	at5g62740	35.1	not assigned.no ontology	Hypersensitive-induced response protein-like protein 1	71	19	31.6	6.42	111.57
Q6L502	at3g46060	30.5	signalling.G-proteins		71	16	23.9	8.22	393.27
Q6L529	at3g29310	30.3	signalling.calcium		11	3	44.9	7.5	20.26
Q6L5F3	at5g50000	29.4	protein.postranslational modification		33	10	42.5	7.97	27.37
Q6L5I6	at1g74690	30.3	signalling.calcium		55	24	63.7	9.82	239.08
Q6YPF5	at4g24790	28.1	DNA.synthesis/chromatin structure		7	4	87.8	7.2	18.89
Q6YS11	at3g56190	29.3.4.99	protein.targeting.secretory pathway.unspecified		67	17	32.5	5.17	102.29
Q6YS69	at2g46290	29.2.3	protein.synthesis.initiation	Eukaryotic translation initiation factor 3 subunit I	40	11	36.4	6.39	42.87
Q6YTY2	at2g31610	29.2.1.2.1.3	protein.synthesis.ribosomal protein.eukaryotic.40S subunit.S3		49	11	26	9.6	101.36
Q6YUA1	at4g22670	35.1.5	not assigned.no ontology.pentatricopeptide (PPR) repeat-containing protein		17	4	44.1	5.12	21.04
Q6YUK5	at3g18190	29.6	protein.folding	T-complex protein 1 subunit delta	43	16	57.7	6.99	52.8
Q6YUU3	at4g22130	29.4.1.57	protein.postranslational modification.kinase.receptor like cytoplasmatic kinase VII		13	4	77.1	6.19	86.93
Q6YVM4	at5g64740	10.2.1	cell wall.cellulose synthesis.cellulose synthase	Probable cellulose synthase A catalytic subunit 6	30	26	122.3	7.52	241.65
Q6YWF5	at1g13980	33.99	development.unspecified	Putative pattern formation protein GN	4	3	158.6	5.6	9.7
Q6YWJ7	at3g47470	1.1.2.1	PS.lightreaction.photosystem I.LHC-I	Chlorophyll a-b binding protein, chloroplastic	24	3	26.9	7.03	15
Q6YXT2	at4g00820	30.3	signalling.calcium	Calmodulin-binding protein family-like	11	3	59	10.95	9.86
Q6YXX9	at3g63420	30.5	signalling.G-proteins	Guanine nucleotide-binding protein subunit gamma 2	26	3	16.8	5.43	15.17
Q6YY16	at4g02840	27.1	RNA.processing	Small nuclear ribonucleoprotein Sm D1	39	3	12.7	11.22	13.85
Q6YY47	at4g26690	11.9.3.3	lipid metabolism.lipid degradation.lysophospholipases.glycerophosphodiester phosphodiesterase		47	25	81	6.09	279.71
Q6YYV8	at5g23940	35.1	not assigned.no ontology		32	9	47.6	6.61	37.34
Q6YZ10	at4g21450	31.4	cell.vesicle transport	27k vesicle-associated membrane protein-associated protein	54	9	25.6	9.54	51.92
Q6YZ52	at3g12020	31.1	cell.organisation	Kinesin-like protein KIN-7D, chloroplastic	8	7	111.6	6.35	37.82
Q6YZD3	at1g27950	11.6	lipid metabolism.lipid transfer proteins etc	Lipid transfer protein-like	10	2	18.3	6.71	25.44
Q6Z0V1	at5g57410	35.2	not assigned.unknown		26	9	44.6	7.52	25.67
Q6Z0Z6	at4g39820	35.2	not assigned.unknown		49	9	35.1	6.65	28.96
Q6Z1J6	at1g30580	35.2	not assigned.unknown		12	4	44.3	6.76	12.32
Q6Z2H6	at5g37660	30.2.99	signalling.receptor kinases.misc	33 kDa secretory protein-like	28	5	27.7	8.21	16.14
Q6Z302	at1g44835	29.1.15	protein.aa activation.proline-tRNA ligase		9	2	34.9	7.4	11.21
Q6Z371	at5g49830	35.2	not assigned.unknown		30	16	85.7	5.31	70.24
Q6Z382	at4g34450	31.4	cell.vesicle transport	Coatomer subunit gamma-2	20	14	98.5	5.11	50.65
Q6Z3Y9	at2g40116	30.4.4	signalling.phosphinositides.phosphoinositide phospholipase C	Phosphoinositide phospholipase C	49	22	67.7	6.62	87.38
Q6Z402	at4g27350	35.2	not assigned.unknown	Membrane lipoprotein lipid attachment site	12	3	29	7.37	9.47
Q6Z407	at4g21450	31.4	cell.vesicle transport		64	11	30.6	9.07	53.2
Q6Z4G3	at3g08900	10.5.5	cell wall.cell wall proteins.RGP	UDP-arabinopyranose mutase 3	43	12	41.3	6.43	40.94
Q6Z6A7	at5g10230	31.1	cell.organisation	Annexin	7	2	35.5	7.25	5.92
Q6Z6L4	at4g33090	29.5	protein.degradation	Aminopeptidase M1-A	8	5	98.4	5.2	14.82
Q6Z6Z4	at5g17060	29.3.4.99	protein.targeting.secretory pathway.unspecified		35	5	21.8	6.55	28.26
Q6Z743	at3g52640	34.99	transport.misc		5	2	72.1	5.38	10.08
Q6Z7B0	at5g42020	20.2.1	stress.abiotic.heat	Heat shock 70 kDa protein BIP1	43	23	73.3	5.19	120.9
Q6Z7E9	at5g23550	35.2	not assigned.unknown	Vesicle transport protein	39	4	19	5.21	27.02
Q6Z808	at5g62880	30.5	signalling.G-proteins	Rac-like GTP-binding protein 3	55	11	24	9.32	60.78
Q6Z844	at4g08520	31.4	cell.vesicle transport	Coatomer subunit zeta-2	35	5	19.9	4.81	14.4
Q6Z8E0	at2g37190	29.2.1.2.2.12	protein.synthesis.ribosomal protein.eukaryotic.60S subunit.L12		51	6	17.7	9.16	62.55
Q6Z8F5	at1g32050	34.99	transport.misc	Secretory carrier-associated membrane protein 5	30	7	30.8	8.07	45.93
Q6Z901	at4g10840	31.1	cell.organisation	Kinesin light chain-like protein	75	32	64.9	5.47	210.64
Q6Z921	at2g32730	29.5.11.20	protein.degradation.ubiquitin.proteasom	26S proteasome non-ATPase regulatory subunit 1 homolog	21	15	106.9	5.24	65.54
Q6Z945	at5g45540	35.2	not assigned.unknown		15	7	80	7.43	24.96
Q6Z9J1	at5g35180	35.2	not assigned.unknown		18	11	85.2	8	36.5
Q6ZC56	at2g23140	29.5.11.4.2	protein.degradation.ubiquitin.E3.RING	RING-type E3 ubiquitin transferase	20	10	89.4	5.91	37.85
Q6ZDW5	at5g27850	29.2.1.2.2.18	protein.synthesis.ribosomal protein.eukaryotic.60S subunit.L18		30	4	21.9	11.4	20.34
Q6ZF30	at5g54270	1.1.1.1	PS.lightreaction.photosystem II.LHC-II	Chlorophyll a-b binding protein, chloroplastic	27	4	28.8	6.21	18.57
Q6ZFJ9	at3g13470	29.6	protein.folding	60 kDa chaperonin beta subunit	18	9	63.8	5.91	31.54
Q6ZFT5	at2g42910	23.1.3	nucleotide metabolism.synthesis.PRS-PP	Ribose-phosphate pyrophosphokinase 4	17	3	36.1	6.79	8.97
Q6ZFT9	at1g76550	4.1.6	glycolysis.cytosolic branch.pyrophosphate-fructose-6-P phosphotransferase	Pyrophosphate--fructose 6-phosphate 1-phosphotransferase	17	7	67.1	7.11	24.87
Q6ZG00	at2g24230	30.2.7	signalling.receptor kinases.leucine rich repeat VII		8	3	88.8	6.21	15.57
Q6ZGF2	at1g77140	29.3.4.3	protein.targeting.secretory pathway.vacuole		41	18	64.7	7.15	56.47
Q6ZGV2	at5g19630	35.2	not assigned.unknown		63	9	23.5	9.39	52.96
Q6ZGV5	at2g19740	29.2.1.2.2.31	protein.synthesis.ribosomal protein.eukaryotic.60S subunit.L31	Putative 60S ribosomal protein L31	34	5	14.1	9.89	21.57
Q6ZH81	at5g50180	29.4	protein.postranslational modification		22	4	39.7	7.09	24.84
Q6ZHA3	at3g51300	30.5	signalling.G-proteins	Rac-like GTP-binding protein 6	58	14	21.6	9.1	99.26
Q6ZHC3	at4g31180	29.1.12	protein.aa activation.aspartate-tRNA ligase		15	7	60.8	6.32	21.31
Q6ZI13	at4g26760	31.1	cell.organisation		16	5	66.4	5.39	27.05
Q6ZIE6	at5g62890	34.99	transport.misc		16	4	58.2	9.28	15.19
Q6ZIV7	at5g62740	35.1	not assigned.no ontology	Hypersensitive-induced response protein 1	56	12	31.4	5.35	72.31
Q6ZIX2	at5g13710	17.3.1.2.2	hormone metabolism.brassinosteroid.synthesis-degradation.sterols.SMT2	Cycloartenol-C-24-methyltransferase 1	62	16	38.6	6.37	52.34
Q6ZJ97	at1g31070	10.1	cell wall.precursor synthesis		47	17	54	6.23	56.5
Q6ZJR2	at1g12110	34.4	transport.nitrate	Putative nitrate transporter	35	13	64.8	8.97	204.65
Q6ZKB1	at3g25860	11.1.31	lipid metabolism.FA synthesis and FA elongation.pyruvate DH	Dihydrolipoamide acetyltransferase component of pyruvate dehydrogenase complex	44	17	48.8	8.4	279.47
Q6ZKI0	at4g27270	11.8	lipid metabolism.''exotics'' (steroids, squalene etc)		66	12	21.6	6.54	92.82
Q6ZKL8	at1g16220	29.4	protein.postranslational modification	Probable protein phosphatase 2C 66	35	13	57.6	5.36	44.97
Q6ZKZ4	at3g46060	30.5	signalling.G-proteins	Putative ras-related protein	76	15	24	7.85	294.75
Q6ZL95	at3g61470	1.1.2.1	PS.lightreaction.photosystem I.LHC-I	Chlorophyll a-b binding protein, chloroplastic	16	2	28.2	6.34	12.18
Q6ZLB8	at3g09630	29.2.1.2.2.141	protein.synthesis.ribosomal protein.eukaryotic.60S subunit.L4/L1		67	24	44.7	10.54	130.64
Q75G91	at5g35530	29.2.1.2.1.3	protein.synthesis.ribosomal protein.eukaryotic.40S subunit.S3	40S ribosomal protein S3, putative, expressed	69	15	25.4	9.52	166.59
Q75HA2	at4g19640	30.5	signalling.G-proteins		34	5	22.1	7.94	24.07
Q75HT8	at3g21090	34.16	transport.ABC transporters and multidrug resistance systems		40	21	77.3	9.2	88.63
Q75I94	at3g18080	26.3	misc.gluco-, galacto- and mannosidases	Beta-glucosidase 8	62	28	63.1	7.01	700.69
Q75I95	at5g10290	30.2.2	signalling.receptor kinases.leucine rich repeat II	BRASSIN	13	5	59.9	5.92	17.87
Q75II9	at1g16920	30.5	signalling.G-proteins		62	16	24.1	5.36	129.47
Q75J18	at5g48760	29.2.1.2.2.513	protein.synthesis.ribosomal protein.eukaryotic.60S subunit.L13A	60S ribosomal protein L13a-2, putative, expressed	36	8	23.6	10.3	33.92
Q75J20	at1g18650	26.4	misc.beta 1,3 glucan hydrolases	Expressed protein	29	3	17.8	4.83	24.36
Q75KN8	at5g52210	30.5	signalling.G-proteins		27	5	22.9	7.47	19.05
Q75L45	at2g47060	29.4.1.58	protein.postranslational modification.kinase.receptor like cytoplasmatic kinase VIII		68	18	39.3	7.8	181.47
Q75M01	at3g17020	20.2.2	stress.abiotic.cold		85	9	18	5.38	75.44
Q7EYR6	at1g03860	31.3	cell.cycle		20	3	31.9	9.77	13.94
Q7EZ32	at4g21390	30.2.24	signalling.receptor kinases.S-locus glycoprotein like	Receptor-like serine/threonine-protein kinase	26	17	94.6	7.94	69.3
Q7EZ84	at5g57110	34.21	transport.calcium	Calcium-transporting ATPase	10	9	120.6	6.8	34.9
Q7EZL2	at2g36910	34.16	transport.ABC transporters and multidrug resistance systems		42	43	145.1	8.47	305
Q7F0M8	at1g54610	29.4.1	protein.postranslational modification.kinase	Putative CRK1 protein(Cdc2-related kinase 1)	31	14	62.7	9.39	79.46
Q7F1F2	at3g25230	29.6	protein.folding	Peptidylprolyl isomerase	20	11	64.1	5.24	35.5
Q7F233	at2g13690	35.1	not assigned.no ontology		12	4	61.2	6.13	11.47
Q7F947	at2g20190	31.2	cell.division		12	13	156.6	6.86	97.4
Q7FAH2	at1g13440	4.1.9	glycolysis.cytosolic branch.glyceraldehyde 3-phosphate dehydrogenase (GAP-DH)	Glyceraldehyde-3-phosphate dehydrogenase 2, cytosolic	69	17	36.8	6.81	187.66
Q7FAT6	at3g20050	29.6	protein.folding		42	17	59.2	6.21	69.2
Q7FV25	at4g38510	34.1.1.1	transport.p- and v-ATPases.H+-transporting two-sector ATPase.subunit B	Vacuolar proton pump subunit B	62	22	54	5.19	103.02
Q7X672	at3g50530	29.4	protein.postranslational modification	Putative CDPK-related protein kinase	39	17	66.7	8.98	72.58
Q7X6I0	at1g23090	34.6	transport.sulphate		5	2	68.3	9.13	8.34
Q7X6J0	at5g07350	27.3.73	RNA.regulation of transcription.Zn-finger(CCHC)	Ribonuclease	41	28	108.1	7.49	91.83
Q7X7K8	at4g30210	26.1	misc.cytochrome P450	NADPH--cytochrome P450 reductase	8	3	76.1	5.26	10.9
Q7X8W5	at1g78880	35.1	not assigned.no ontology		46	17	51.6	9.42	95.49
Q7X905	at5g03300	23.3.2.1	nucleotide metabolism.salvage.nucleoside kinases.adenosine kinase		11	3	43.9	5.3	8.83
Q7X990	at4g07390	35.1	not assigned.no ontology		23	3	26.4	9.1	17.16
Q7X9A7	at2g28000	1.3.13	PS.calvin cyle.rubisco interacting	60 kDa chaperonin alpha subunit	5	2	61.4	5.47	5.23
Q7XB99	#N/A	#N/A	#N/A		44	29	109	5.6	150.45
Q7XBA0	at3g03770	30.2.6	signalling.receptor kinases.leucine rich repeat VI	Transmembrane protein kinase	24	12	85.3	7.84	65.67
Q7XBZ9	at3g60190	26.17	misc.dynamin	Dynamin-related protein 1C, putative, expressed	14	8	69.3	7.61	32.5
Q7XC37	at4g09320	23.4.10	nucleotide metabolism.phosphotransfer and pyrophosphatases.nucleoside diphosphate kinase	Nucleoside diphosphate kinase	88	12	16.8	7.5	57.74
Q7XEH4	at1g03080	29.4	protein.postranslational modification	Expressed protein	16	28	231.3	4.92	90.01
Q7XHP7	at5g59840	30.5	signalling.G-proteins		79	17	24	7.81	399.14
Q7XHW7	at5g58300	30.2.3	signalling.receptor kinases.leucine rich repeat III		28	15	69.7	7.75	75.63
Q7XIE2	at5g08080	31.4	cell.vesicle transport		43	14	34.2	7.94	96.65
Q7XIK7	at3g43300	30.5	signalling.G-proteins	Putative guanine nucleotide-exchange protein GEP2	23	21	139.7	5.91	108.94
Q7XKA9	at4g27435	35.2	not assigned.unknown		13	2	19.6	9.2	9.47
Q7XKE9	at2g40060	35.2	not assigned.unknown	Clathrin light chain 1	29	6	32.5	5.03	24.4
Q7XLC9	at5g23740	29.2.1.2.1.11	protein.synthesis.ribosomal protein.eukaryotic.40S subunit.S11		33	7	20.7	10.32	33.45
Q7XMK5	at3g61260	27.3.67	RNA.regulation of transcription.putative transcription regulator		45	11	22.4	5.5	42.14
Q7XPV3	at4g11610	13.1.6.5	amino acid metabolism.synthesis.aromatic aa.tryptophan		11	8	114.8	9.03	30.82
Q7XQF8	at1g67730	16.7	secondary metabolism.wax		33	9	34.7	9.91	33.83
Q7XR59	at3g19460	35.1	not assigned.no ontology	Reticulon-like protein	37	6	22.1	9.83	50.83
Q7XSA6	at3g52580	29.2.1.2.1.14	protein.synthesis.ribosomal protein.eukaryotic.40S subunit.S14	40S ribosomal protein S14	64	8	16.4	10.45	64.28
Q7XTK0	at2g18040	31.3.1	cell.cycle.peptidylprolyl isomerase	Peptidyl-prolyl cis-trans isomerase	17	2	13.3	8.92	6.29
Q7XTN1	at1g80520	35.2	not assigned.unknown		14	2	20.9	9.69	7.38
Q7XTT7	at5g52060	20.2	stress.abiotic		23	5	29.2	9.09	20.17
Q7XTT8	#N/A	#N/A	#N/A		33	4	14.4	9.17	55.63
Q7XTU1	at1g16670	30.2.8.2	signalling.receptor kinases.leucine rich repeat VIII-2		19	6	41.6	7.74	20.01
Q7XTY1	at3g60900	10.5.1	cell wall.cell wall proteins.AGPs		30	12	44.5	6.65	212.24
Q7XUD0	at3g03220	10.7	cell wall.modification	Expansin-A10	49	9	27.5	8.06	36.36
Q7XV05	at1g71830	30.2.2	signalling.receptor kinases.leucine rich repeat II	LRR receptor kinase SERK2	37	13	69.5	6.37	101.12
Q7XV86	at5g61790	30.3	signalling.calcium	Calnexin	38	18	60.7	4.83	94.18
Q7XWS9	at4g38580	15.2	metal handling.binding, chelation and storage		58	8	17.2	9.48	30.99
Q7XZG0	at1g10630	29.4	protein.postranslational modification	ADP-ribosylation factor	80	14	20.6	6.95	453.31
Q7XZW7	at5g65700	30.2.11	signalling.receptor kinases.leucine rich repeat XI	Putative receptor-like protein kinase 1	40	26	109.7	6.67	189.56
Q7Y011	at5g03470	29.4	protein.postranslational modification	Serine/threonine protein phosphatase 2A regulatory subunit	12	5	59.5	7.2	15.1
Q7Y1C9	at5g43310	30.11.1	signalling.light.COP9 signalosome	Uncharacterized protein	8	8	141.1	7.3	43.21
Q7Y1J0	at1g08770	30.5	signalling.G-proteins	PRA1 family protein	59	11	23.8	9.2	55.85
Q84LG6	at3g56150	29.2.3	protein.synthesis.initiation	Eukaryotic translation initiation factor 3 subunit C	24	17	106.1	5.36	69.14
Q84MP2	at3g22845	31.4	cell.vesicle transport	Emp24/gp25L/p24 family protein, expressed	10	2	23.6	7.33	6.02
Q84MQ4	at1g70600	29.2.1.2.2.527	protein.synthesis.ribosomal protein.eukaryotic.60S subunit.L27A	60S ribosomal protein L27a-3, putative, expressed	22	3	16	11.02	23.93
Q84MS9	at3g48180	35.2	not assigned.unknown	Expressed protein	48	4	8.7	10.21	21.35
Q84PD1	at4g31170	29.4	protein.postranslational modification	Serine/thronine protein kinase-like protein	16	5	40.5	7.21	15.67
Q84QU8	at5g33320	34.8	transport.metabolite transporters at the envelope membrane	Phosphoenolpyruvate/phosphate translocator 2, chloroplastic	17	3	43.6	10.37	11.07
Q84QV5	at4g14200	35.2	not assigned.unknown		46	25	113.4	4.53	124.61
Q84QW4	at3g07390	17.2.3	hormone metabolism.auxin.induced-regulated-responsive-activated		23	4	25.3	9.16	209.71
Q84R43	at1g08560	31.4	cell.vesicle transport	Knolle protein	49	10	35	6.47	48.37
Q84RX6	at5g43100	27.3.99	RNA.regulation of transcription.unclassified		5	2	68.9	6.68	5.85
Q84SP9	at4g14147	31.1	cell.organisation	Putative ARP2/3 complex 20 kDa subunit, 3'-partial	22	4	19.2	7.31	12.4
Q84SW8	at4g23160	30.2.17	signalling.receptor kinases.DUF 26	Gag-pol polyprotein	3	2	148	8.25	6.62
Q84TB3	at5g59890	31.1	cell.organisation	Actin-depolymerizing factor 4	83	9	15.9	6.04	39.53
Q84VF1	at1g17140	31.4	cell.vesicle transport	Myosin heavy chain-like protein (Fragment)	20	8	54.5	8.76	22.63
Q84VG0	at1g12310	29.4	protein.postranslational modification	Probable calcium-binding protein CML7	78	12	16.7	5.06	40.16
Q84VG3	at3g14350	30.2.5	signalling.receptor kinases.leucine rich repeat V	Leucine-rich repeat transmembrane protein kinase	36	13	78.6	6.89	106.3
Q84YI9	at4g35320	35.2	not assigned.unknown		20	3	19	11.06	9.04
Q84ZE8	at5g61530	30.5	signalling.G-proteins	Auxin-regulated protein-like	21	4	40.7	5.87	13.26
Q850L6	at4g16370	34.13	transport.peptides and oligopeptides	Putative oligopeptide transporter protein	9	3	80	9.04	14.38
Q851L8	at5g64740	10.2.1	cell wall.cellulose synthesis.cellulose synthase	Probable cellulose synthase A catalytic subunit 5	39	32	123.3	7.05	411.52
Q851Y6	at5g09900	29.5.11.20	protein.degradation.ubiquitin.proteasom		54	19	50.6	7.64	75.72
Q851Y9	at1g17880	27.3.50	RNA.regulation of transcription.General Transcription	Nascent polypeptide-associated complex subunit beta	26	4	17.3	8.85	15.72
Q852B4	at1g07410	30.5	signalling.G-proteins		73	14	23.8	6.55	97.08
Q852K4	at2g19440	26.4.1	misc.beta 1,3 glucan hydrolases.glucan endo-1,3-beta-glucosidase	Glucan endo-1,3-beta-glucosidase 5, putative, expressed	12	3	52.7	4.97	12.06
Q8GRK9	at5g54750	34.99	transport.misc	Trafficking protein particle complex subunit	60	11	20.9	4.51	62.05
Q8GSB1	at2g41140	29.4	protein.postranslational modification	Putative calcium/calmodulin-dependent protein kinase CaMK	35	14	65.2	8.76	61.18
Q8GU69	at2g47000	34.16	transport.ABC transporters and multidrug resistance systems	MDR-like ABC transporter	10	10	136.5	6.93	44.38
Q8GU75	at4g25960	34.16	transport.ABC transporters and multidrug resistance systems	MDR-like ABC transporter	47	48	138.8	9.26	267.39
Q8GU76	at3g28860	34.16	transport.ABC transporters and multidrug resistance systems	MDR-like ABC transporter	41	37	137.3	8.41	289.72
Q8GU87	at2g26910	34.16	transport.ABC transporters and multidrug resistance systems	ABC transporter G family member 31	35	37	161.6	8.03	254.79
Q8GVI0	at3g57290	29.2.3	protein.synthesis.initiation	Eukaryotic translation initiation factor 3 subunit E	36	10	51.3	5.83	37.18
Q8GVQ2	at1g11545	10.7	cell wall.modification	Xyloglucan endotransglucosylase/hydrolase	13	4	34.5	5.19	10.37
Q8H3D2	at4g15780	31.4	cell.vesicle transport		44	8	27.1	9.14	41.15
Q8H4K6	at3g10260	35.1	not assigned.no ontology	Reticulon-like protein	18	2	27	8.13	7.12
Q8H513	at4g27060	35.2	not assigned.unknown		21	15	95.4	5.58	43.81
Q8H567	at3g22600	26.21	misc.protease inhibitor/seed storage/lipid transfer protein (LTP) family protein		15	3	16.3	8.32	15.25
Q8H5N9	at2g37170	34.19.1	transport.Major Intrinsic Proteins.PIP	Probable aquaporin PIP2-1	56	13	30.3	8.43	1586.32
Q8H5R6	at3g17440	31.4	cell.vesicle transport		50	11	30	8.47	97.44
Q8H616	at1g15690	34.3	transport.H+ transporting pyrophosphatase		16	10	80	5.78	94.83
Q8H6F1	at1g20693	27.3.62	RNA.regulation of transcription.Nucleosome/chromatin assembly factor group	HMG1 protein	19	2	17.1	5.95	8.15
Q8H7L2	at2g26250	16.1	secondary metabolism.isoprenoids	3-ketoacyl-CoA synthase	25	11	65.8	8.92	43.55
Q8H7M0	at4g16340	31.1	cell.organisation	Putative adapter protein SPIKE1	56	77	208.8	6.23	396.62
Q8H7P4	at1g28200	17.1.3	hormone metabolism.abscisic acid.induced-regulated-responsive-activated	FH protein interacting protein FIP1, putative, expressed	61	9	28.4	7.97	40.61
Q8H7U1	at5g62700	31.1	cell.organisation	Tubulin beta-2 chain	82	27	50.2	4.83	1032.29
Q8H852	at4g34450	31.4	cell.vesicle transport	Coatomer subunit gamma-1	13	9	98.5	5.21	41.84
Q8H8B3	at5g56460	29.4.1.57	protein.postranslational modification.kinase.receptor like cytoplasmatic kinase VII	Uncharacterized protein	7	3	39.5	6.81	6.23
Q8H8K1	at2g14740	29.3.4.3	protein.targeting.secretory pathway.vacuole	Putative vacuolar sorting receptor protein	54	30	71.4	6.06	137.17
Q8H903	at3g23990	29.6	protein.folding	60 kDa chaperonin	14	7	60.8	5.87	20.25
Q8HCR5	atmg00640	9.9	mitochondrial electron transport / ATP synthesis.F1-ATPase	Uncharacterized protein	26	3	22.3	8.92	14.24
Q8L465	at4g08810	35.2	not assigned.unknown		17	7	66.7	8.41	37.14
Q8L6I1	at5g62670	34.1	transport.p- and v-ATPases	Plasma membrane ATPase	54	44	105.4	6.57	737.35
Q8L6I2	at5g62670	34.1	transport.p- and v-ATPases	Plasma membrane ATPase	55	41	105.4	6.79	650.58
Q8L6I6	at4g15415	29.4	protein.postranslational modification	Serine/threonine protein phosphatase 2A regulatory subunit	15	6	59	8.35	16.29
Q8LHG0	at3g61750	17.2.3	hormone metabolism.auxin.induced-regulated-responsive-activated	Membrane protein-like	30	8	40.8	9.96	34.75
Q8LJU5	at1g48830	29.2.1.2.1.7	protein.synthesis.ribosomal protein.eukaryotic.40S subunit.S7	40S ribosomal protein S7	54	8	22.3	9.76	51.31
Q8LPZ7	at3g51850	30.3	signalling.calcium	Calcium-dependent protein kinase 3	54	24	61.1	6.55	100.94
Q8LQN2	at5g54500	11.8	lipid metabolism.''exotics'' (steroids, squalene etc)		67	10	21.7	6.54	75.4
Q8RUI4	at3g12390	29.2.4	protein.synthesis.elongation	NAC transcription factor	50	7	22.1	4.55	46.52
Q8RUT5	at3g56370	30.2.7	signalling.receptor kinases.leucine rich repeat VII	Putative receptor-like protein kinase	19	13	100.7	7.3	39.08
Q8RYR1	at3g07040	20.1	stress.biotic		18	12	103.2	7.81	45.43
Q8RYZ1	at4g09160	34.99	transport.misc	Cytosolic factor-like protein	76	39	66.4	4.67	421.77
Q8RZQ8	at1g21460	33.99	development.unspecified	Bidirectional sugar transporter SWEET1a	13	4	29.5	8.31	70.26
Q8RZV4	at5g16490	31.4	cell.vesicle transport		33	3	19.2	5.6	17.57
Q8RZZ3	at1g50370	29.4	protein.postranslational modification	Serine/threonine-protein phosphatase	11	3	34.7	5.29	7.75
Q8S0N4	at1g26670	31.4	cell.vesicle transport		38	6	24.8	9.07	40.81
Q8S0T6	at1g29980	35.2	not assigned.unknown		27	8	42.2	4.64	45.33
Q8S1E8	at5g15080	29.4.1.57	protein.postranslational modification.kinase.receptor like cytoplasmatic kinase VII		20	8	54.3	9.45	35.53
Q8S213	at4g02350	31.4	cell.vesicle transport	Exocyst complex component	32	16	87.6	6.64	68.75
Q8S2K0	at1g64090	35.1	not assigned.no ontology	Reticulon-like protein	42	9	28.3	8.35	76.53
Q8S3N4	at5g16510	10.5.5	cell wall.cell wall proteins.RGP	Putative amylogenin	11	4	47.3	6.27	16.1
Q8S3S1	at3g27960	31.1	cell.organisation		37	17	76.9	5.22	90.12
Q8S5V3	at1g12460	30.2.7	signalling.receptor kinases.leucine rich repeat VII	Leucine-rich repeat transmembrane protein kinase	5	3	94.6	6.35	10.38
Q8S6F3	atcg00480	1.1.4.2	PS.lightreaction.ATP synthase.beta subunit	ATP synthase subunit beta	17	6	54	5.5	19.89
Q8S6N5	at1g36160	11.1.1	lipid metabolism.FA synthesis and FA elongation.Acetyl CoA Carboxylation	Acetyl-CoA carboxylase 1	7	11	252.7	6.4	37.82
Q8S7H8	at1g31330	1.1.2.2	PS.lightreaction.photosystem I.PSI polypeptide subunits		34	6	24.8	9.5	18.2
Q8S7Q0	at5g27640	29.2.3	protein.synthesis.initiation	Eukaryotic translation initiation factor 3 subunit B	28	15	83.1	5.07	48.15
Q8S9G2	at3g49010	29.2.1.2.2.13	protein.synthesis.ribosomal protein.eukaryotic.60S subunit.L13	60S ribosomal protein L13	35	6	24	10.92	31.25
Q8SB39	at4g24190	20.2.1	stress.abiotic.heat	Heat shock protein 90	39	28	93	4.98	126.49
Q8W0C2	at5g28060	29.2.1.2.1.24	protein.synthesis.ribosomal protein.eukaryotic.40S subunit.S24	40S ribosomal protein S24	30	3	15.7	10.56	22.96
Q8W0D1	at4g17520	27.4	RNA.RNA binding		18	5	40.4	6.71	17.71
Q8W0I1	at1g16890	29.5.11.3	protein.degradation.ubiquitin.E2		73	8	17.1	7.34	34.07
Q8W0J2	at4g03550	3.6	minor CHO metabolism.callose	1,3-beta-glucan synthase component-like	38	59	204.8	9.45	328.55
Q8W422	at4g29040	29.5.11.20	protein.degradation.ubiquitin.proteasom	26S protease regulatory subunit 4, putative, expressed	31	10	49.7	6.21	55.75
Q8W423	at1g64520	29.5.11.20	protein.degradation.ubiquitin.proteasom	26S proteasome regulatory particle non-ATPase subunit12	48	10	30.8	5.07	35.95
Q8W5J0	at3g19960	31.1	cell.organisation	Putative myosin	47	45	134.8	8.43	252
Q93VT8	at5g49460	8.2.11	TCA / org. transformation.other organic acid transformaitons.atp-citrate lyase	ATP-citrate synthase beta chain protein 1	36	15	66	7.68	58.04
Q93W00	at1g54610	29.4.1	protein.postranslational modification.kinase		19	8	61.7	9.85	36.38
Q93W16	at4g02080	30.5	signalling.G-proteins		73	12	22	7.53	86.3
Q93WM3	at1g70980	29.1.22	protein.aa activation.asparagine-tRNA ligase		24	10	62.5	5.94	29.75
Q93X08	at5g17310	4.1.2	glycolysis.cytosolic branch.UGPase	UTP--glucose-1-phosphate uridylyltransferase	50	19	51.7	5.59	115.67
Q942F3	at4g39400	17.3.2.1	hormone metabolism.brassinosteroid.signal transduction.BRI	Brassinosteroid LRR receptor kinase BRI1	28	25	120.1	6.06	102.54
Q942N7	at3g56170	28.99	DNA.unspecified	Probable staphylococcal-like nuclease CAN1	33	8	37	9.45	25.05
Q943S7	at3g07040	20.1	stress.biotic		11	6	89.9	6.95	32.29
Q948T6	at1g11840	24.2	Biodegradation of Xenobiotics.lactoylglutathione lyase	Lactoylglutathione lyase	38	8	32.5	5.67	41.36
Q94D81	at5g19290	35.1	not assigned.no ontology		41	9	35.8	6.76	36.62
Q94DF0	at5g05710	30.9	signalling.lipids		37	3	17.6	7.2	14.8
Q94DL4	at5g09810	31.1	cell.organisation		69	18	41.7	5.4	310.61
Q94DT2	at2g34190	34.99	transport.misc	Putative permease 1	13	4	57.1	8.51	19.55
Q94E63	at2g34160	35.2	not assigned.unknown		32	5	16.3	5.1	21.76
Q94E72	at4g19006	29.5.11.20	protein.degradation.ubiquitin.proteasom		32	8	43.6	5.58	49.25
Q94EA5	at1g53400	35.2	not assigned.unknown		22	2	12.6	6.55	5.8
Q94ED2	at5g04885	26.3	misc.gluco-, galacto- and mannosidases		5	2	72.2	6.73	22.79
Q94EF4	at3g51550	30.2.16	signalling.receptor kinases.Catharanthus roseus-like RLK1		32	20	96.3	6.32	123.9
Q94GB7	at4g34940	35.1.3	not assigned.no ontology.armadillo/beta-catenin repeat family protein	Uncharacterized protein	24	11	70.6	7.5	48.32
Q94HF1	at4g33250	29.2.3	protein.synthesis.initiation	Eukaryotic translation initiation factor 3 subunit K	34	6	25.8	5.16	19.31
Q94J09	at1g16920	30.5	signalling.G-proteins	GTP-binding protein GTP1	60	17	24.2	5.36	110.3
Q94LY4	at3g63460	35.1	not assigned.no ontology	Sec31p	8	6	111	5.49	24.43
Q9AS70	at5g21950	35.1	not assigned.no ontology	Hydrolase-like protein	15	3	35.9	7.68	10.22
Q9AUQ4	at1g70730	4.1.3	glycolysis.cytosolic branch.phosphoglucomutase (PGM)		41	15	62.9	5.63	63.88
Q9AUQ7	at1g48480	30.2.3	signalling.receptor kinases.leucine rich repeat III	Atypical receptor-like kinase MARK, putative, expressed	45	26	71.8	8.53	198.59
Q9AUR3	at3g17850	29.4	protein.postranslational modification	Uncharacterized protein	9	8	139.4	6.23	48.77
Q9AV65	at1g35710	30.2.12	signalling.receptor kinases.leucine rich repeat XII	Uncharacterized protein	2	2	138.5	6.89	7.83
Q9AWN0	at1g51160	35.1	not assigned.no ontology		74	10	19.8	9.17	51.69
Q9AWS9	at3g49910	29.2.1.2.2.26	protein.synthesis.ribosomal protein.eukaryotic.60S subunit.L26	Putative ribosomal protein L26	54	9	17.5	11.12	74.51
Q9AWY7	at4g23630	20.1	stress.biotic	Reticulon-like protein	29	6	30.5	7.49	64.67
Q9AY76	at2g31200	31.1	cell.organisation	Actin-depolymerizing factor 2	19	2	16.8	5.94	14.82
Q9FEB6	at5g19990	29.5.11.20	protein.degradation.ubiquitin.proteasom	26S proteasome ATPase subunit Rpt6	38	11	47.2	8.85	57.37
Q9FQ22	at3g55005	31.1	cell.organisation	Tonneau 1	53	10	28.9	6.28	48.14
Q9FU86	at3g54140	34.13	transport.peptides and oligopeptides		18	8	63.1	6.68	40.94
Q9FW37	at1g10590	35.1	not assigned.no ontology		34	4	14.7	7.44	21.69
Q9FXT8	at1g45000	29.5.11.20	protein.degradation.ubiquitin.proteasom	26S proteasome regulatory particle triple-A ATPase subunit4	58	18	44.6	7.46	75.39
Q9LDC9	at1g10630	29.4	protein.postranslational modification		79	13	20.7	6.95	413.91
Q9LDG0	at4g23740	30.2.3	signalling.receptor kinases.leucine rich repeat III	Putative receptor-like kinase	40	20	68.3	8.31	118.72
Q9LE07	at5g46230	35.2	not assigned.unknown		27	3	18.1	8.57	11.23
Q9LEE4	at1g69410	29.2.3	protein.synthesis.initiation	Eukaryotic translation initiation factor 5A	53	6	17.5	6.14	43.66
Q9LHZ7	at3g03050	10.2.1	cell wall.cellulose synthesis.cellulose synthase	Cellulose synthase-like protein D2	35	31	130.1	7.55	126.07
Q9LI02	at1g31930	30.5	signalling.G-proteins		23	18	97.8	5.71	69.33
Q9LST5	at1g13060	29.5.11.20	protein.degradation.ubiquitin.proteasom	Proteasome subunit beta	60	13	29.9	6.07	60.48
Q9LSU0	at2g27020	29.5.11.20	protein.degradation.ubiquitin.proteasom	Proteasome subunit alpha type-3	29	7	27.2	6.09	30.71
Q9LSU3	at2g05840	29.5.11.20	protein.degradation.ubiquitin.proteasom	Proteasome subunit alpha type-6	66	16	27.6	6.65	89.51
Q9LWS9	at5g17210	35.2	not assigned.unknown		26	2	21.7	7.66	17.53
Q9LWT6	at1g55490	1.3.13	PS.calvin cyle.rubisco interacting		28	13	64	5.67	92.9
Q9S7C5	at3g25800	29.4	protein.postranslational modification	Phosphatase 2A regulatory A subunit	65	26	65.7	5.03	203.2
Q9SDK0	at4g15930	31.1	cell.organisation	Dynein light chain	64	8	14.2	8.15	34.58
Q9SDK4	at4g02080	30.5	signalling.G-proteins	GTP-binding protein	52	9	21.9	6.8	55.65
Q9SLX0	at3g06720	29.3.1	protein.targeting.nucleus	Importin subunit alpha-1b	53	17	58.5	5.31	61.5
Q9SSX0	at4g28950	30.5	signalling.G-proteins	Rac-like GTP-binding protein 1	38	7	23.7	9.11	27.02
Q9ST82	at1g71695	26.12	misc.peroxidases	Peroxidase	15	3	34.8	7.88	11.3
Q9ST85	at1g71695	26.12	misc.peroxidases	Peroxidase	15	4	51	7.42	15.7
Q9XEA6	at4g14880	13.1.5.3.1	amino acid metabolism.synthesis.serine-glycine-cysteine group.cysteine.OASTL	Cysteine synthase	11	3	33.8	5.43	7.3
Q9XEA8	at4g14880	13.1.5.3.1	amino acid metabolism.synthesis.serine-glycine-cysteine group.cysteine.OASTL	Cysteine synthase	24	5	34.3	5.41	19.23
Q9XIS7	at2g37170	34.19.1	transport.Major Intrinsic Proteins.PIP	Water channel protein (Fragment)	46	9	19.3	10.07	707.56
Q9ZWR4	at5g53480	29.3.1	protein.targeting.nucleus	Importin-beta N-terminal domain containing protein	22	11	96.1	4.72	42.87
Q9ZWR5	at3g08947	29.3.1	protein.targeting.nucleus	Importin beta 1	26	15	95.6	4.77	66.16
T1T4Y0	at4g20940	30.2.3	signalling.receptor kinases.leucine rich repeat III	GHR1 protein	48	35	113.6	6.09	358.55
