# Supplementary material for: Proteomics Analysis of Plasma Membrane Fractions of the Root, Leaf, and Flower of Rice
Source: Int J Mol Sci. 2020 Sep 23;21(19):6988. doi: 10.3390/ijms21196988 (PMC7583858; doi:10.3390/ijms21196988)
Supplement: Supplementary file 1 [file ijms-21-06988-s001.zip › Supplement Table 5.xlsx]

## Sheet: Proteins
Table S5.Proteins identified in the plasma-membrane fractions of rice flower.
Accession	ATG ID	MapMan Bin	MapMan description	Description	Coverage [%]	# Peptides	MW [kDa]	calc. pI	Score Sequest HT
A0A067Y2M1	at3g18080	26.3	misc.gluco-, galacto- and mannosidases	Beta-glucosidase	50	18	56.8	9.04	121.28
A0A0B4U151	at3g02360	7.1.3	OPP.oxidative PP.6-phosphogluconate dehydrogenase	6-phosphogluconate dehydrogenase, decarboxylating	16	5	52.7	6.18	40.94
A0A0B4U1W3	at5g15490	10.1.4	cell wall.precursor synthesis.UGD	UDP-glucose 6-dehydrogenase	50	15	52.9	6.13	64.54
A0A0E0FEX6	at2g37270	29.2.1.2.1.5	protein.synthesis.ribosomal protein.eukaryotic.40S subunit.S5	Ribosomal_S7 domain-containing protein	59	11	22.2	9.72	78.47
A0A0E0FF06	at4g39220	29.3.4.1	protein.targeting.secretory pathway.ER	Protein RER1	13	2	21.8	9.61	7.61
A0A0E0FF65	at1g68780	35.1	not assigned.no ontology	Uncharacterized protein	35	10	47.5	8.1	99.23
A0A0E0FH59	at1g79920	20.2.1	stress.abiotic.heat	Uncharacterized protein	47	32	93.1	5.27	131.16
A0A0E0FJ72	at4g27840	35.2	not assigned.unknown	Uncharacterized protein	28	4	22	8.87	12.72
A0A0E0FK08	at1g36240	29.2.1.2.2.30	protein.synthesis.ribosomal protein.eukaryotic.60S subunit.L30	Ribosomal_L7Ae domain-containing protein	43	4	15.1	9.74	13.85
A0A0E0FK81	at5g12250	31.1	cell.organisation	Tubulin beta chain	82	26	50.3	4.83	646.49
A0A0E0FL85	at3g16950	8.1.1.3	TCA / org. transformation.TCA.pyruvate DH.E3	Dihydrolipoyl dehydrogenase	45	17	58.8	6.99	69.27
A0A0E0FLZ9	at3g49910	29.2.1.2.2.26	protein.synthesis.ribosomal protein.eukaryotic.60S subunit.L26	K	43	7	17.1	11	49.29
A0A0E0FMR1	at4g22120	20.2.3	stress.abiotic.drought/salt	Uncharacterized protein	19	12	92.2	9.01	61.98
A0A0E0FN63	at1g02130	30.5	signalling.G-proteins	Uncharacterized protein	76	13	22.5	5.27	89.24
A0A0E0FP17	at4g30160	31.1	cell.organisation	HP domain-containing protein	8	7	113.3	8.27	23.07
A0A0E0FPF2	at5g27490	35.1	not assigned.no ontology	Protein YIPF	17	3	31.7	6.33	9.83
A0A0E0FPT9	at3g59110	29.4.1.55	protein.postranslational modification.kinase.receptor like cytoplasmatic kinase V	Protein kinase domain-containing protein	26	11	56.9	8.72	93.79
A0A0E0FQE3	at1g65930	8.1.4	TCA / org. transformation.TCA.IDH	Isocitrate dehydrogenase [NADP]	44	15	46	6.8	60.5
A0A0E0FQG9	at4g27960	29.5.11.3	protein.degradation.ubiquitin.E2	UBIQUITIN_C	38	9	38	8.03	35.12
A0A0E0FQY3	at1g65970	21.5	redox.peroxiredoxin	Peroxiredoxin	85	10	17.3	5.88	54.41
A0A0E0FR75	at3g10950	29.2.1.2.2.537	protein.synthesis.ribosomal protein.eukaryotic.60S subunit.L37A	Uncharacterized protein	34	3	10.6	10.29	28.39
A0A0E0FRW8	at2g19730	29.2.1.2.2.28	protein.synthesis.ribosomal protein.eukaryotic.60S subunit.L28	Ribosomal_L28e domain-containing protein	45	5	16.3	10.32	13.52
A0A0E0FRY6	at5g57020	29.4	protein.postranslational modification	Glycylpeptide N-tetradecanoyltransferase	17	6	50.5	6.7	22.72
A0A0E0FS04	at2g42690	11.9.2	lipid metabolism.lipid degradation.lipases	Lipase_3 domain-containing protein	38	11	52.4	7.49	53.05
A0A0E0FS05	at4g38510	34.1.1.1	transport.p- and v-ATPases.H+-transporting two-sector ATPase.subunit B	Uncharacterized protein	38	16	61.3	5.06	60.44
A0A0E0FS92	at1g14380	30.3	signalling.calcium	DUF4005 domain-containing protein	10	6	65	9.38	25.3
A0A0E0FSG7	at4g29130	2.2.1.4	major CHO metabolism.degradation.sucrose.hexokinase	4-hydroxy-4-methyl-2-oxoglutarate aldolase	6	4	80	8.54	10.34
A0A0E0FSW6	at5g56590	26.4.1	misc.beta 1,3 glucan hydrolases.glucan endo-1,3-beta-glucosidase	X8 domain-containing protein	18	7	53.8	5.4	30.53
A0A0E0FTC6	at1g30070	35.1	not assigned.no ontology	Uncharacterized protein	8	2	24.9	8.78	8.14
A0A0E0FU50	at5g37600	12.2.2	N-metabolism.ammonia metabolism.glutamine synthase	Glutamine synthetase	17	4	39.2	5.73	14.9
A0A0E0FUI3	at2g41540	11.5.2	lipid metabolism.glyceral metabolism.Glycerol-3-phosphate dehydrogenase (NAD+)	Glycerol-3-phosphate dehydrogenase [NAD(+)]	11	5	68.9	8.05	15.49
A0A0E0FUX9	at3g08590	4.1.13	glycolysis.cytosolic branch.phosphoglycerate mutase	Uncharacterized protein	26	12	60.7	5.6	36.5
A0A0E0FV05	at5g58300	30.2.3	signalling.receptor kinases.leucine rich repeat III	Protein kinase domain-containing protein	24	13	69.2	8.53	90.15
A0A0E0FV42	at5g01870	11.6	lipid metabolism.lipid transfer proteins etc	Non-specific lipid-transfer protein	34	3	12.1	8.92	12.23
A0A0E0FV78	at5g58430	27.3.99	RNA.regulation of transcription.unclassified	Exocyst subunit Exo70 family protein	17	8	73.2	4.96	30.83
A0A0E0FVD6	at2g28520	34.1	transport.p- and v-ATPases	V-type proton ATPase subunit a	12	4	58.1	6.11	13.29
A0A0E0FX25	at1g05960	35.2	not assigned.unknown	Uncharacterized protein	9	6	105.9	6.84	19.03
A0A0E0FXK4	at1g31730	31.4	cell.vesicle transport	AP-4 complex subunit epsilon	5	3	103.7	5.76	8.49
A0A0E0FXS9	at5g48760	29.2.1.2.2.513	protein.synthesis.ribosomal protein.eukaryotic.60S subunit.L13A	Uncharacterized protein	35	7	23.7	10.46	23.25
A0A0E0FYI7	at1g69550	20.1.7	stress.biotic.PR-proteins	Uncharacterized protein	14	19	199.2	6.15	64.66
A0A0E0FZ84	at4g25740	29.2.1.2.1.10	protein.synthesis.ribosomal protein.eukaryotic.40S subunit.S10	S10_plectin domain-containing protein	56	8	18.5	9.61	21.52
A0A0E0FZY6	at1g20960	28.1	DNA.synthesis/chromatin structure	Uncharacterized protein	5	8	246.5	5.97	24.3
A0A0E0G0D5	at3g56150	29.2.3	protein.synthesis.initiation	Eukaryotic translation initiation factor 3 subunit C	12	10	140.6	5.76	41.54
A0A0E0G1D0	at5g53890	30.2.10	signalling.receptor kinases.leucine rich repeat X	Protein kinase domain-containing protein	2	2	110.1	7.11	29.9
A0A0E0G1Q7	at2g41740	31.1	cell.organisation	HP domain-containing protein	32	25	104	5.69	86.92
A0A0E0G1Y4	at3g19760	29.2.3	protein.synthesis.initiation	Uncharacterized protein	15	5	45.2	6.57	21.06
A0A0E0G221	at5g44790	34.12	transport.metal	Uncharacterized protein	4	2	106.2	5.35	6.39
A0A0E0G240	at2g24360	29.4	protein.postranslational modification	Protein kinase domain-containing protein	22	8	46.7	6.9	35.05
A0A0E0G262	at2g20850	30.2.5	signalling.receptor kinases.leucine rich repeat V	Protein kinase domain-containing protein	22	13	80.9	6.3	156.19
A0A0E0G2Y4	at3g15890	30.2.99	signalling.receptor kinases.misc	Protein kinase domain-containing protein	49	14	42	6.99	75.5
A0A0E0G403	at4g18910	34.19.3	transport.Major Intrinsic Proteins.NIP	Uncharacterized protein	40	5	30	8.91	201.66
A0A0E0G4A2	at5g26360	29.6	protein.folding	T-complex protein 1 subunit gamma	9	3	62.7	6.3	9.39
A0A0E0G595	at4g10850	33.99	development.unspecified	Bidirectional sugar transporter SWEET	21	3	28	9.32	23.61
A0A0E0G607	at5g46630	29.3.4.99	protein.targeting.secretory pathway.unspecified	MHD domain-containing protein	34	12	49.2	9.25	41.53
A0A0E0G653	at1g20080	35.1.19	not assigned.no ontology.C2 domain-containing protein	Uncharacterized protein	38	14	61	6.81	48.05
A0A0E0G6Y7	at5g02610	29.2.1.2.2.35	protein.synthesis.ribosomal protein.eukaryotic.60S subunit.L35	Uncharacterized protein	28	5	14.2	11.25	13.19
A0A0E0G7F6	at1g56070	29.2.4	protein.synthesis.elongation	Tr-type G domain-containing protein	63	37	94	6.16	356.44
A0A0E0G871	at5g10730	35.2	not assigned.unknown	NAD(P)-bd_dom domain-containing protein	13	2	31.2	9.57	7.69
A0A0E0G8U5	at3g02520	30.7	signalling.14-3-3 proteins	14_3_3 domain-containing protein	77	20	29.7	4.77	266.56
A0A0E0G8Z2	at4g17170	30.5	signalling.G-proteins	Uncharacterized protein	65	11	23	7.42	61.46
A0A0E0G9B3	at1g13180	31.1	cell.organisation	Uncharacterized protein	5	2	50.8	6.42	6.3
A0A0E0G9X9	at5g03300	23.3.2.1	nucleotide metabolism.salvage.nucleoside kinases.adenosine kinase	PfkB domain-containing protein	59	15	37	5.16	76.09
A0A0E0GCD6	at5g14040	34.9	transport.metabolite transporters at the mitochondrial membrane	Uncharacterized protein	11	4	38.9	9.28	11.51
A0A0E0GD96	at1g09740	17.5.3	hormone metabolism.ethylene.induced-regulated-responsive-activated	Usp domain-containing protein	28	3	15.2	6.16	7.94
A0A0E0GDS7	at1g53750	29.5.11.20	protein.degradation.ubiquitin.proteasom	AAA domain-containing protein	11	3	47.7	6.29	11.34
A0A0E0GDY3	at3g01780	35.2	not assigned.unknown	Uncharacterized protein	25	20	127	6.01	76.06
A0A0E0GE00	at2g24200	29.5	protein.degradation	CYT	8	3	61.8	8.1	8.94
A0A0E0GE84	at5g56670	29.2.1.2.1.30	protein.synthesis.ribosomal protein.eukaryotic.40S subunit.S30	40S ribosomal protein S30	18	2	6.9	12.03	4.48
A0A0E0GEN7	at3g04480	27.1.19	RNA.processing.ribonucleases	Protein kinase domain-containing protein	5	6	129.6	6.61	21.93
A0A0E0GER7	at1g02205	16.7	secondary metabolism.wax	Uncharacterized protein	8	4	67.6	8.56	10.14
A0A0E0GEY9	at2g39840	29.4	protein.postranslational modification	Serine/threonine-protein phosphatase	19	5	35.5	5.44	13.77
A0A0E0GF04	at2g19730	29.2.1.2.2.28	protein.synthesis.ribosomal protein.eukaryotic.60S subunit.L28	Ribosomal_L28e domain-containing protein	44	7	16.5	10.36	22.07
A0A0E0GG49	at1g01540	29.4.1.55	protein.postranslational modification.kinase.receptor like cytoplasmatic kinase V	Protein kinase domain-containing protein	23	11	58.6	9.14	64.58
A0A0E0GGA0	at1g20760	30.3	signalling.calcium	Uncharacterized protein	3	3	113.6	5.88	9.41
A0A0E0GGD2	at2g17120	35.1	not assigned.no ontology	Uncharacterized protein	12	3	37.1	6.68	10.07
A0A0E0GGX3	at5g03340	31.2	cell.division	Uncharacterized protein	41	26	89.7	5.26	92.89
A0A0E0GHL3	at5g60390	29.2.4	protein.synthesis.elongation	Elongation factor 1-alpha	51	17	49.3	9.06	448.26
A0A0E0GI32	at4g34320	35.1	not assigned.no ontology	Uncharacterized protein	10	3	43.1	6.37	11.75
A0A0E0GIE5	at5g67500	34.2	transport.porins	Uncharacterized protein	11	2	29.5	9.17	4.66
A0A0E0GII5	at3g24550	30.2.22	signalling.receptor kinases.proline extensin like	Protein kinase domain-containing protein	36	17	70.7	8.65	169.9
A0A0E0GIR1	at3g50000	29.4	protein.postranslational modification	Protein kinase domain-containing protein	9	4	62.9	9.26	18.69
A0A0E0GJM3	at2g21050	34.3	transport.amino acids	Aa_trans domain-containing protein	5	2	58	8.95	9.17
A0A0E0GJR0	at1g02000	10.1.6	cell wall.precursor synthesis.GAE	Ribosomal_S10 domain-containing protein	8	5	63.7	9.99	18.76
A0A0E0GKD4	at1g31420	30.2.13	signalling.receptor kinases.leucine rich repeat XIII	Protein kinase domain-containing protein	19	8	65.8	6.33	46.43
A0A0E0GKS3	at3g55320	34.16	transport.ABC transporters and multidrug resistance systems	Uncharacterized protein	35	39	155.4	6.48	334.4
A0A0E0GL75	at5g58480	26.4	misc.beta 1,3 glucan hydrolases	X8 domain-containing protein	14	5	52.3	7.17	29.67
A0A0E0GL83	at1g48830	29.2.1.2.1.7	protein.synthesis.ribosomal protein.eukaryotic.40S subunit.S7	Uncharacterized protein	54	11	38.2	9.64	91.71
A0A0E0GL91	at3g51740	17.3.2.1	hormone metabolism.brassinosteroid.signal transduction.BRI	Protein kinase domain-containing protein	29	18	85.9	7.74	87.96
A0A0E0GL95	at2g38480	35.1	not assigned.no ontology	CASP-like protein	43	3	21.8	8.4	25.69
A0A0E0GLD0	at2g22125	35.1.19	not assigned.no ontology.C2 domain-containing protein	Uncharacterized protein	31	11	63.4	6.14	46.32
A0A0E0GLV6	at5g49720	10.2	cell wall.cellulose synthesis	Endoglucanase	11	6	64.8	9.17	18.27
A0A0E0GM45	at3g16780	29.2.1.2.2.19	protein.synthesis.ribosomal protein.eukaryotic.60S subunit.L19	Ribosomal protein L19	29	5	24.1	11.39	28.97
A0A0E0GMH1	at1g09330	35.2	not assigned.unknown	Golgi apparatus membrane protein TVP23	32	5	20.6	8.16	23.24
A0A0E0GMI5	at4g23460	31.4	cell.vesicle transport	Beta-adaptin-like protein	49	33	100.6	5.12	165.99
A0A0E0GMK1	at2g48150	21.2.2	redox.ascorbate and glutathione.glutathione	Glutathione peroxidase	77	13	19.2	8.6	46.05
A0A0E0GNH0	at2g38770	35.2	not assigned.unknown	Proteasome endopeptidase complex	4	6	207.2	5.68	18
A0A0E0GNX0	at3g04770	29.2.1.2.1.31	protein.synthesis.ribosomal protein.eukaryotic.40S subunit.SA	40S ribosomal protein SA	42	10	31.7	5.33	57.56
A0A0E0GQA1	at4g24400	29.4	protein.postranslational modification	Non-specific serine/threonine protein kinase	12	5	63.4	5.81	17.69
A0A0E0GRP9	at2g14520	35.1	not assigned.no ontology	Uncharacterized protein	26	9	48.7	5.88	27.43
A0A0E0GS24	at5g62680	34.13	transport.peptides and oligopeptides	Uncharacterized protein	31	13	63.3	8.9	93.97
A0A0E0GSK3	at1g73650	35.2	not assigned.unknown	S5A_REDUCTASE domain-containing protein	14	3	33	8.12	27.67
A0A0E0GSN6	at1g62020	31.4	cell.vesicle transport	Coatomer subunit alpha	28	25	136.3	6.95	80.49
A0A0E0GSY4	at1g73460	29.4	protein.postranslational modification	Protein kinase domain-containing protein	8	9	124.5	5.06	41.16
A0A0E0GT29	at2g16250	30.2.14	signalling.receptor kinases.leucine rich repeat XIV	Protein kinase domain-containing protein	4	3	86	7.81	7.81
A0A0E0GUS0	at3g03770	30.2.6	signalling.receptor kinases.leucine rich repeat VI	Protein kinase domain-containing protein	5	3	91.7	8.16	12.59
A0A0E0GV00	at5g09500	29.2.1.2.1.15	protein.synthesis.ribosomal protein.eukaryotic.40S subunit.S15	Uncharacterized protein	56	6	19.6	10.02	100.09
A0A0E0GV47	at1g04760	31.4	cell.vesicle transport	Uncharacterized protein	64	12	24.7	8.75	147.26
A0A0E0GV63	at2g44300	11.6	lipid metabolism.lipid transfer proteins etc	AAI domain-containing protein	23	4	20.1	8.47	16.77
A0A0E0GVD1	at5g05170	10.2.1	cell wall.cellulose synthesis.cellulose synthase	Cellulose synthase	21	19	122.8	7.34	85.57
A0A0E0GVD7	at5g19450	30.3	signalling.calcium	Uncharacterized protein	17	8	60.6	6.61	22.45
A0A0E0GVP0	at5g02500	20.2.1	stress.abiotic.heat	Uncharacterized protein	65	32	71.3	5.21	465.95
A0A0E0GW59	at1g34300	30.2.24	signalling.receptor kinases.S-locus glycoprotein like	Receptor-like serine/threonine-protein kinase	12	7	91.6	7.5	36.42
A0A0E0GWB1	at2g44060	33.2	development.late embryogenesis abundant	Uncharacterized protein	49	13	35.9	5.07	71.45
A0A0E0GWC2	at3g59350	29.4.1.58	protein.postranslational modification.kinase.receptor like cytoplasmatic kinase VIII	Protein kinase domain-containing protein	54	14	40.8	6.61	163.67
A0A0E0GWR2	at1g79550	4.1.12	glycolysis.cytosolic branch.3-phosphoglycerate kinase (PGK)	Phosphoglycerate kinase	50	14	42.3	6.61	56.38
A0A0E0GX81	at1g01090	8.1.1.1	TCA / org. transformation.TCA.pyruvate DH.E1	Pyruvate dehydrogenase E1 component subunit alpha	43	13	46.1	6.61	51.36
A0A0E0GYB3	at1g18070	30.5	signalling.G-proteins	Tr-type G domain-containing protein	5	2	59.9	5.57	11.25
A0A0E0H002	at4g24990	29.5.11.1	protein.degradation.ubiquitin.ubiquitin	Membrane-anchored ubiquitin-fold protein	61	6	14.4	7.75	37.4
A0A0E0H107	at1g35620	21.1	redox.thioredoxin	Thioredoxin domain-containing protein	14	3	46.9	4.96	11.17
A0A0E0H123	at1g21730	31.1	cell.organisation	Kinesin motor domain-containing protein	11	11	129.6	6.43	35.09
A0A0E0H1D3	at1g29150	29.5.11.20	protein.degradation.ubiquitin.proteasom	PCI domain-containing protein	27	7	47.6	6.18	59.65
A0A0E0H1S6	at1g48480	30.2.3	signalling.receptor kinases.leucine rich repeat III	Protein kinase domain-containing protein	37	18	70.3	8.68	114.8
A0A0E0H2N6	at5g16250	35.2	not assigned.unknown	Uncharacterized protein	37	4	20.3	8.5	11.24
A0A0E0H2Z7	at5g40370	21.4	redox.glutaredoxins	Glutaredoxin domain-containing protein	51	4	13.4	7.08	22.5
A0A0E0H447	at4g17720	27.4	RNA.RNA binding	RRM domain-containing protein	16	4	33.2	5.11	21.45
A0A0E0H479	at4g00430	34.19.1	transport.Major Intrinsic Proteins.PIP	Uncharacterized protein	55	14	30.7	8.63	613.92
A0A0E0H4J8	at4g11670	35.2	not assigned.unknown	Uncharacterized protein	4	2	121.9	5.83	7.94
A0A0E0H514	at1g63850	27.3.67	RNA.regulation of transcription.putative transcription regulator	BTB domain-containing protein	15	7	65.9	6.4	20.28
A0A0E0H5I6	at3g01390	34.1	transport.p- and v-ATPases	V-type proton ATPase subunit G	55	4	12.3	8.5	14.26
A0A0E0H5V1	at1g30630	31.4	cell.vesicle transport	Coatomer subunit epsilon	35	6	31.6	5.47	29.34
A0A0E0H5W0	at2g35020	26.2	misc.UDP glucosyl and glucoronyl transferases	Uncharacterized protein	13	6	54.4	6.67	18.26
A0A0E0H6H0	at1g05500	35.1.19	not assigned.no ontology.C2 domain-containing protein	Uncharacterized protein	9	4	65	7.37	13.37
A0A0E0H718	at5g05780	29.5.11.20	protein.degradation.ubiquitin.proteasom	MPN domain-containing protein	39	7	34.9	6.73	28.74
A0A0E0H7Z0	at5g03540	31.4	cell.vesicle transport	Exocyst subunit Exo70 family protein	35	18	71.3	7.49	64.39
A0A0E0H808	at2g46860	23.4.99	nucleotide metabolism.phosphotransfer and pyrophosphatases.misc	Uncharacterized protein	51	7	24.2	5.9	34.67
A0A0E0H809	at3g18800	35.2	not assigned.unknown	Uncharacterized protein	43	6	22.7	9.19	81.74
A0A0E0H8C3	at1g09630	30.5	signalling.G-proteins	Uncharacterized protein	53	11	24	6.57	71.52
A0A0E0H8E0	at5g09810	31.1	cell.organisation	Uncharacterized protein	76	21	41.7	5.4	588.23
A0A0E0H8I8	at2g28900	29.3.2	protein.targeting.mitochondria	Uncharacterized protein	23	2	15.6	8.6	8.48
A0A0E0H8V8	at3g45600	33.99	development.unspecified	Uncharacterized protein	31	7	32.9	8.82	43.79
A0A0E0H8W3	at5g03040	30.3	signalling.calcium	DUF4005 domain-containing protein	14	5	48.7	9.96	27.38
A0A0E0H903	at2g47240	11.1.9	lipid metabolism.FA synthesis and FA elongation.long chain fatty acid CoA ligase	AMP-binding domain-containing protein	60	33	76	7.2	369.16
A0A0E0H9P6	at2g36620	29.2.1.2.2.24	protein.synthesis.ribosomal protein.eukaryotic.60S subunit.L24	TRASH domain-containing protein	22	4	20.7	10.42	17.52
A0A0E0H9T1	at3g16630	31.1	cell.organisation	Uncharacterized protein	4	4	123.6	6.9	12.18
A0A0E0H9U9	at2g47470	21.1	redox.thioredoxin	Uncharacterized protein	31	9	39.9	6.99	39.12
A0A0E0H9Y0	at1g09330	35.2	not assigned.unknown	Golgi apparatus membrane protein TVP23	11	2	25.1	8.46	7.85
A0A0E0HA89	at4g32410	10.2.1	cell wall.cellulose synthesis.cellulose synthase	Cellulose synthase	21	19	121.2	7.06	110.23
A0A0E0HAA4	at3g15570	30.11	signalling.light	NPH3 domain-containing protein	23	5	51.3	9.66	30.05
A0A0E0HAE2	at1g79920	20.2.1	stress.abiotic.heat	Uncharacterized protein	13	9	94	4.96	45.16
A0A0E0HAJ7	at3g27430	29.5.11.20	protein.degradation.ubiquitin.proteasom	Proteasome subunit beta	15	4	29	6.93	12.47
A0A0E0HBE1	at1g23750	35.1	not assigned.no ontology	Uncharacterized protein	19	2	15.4	8.88	5.5
A0A0E0HBX9	at1g07410	30.5	signalling.G-proteins	Uncharacterized protein	47	10	23.8	7.99	47.25
A0A0E0HCY0	at3g45680	34.13	transport.peptides and oligopeptides	Uncharacterized protein	13	5	61.8	8.63	25.94
A0A0E0HDI8	at3g57880	35.1.19	not assigned.no ontology.C2 domain-containing protein	Uncharacterized protein	30	18	90.4	9.22	62.07
A0A0E0HDJ6	at5g23540	29.5.11.20	protein.degradation.ubiquitin.proteasom	MPN domain-containing protein	16	4	34.4	6.76	16.15
A0A0E0HDS0	at2g38750	31.1	cell.organisation	Uncharacterized protein	50	13	37.3	6.68	66.7
A0A0E0HE79	at2g36460	4.1.11	glycolysis.cytosolic branch.aldolase	Fructose-bisphosphate aldolase	69	21	38.8	7.33	118.78
A0A0E0HEJ9	at2g44100	30.5	signalling.G-proteins	Guanosine nucleotide diphosphate dissociation inhibitor	72	23	49.7	5.73	127.78
A0A0E0HFG7	at2g39805	35.1	not assigned.no ontology	Protein YIPF	9	2	30.1	4.88	5.59
A0A0E0HGH2	at5g54500	11.8	lipid metabolism.''exotics'' (steroids, squalene etc)	Flavodoxin-like domain-containing protein	50	10	21.6	6.8	43.16
A0A0E0HGV9	at4g28950	30.5	signalling.G-proteins	Uncharacterized protein	50	10	23.5	9.35	57.29
A0A0E0HHC3	at5g15090	34.2	transport.porins	Uncharacterized protein	47	9	29	8.65	33.38
A0A0E0HHI0	at2g19480	28.1	DNA.synthesis/chromatin structure	Uncharacterized protein	11	6	61.2	4.84	31.06
A0A0E0HHL5	at1g60780	29.3.4.99	protein.targeting.secretory pathway.unspecified	MHD domain-containing protein	22	8	48.5	5.83	23.01
A0A0E0HHM0	at4g39150	20.2.1	stress.abiotic.heat	J domain-containing protein	20	10	75.2	5.99	61.63
A0A0E0HHV3	at3g18130	29.4	protein.postranslational modification	WD_REPEATS_REGI	17	6	36.4	6.54	36.91
A0A0E0HI36	at5g11550	35.2	not assigned.unknown	Uncharacterized protein	37	9	35.1	7.75	64.93
A0A0E0HIG2	at5g44130	10.5.1	cell wall.cell wall proteins.AGPs	Uncharacterized protein	12	4	55	9.44	73.48
A0A0E0HIH2	at5g60860	30.5	signalling.G-proteins	Uncharacterized protein	73	14	24.1	5.9	72.48
A0A0E0HIK0	at1g11910	29.5.4	protein.degradation.aspartate protease	Uncharacterized protein	19	6	56.7	5.52	26.97
A0A0E0HJ73	at4g17520	27.4	RNA.RNA binding	HABP4_PAI-RBP1 domain-containing protein	12	3	41	6.06	10.27
A0A0E0HJ91	at1g12840	34.1	transport.p- and v-ATPases	V-type proton ATPase subunit C	26	6	42	5.64	25.8
A0A0E0HJM2	at4g12420	33.99	development.unspecified	Uncharacterized protein	45	21	65.7	6.55	364.91
A0A0E0HJV0	at2g36850	3.6	minor CHO metabolism.callose	FKS1_dom1 domain-containing protein	50	79	214	8.53	499.54
A0A0E0HJW3	at2g01630	26.4.1	misc.beta 1,3 glucan hydrolases.glucan endo-1,3-beta-glucosidase	X8 domain-containing protein	24	7	55.2	5.71	88.48
A0A0E0HJY2	at1g48480	30.2.3	signalling.receptor kinases.leucine rich repeat III	Protein kinase domain-containing protein	57	30	70.7	7.05	430.59
A0A0E0HK07	#N/A	#N/A	#N/A	Uncharacterized protein	30	13	62.7	9.23	303.69
A0A0E0HK23	at3g49010	29.2.1.2.2.13	protein.synthesis.ribosomal protein.eukaryotic.60S subunit.L13	60S ribosomal protein L13	23	6	24	10.99	34.4
A0A0E0HKA1	at5g01460	35.1	not assigned.no ontology	Uncharacterized protein	20	5	52.5	8.81	43.73
A0A0E0HKI6	at5g62300	29.2.1.2.1.20	protein.synthesis.ribosomal protein.eukaryotic.40S subunit.S20	Ribosomal_S10 domain-containing protein	22	5	22	8.84	19.29
A0A0E0HKP1	at4g31300	29.5.11.20	protein.degradation.ubiquitin.proteasom	Proteasome subunit beta	63	12	26.3	5.78	43.25
A0A0E0HL60	at1g22050	29.5.11	protein.degradation.ubiquitin	Ubiquitin-like domain-containing protein	13	3	28.8	11.21	8.16
A0A0E0HLK6	at1g64040	29.4	protein.postranslational modification	Serine/threonine-protein phosphatase	19	5	36.2	5.76	22.51
A0A0E0HLV1	at4g31820	30.11	signalling.light	Uncharacterized protein	13	4	69.8	6.58	13.5
A0A0E0HLW2	at5g05170	10.2.1	cell wall.cellulose synthesis.cellulose synthase	Cellulose synthase	21	18	120.8	7.9	89.61
A0A0E0HLW6	at5g59850	29.2.1.2.1.515	protein.synthesis.ribosomal protein.eukaryotic.40S subunit.S15A	Uncharacterized protein	69	10	14.8	9.94	40.21
A0A0E0HLX5	at2g41820	30.2.10	signalling.receptor kinases.leucine rich repeat X	Protein kinase domain-containing protein	9	5	95.6	6.54	15.14
A0A0E0HMH6	at5g12080	30.99	signalling.unspecified	Mechanosensitive ion channel protein	9	4	83	9.47	14.15
A0A0E0HMQ6	at5g10470	31.1	cell.organisation	Kinesin motor domain-containing protein	40	42	142	6.61	214.64
A0A0E0HMR2	at2g22475	17.1.3	hormone metabolism.abscisic acid.induced-regulated-responsive-activated	GRAM domain-containing protein	30	7	31.1	5.99	58.26
A0A0E0HNP0	at1g18270	35.1	not assigned.no ontology	Uncharacterized protein	3	2	147.4	6.14	7.23
A0A0E0HPK8	at4g26760	31.1	cell.organisation	Uncharacterized protein	53	19	65.2	5.34	111.59
A0A0E0HQG0	at2g04520	29.2.3	protein.synthesis.initiation	S1-like domain-containing protein	22	4	16.3	5.35	16.31
A0A0E0HUL3	at1g11660	20.2.1	stress.abiotic.heat	Uncharacterized protein	12	5	81.8	5.88	21.03
A0A0E0HUX9	at4g30110	34.12	transport.metal	HMA domain-containing protein	4	3	115.9	6.79	8.66
A0A0E0HVK3	at5g62700	31.1	cell.organisation	Tubulin beta chain	82	26	50.1	4.83	618.33
A0A0E0HX19	at4g24290	35.2	not assigned.unknown	MACPF domain-containing protein	14	4	69.3	8.25	15.03
A0A0E0HX83	at4g09800	29.2.1.2.1.18	protein.synthesis.ribosomal protein.eukaryotic.40S subunit.S18	Uncharacterized protein	32	11	53.6	10.42	43.12
A0A0E0HXU0	at1g04760	31.4	cell.vesicle transport	Uncharacterized protein	67	13	24.8	8.88	121.4
A0A0E0HXU8	at3g46060	30.5	signalling.G-proteins	Uncharacterized protein	69	7	14.2	5.54	37.92
A0A0E0HZ50	at3g43600	17.1.1	hormone metabolism.abscisic acid.synthesis-degradation	Uncharacterized protein	16	12	148.4	7.3	44.83
A0A0E0HZY1	at2g37170	34.19.1	transport.Major Intrinsic Proteins.PIP	Uncharacterized protein	25	5	29.7	7.83	202.33
A0A0E0I022	at5g02280	29.3.99	protein.targeting.unknown	Uncharacterized protein	40	4	16.2	5.76	20.87
A0A0E0I080	at3g15480	35.2	not assigned.unknown	Uncharacterized protein	31	3	23.3	8.87	34.5
A0A0E0I0P1	at3g66654	31.3.1	cell.cycle.peptidylprolyl isomerase	PPIase cyclophilin-type domain-containing protein	16	3	25.9	8.29	8.9
A0A0E0I134	at2g44610	30.5	signalling.G-proteins	Uncharacterized protein	67	14	22.9	7.9	82.31
A0A0E0I219	at3g59540	29.2.1.2.2.38	protein.synthesis.ribosomal protein.eukaryotic.60S subunit.L38	Uncharacterized protein	31	4	13.7	10.83	12.4
A0A0E0I240	at3g42050	34.1.1.6	transport.p- and v-ATPases.H+-transporting two-sector ATPase.subunit H	V-type proton ATPase subunit H	37	10	51.4	7.42	47.65
A0A0E0I289	at3g60240	29.2.3	protein.synthesis.initiation	MI domain-containing protein	2	4	248.3	6.86	22.46
A0A0E0I2A3	at4g28100	35.2	not assigned.unknown	Uncharacterized protein	12	3	34	8.12	14.59
A0A0E0I2F0	at3g43300	30.5	signalling.G-proteins	SEC7 domain-containing protein	28	36	188.4	5.6	164.51
A0A0E0I2P6	at5g19820	35.1	not assigned.no ontology	Importin N-terminal domain-containing protein	27	15	122.7	4.92	56.5
A0A0E0I3L6	at2g18110	29.2.4	protein.synthesis.elongation	EF1_GNE domain-containing protein	46	9	27.5	4.65	34.8
A0A0E0I4K3	at5g47520	30.5	signalling.G-proteins	Uncharacterized protein	18	4	26.1	5.22	24.07
A0A0E0I4V7	at3g06035	35.2	not assigned.unknown	Uncharacterized protein	10	2	22.7	5.22	22.18
A0A0E0I534	at3g18080	26.3	misc.gluco-, galacto- and mannosidases	Uncharacterized protein	6	5	60.8	7.34	18.92
A0A0E0I556	at5g19390	35.1	not assigned.no ontology	Uncharacterized protein	8	6	95.7	5.35	16.89
A0A0E0I5Q0	at2g40540	34.15	transport.potassium	Potassium transporter	7	3	87.6	7.8	21.75
A0A0E0I602	at1g09160	29.4	protein.postranslational modification	PPM-type phosphatase domain-containing protein	23	9	48.5	7.72	50.54
A0A0E0I616	at4g29040	29.5.11.20	protein.degradation.ubiquitin.proteasom	AAA domain-containing protein	18	6	49.6	6.21	23.22
A0A0E0I6J4	at4g10260	2.2.1.1	major CHO metabolism.degradation.sucrose.fructokinase	PfkB domain-containing protein	67	17	35.4	5.17	119.32
A0A0E0I6N3	at4g00100	29.2.1.2.1.13	protein.synthesis.ribosomal protein.eukaryotic.40S subunit.S13	Uncharacterized protein	44	9	37.8	10.8	33.54
A0A0E0I6V6	at2g40010	29.2.1.2.2.80	protein.synthesis.ribosomal protein.eukaryotic.60S subunit.P0	60S acidic ribosomal protein P0	41	10	34.4	5.49	100.26
A0A0E0I7D6	at1g26880	29.2.1.2.2.34	protein.synthesis.ribosomal protein.eukaryotic.60S subunit.L34	Uncharacterized protein	25	3	14.3	11.36	15.21
A0A0E0I7H4	at5g16910	10.2.1	cell wall.cellulose synthesis.cellulose synthase	Uncharacterized protein	11	8	105.1	8.41	33.02
A0A0E0I816	at2g05710	8.1.3	TCA / org. transformation.TCA.aconitase	Aconitate hydratase	24	15	107.1	6.86	71.78
A0A0E0I8E2	at1g05310	10.8.1	cell wall.pectin*esterases.PME	Pectinesterase	8	5	56.5	8.88	14.32
A0A0E0I9H5	#N/A	#N/A	#N/A	Uncharacterized protein	18	3	40.2	10.1	15.98
A0A0E0IA42	at4g34110	27.1	RNA.processing	Polyadenylate-binding protein	5	3	71.5	7.69	10.3
A0A0E0IAA7	at3g62870	29.2.1.2.2.57	protein.synthesis.ribosomal protein.eukaryotic.60S subunit.L7A	Ribosomal_L7Ae domain-containing protein	38	10	30.2	10.14	50.22
A0A0E0IAK0	at1g55610	30.2.10	signalling.receptor kinases.leucine rich repeat X	Protein kinase domain-containing protein	2	2	131.1	6.28	6.69
A0A0E0ICN1	at4g36130	29.2.1.2.2.8	protein.synthesis.ribosomal protein.eukaryotic.60S subunit.L8	Ribosomal_L2_C domain-containing protein	50	9	28.2	10.99	55.74
A0A0E0IDM6	at5g55730	10.5.1	cell wall.cell wall proteins.AGPs	FAS1 domain-containing protein	27	4	27.5	8.5	20.12
A0A0E0IE01	at2g04780	10.5.1	cell wall.cell wall proteins.AGPs	FAS1 domain-containing protein	28	6	28.2	8.78	42.14
A0A0E0IE69	at3g57830	30.2.3	signalling.receptor kinases.leucine rich repeat III	Protein kinase domain-containing protein	34	17	68.2	6.67	204.21
A0A0E0IEE9	at1g20980	33.3	development.squamosa promoter binding like (SPL)	SBP-type domain-containing protein	3	2	124.4	7.59	7.55
A0A0E0IEZ0	at1g67430	29.2.1.2.2.17	protein.synthesis.ribosomal protein.eukaryotic.60S subunit.L17	Uncharacterized protein	25	4	20.8	10.27	19.48
A0A0E0IF31	at3g26935	27.3.99	RNA.regulation of transcription.unclassified	S-acyltransferase	11	5	49.5	8.1	17.88
A0A0E0IFC6	at2g35110	31.2	cell.division	Uncharacterized protein	23	23	155.5	7.03	82.83
A0A0E0IFE9	at1g63120	29.5.5	protein.degradation.serine protease	RH	18	5	36.6	7.25	27.68
A0A0E0IFG8	at4g38790	29.3.4.1	protein.targeting.secretory pathway.ER	Uncharacterized protein	28	5	30.5	9.31	20.39
A0A0E0IFY6	at1g32090	20.2.3	stress.abiotic.drought/salt	Uncharacterized protein	4	3	94	8.73	11.86
A0A0E0IGA0	at3g51550	30.2.16	signalling.receptor kinases.Catharanthus roseus-like RLK1	Protein kinase domain-containing protein	7	5	93.7	7.46	78.03
A0A0E0IGD8	at3g24660	30.2.3	signalling.receptor kinases.leucine rich repeat III	Protein kinase domain-containing protein	6	4	69.9	7.91	16.15
A0A0E0IGR1	at4g12730	10.5.1	cell wall.cell wall proteins.AGPs	Uncharacterized protein	32	9	42.4	7.96	75.83
A0A0E0IGV1	at5g47720	13.2.4.5	amino acid metabolism.degradation.branched chain group.isoleucine	Uncharacterized protein	51	13	41	6.57	58.53
A0A0E0II19	at2g34250	29.3.4.99	protein.targeting.secretory pathway.unspecified	Uncharacterized protein	13	5	79.7	8.46	17.77
A0A0E0IJD3	at3g50590	35.1	not assigned.no ontology	WD_REPEATS_REGI	34	42	181.6	8.34	198.1
A0A0E0IK55	at3g07160	3.6	minor CHO metabolism.callose	FKS1_dom1 domain-containing protein	48	68	196.9	8.35	356.05
A0A0E0IKC8	at1g54100	5.1	fermentation.aldehyde dehydrogenase	Aldedh domain-containing protein	18	4	36.2	6.95	15.97
A0A0E0ILR0	at4g31340	31.1	cell.organisation	Uncharacterized protein	9	3	58	9.85	8.16
A0A0E0ILZ1	at4g18100	29.2.1.2.2.32	protein.synthesis.ribosomal protein.eukaryotic.60S subunit.L32	D	13	5	48.6	9.32	35.28
A0A0E0IM86	at5g11680	35.2	not assigned.unknown	Uncharacterized protein	45	7	23.1	7.58	32
A0A0E0IMC3	at1g56450	29.5.11.20	protein.degradation.ubiquitin.proteasom	Proteasome subunit beta	58	11	28.2	7.61	41.57
A0A0E0IML6	at1g63120	29.5.5	protein.degradation.serine protease	RH	35	10	35.6	9.1	166.26
A0A0E0IMP0	at2g21300	31.1	cell.organisation	Kinesin motor domain-containing protein	4	3	96.3	6.65	19.27
A0A0E0IP55	at1g31930	30.5	signalling.G-proteins	Uncharacterized protein	12	8	92.7	6.64	25.55
A0A0E0IPP4	at5g02280	29.3.99	protein.targeting.unknown	Uncharacterized protein	40	4	16.2	6.05	16.17
A0A0E0IQ53	at5g62300	29.2.1.2.1.20	protein.synthesis.ribosomal protein.eukaryotic.40S subunit.S20	Ribosomal_S10 domain-containing protein	35	5	14.2	9.63	22.86
A0A0E0IT22	at3g08510	30.4.4	signalling.phosphinositides.phosphoinositide phospholipase C	Phosphoinositide phospholipase C	7	3	63.5	5.78	22.68
A0A0E0ITA5	at5g23860	31.1	cell.organisation	Tubulin beta chain	79	25	49.9	4.84	544.59
A0A0E0ITF4	at1g02205	16.7	secondary metabolism.wax	Uncharacterized protein	7	3	82.8	8.62	11.7
A0A0E0IUL7	at1g17840	34.16	transport.ABC transporters and multidrug resistance systems	ABC transporter domain-containing protein	27	12	79.1	8.78	61.01
A0A0E0IUW5	at3g48890	21.2	redox.ascorbate and glutathione	Cytochrome b5 heme-binding domain	27	4	24.7	4.56	19.47
A0A0E0IVG1	at1g01510	27.3.34	RNA.regulation of transcription.Orphan family	2-Hacid_dh_C domain-containing protein	9	4	70.7	6.33	44.01
A0A0E0IVN8	at5g15650	10.5.5	cell wall.cell wall proteins.RGP	Uncharacterized protein	50	13	41.3	6.19	62.56
A0A0E0IVU4	at4g35230	29.4.1.52	protein.postranslational modification.kinase.receptor like cytoplasmatic kinase II	Protein kinase domain-containing protein	43	20	58.2	7.8	75.39
A0A0E0IWL0	at4g15000	29.2.1.2.2.27	protein.synthesis.ribosomal protein.eukaryotic.60S subunit.L27	60S ribosomal protein L27	44	6	15.5	10.55	21.24
A0A0E0IWU3	at4g35470	30.2	signalling.receptor kinases	Uncharacterized protein	20	9	59.2	5.22	28.48
A0A0E0IX20	at3g02750	29.4	protein.postranslational modification	PPM-type phosphatase domain-containing protein	9	3	51.1	6.35	12.03
A0A0E0IXN2	at2g09990	29.2.1.2.1.16	protein.synthesis.ribosomal protein.eukaryotic.40S subunit.S16	Uncharacterized protein	51	8	16.8	10.56	25.86
A0A0E0IY56	at3g10300	30.3	signalling.calcium	Uncharacterized protein	34	6	25	5.39	59.38
A0A0E0IYA5	at2g19580	33.99	development.unspecified	Uncharacterized protein	28	8	29.3	8.51	64.03
A0A0E0IYB1	at1g09640	29.2.4	protein.synthesis.elongation	Uncharacterized protein	32	11	52.5	7.65	73.92
A0A0E0IYD4	at5g19140	15	metal handling	DUF3700 domain-containing protein	31	5	25.1	5.94	49.33
A0A0E0IYE1	at3g52990	4.1.15	glycolysis.cytosolic branch.pyruvate kinase (PK)	Pyruvate kinase	31	12	57.3	6.76	50.78
A0A0E0IYF9	at5g03940	29.3.3	protein.targeting.chloroplast	Uncharacterized protein	2	2	133.6	9.83	5.56
A0A0E0IYP7	at1g28490	31.4	cell.vesicle transport	Syntaxin-6_N domain-containing protein	18	2	24.1	5.83	6.5
A0A0E0J095	at4g14960	31.1	cell.organisation	Tubulin alpha chain	79	23	49.7	4.96	1058.57
A0A0E0J1P0	at4g13940	13.2.3.4	amino acid metabolism.degradation.aspartate family.methionine	Adenosylhomocysteinase	66	24	53.2	5.9	126.4
A0A0E0J1P5	at5g42190	29.5.11.4.3.1	protein.degradation.ubiquitin.E3.SCF.SKP	Uncharacterized protein	57	7	19	4.61	29.28
A0A0E0J230	at1g07570	29.4.1.57	protein.postranslational modification.kinase.receptor like cytoplasmatic kinase VII	Protein kinase domain-containing protein	29	9	40.8	9.42	39.49
A0A0E0J2Y2	at3g02520	30.7	signalling.14-3-3 proteins	14_3_3 domain-containing protein	74	17	29.2	4.91	224.47
A0A0E0J333	at1g77510	21.1	redox.thioredoxin	Protein disulfide-isomerase	45	20	56.8	5.16	69.59
A0A0E0J3G8	at5g06600	29.5.11.5	protein.degradation.ubiquitin.ubiquitin protease	Uncharacterized protein	11	11	129.7	5.81	32.32
A0A0E0J3K5	at2g19440	26.4.1	misc.beta 1,3 glucan hydrolases.glucan endo-1,3-beta-glucosidase	X8 domain-containing protein	10	4	52.4	6.89	11.63
A0A0E0J487	at2g26560	33.1	development.storage proteins	Patatin	31	10	91.3	5.97	39.72
A0A0E0J6Y6	at1g08370	27.3.67	RNA.regulation of transcription.putative transcription regulator	Uncharacterized protein	8	2	40.2	5.47	14.38
A0A0E0J706	at5g06320	20.1	stress.biotic	Uncharacterized protein	18	5	46.9	9.79	22.54
A0A0E0J709	at3g44220	20.1	stress.biotic	LEA_2 domain-containing protein	11	3	23.2	8.09	8.01
A0A0E0J8C7	at1g67510	30.2.3	signalling.receptor kinases.leucine rich repeat III	Protein kinase domain-containing protein	3	2	81.2	8.29	5.67
A0A0E0J937	at1g02140	33.99	development.unspecified	Uncharacterized protein	19	2	18.4	6.2	7.81
A0A0E0JAA3	at3g19340	35.2	not assigned.unknown	Uncharacterized protein	5	2	59.5	5.82	5.56
A0A0E0JAV7	at1g13950	29.2.3	protein.synthesis.initiation	Eukaryotic translation initiation factor 5A	53	6	17.5	5.99	28.08
A0A0E0JBN6	at2g26510	34.99	transport.misc	Uncharacterized protein	17	5	60.6	9.2	16.16
A0A0E0JBQ8	at5g60460	29.3.4.99	protein.targeting.secretory pathway.unspecified	Protein transport protein Sec61 subunit beta	28	2	10.7	11.93	5.92
A0A0E0JCM8	at5g17920	13.1.3.4	amino acid metabolism.synthesis.aspartate family.methionine	Uncharacterized protein	51	32	165.3	6.3	247.05
A0A0N7KFU2	at4g20850	29.5.5	protein.degradation.serine protease		6	5	117.6	7.2	15.85
A0A0N7KGJ7	at3g04400	29.2.1.2.2.23	protein.synthesis.ribosomal protein.eukaryotic.60S subunit.L23		43	4	15.8	10.29	57.94
A0A0N7KP29	at2g39050	35.1.41	not assigned.no ontology.hydroxyproline rich proteins		34	8	39.2	7.08	94.93
A0A0N7KSP9	at1g64740	31.1	cell.organisation		100	3	4.7	3.56	28.36
A0A0N7KTH4	at3g08600	35.2	not assigned.unknown		28	6	33	8.92	31.65
A0A0P0V9Q4	at3g08690	29.5.11.3	protein.degradation.ubiquitin.E2		24	2	17.8	7.88	9.11
A0A0P0VGP5	at1g67060	35.2	not assigned.unknown		13	2	26.3	7.55	6.61
A0A0P0VL75	at5g09260	27.3.71	RNA.regulation of transcription.SNF7		30	6	26	4.74	27.38
A0A0P0VR59	at3g16080	29.2.1.2.2.37	protein.synthesis.ribosomal protein.eukaryotic.60S subunit.L37		13	2	16.3	11.78	5.89
A0A0P0VRL9	at5g15680	35.2	not assigned.unknown		20	13	88.7	7.31	41.76
A0A0P0VTX8	at3g04770	29.2.1.2.1.31	protein.synthesis.ribosomal protein.eukaryotic.40S subunit.SA		61	5	12.5	8.47	42.69
A0A0P0VUA6	at4g34670	29.2.1.2.1.53	protein.synthesis.ribosomal protein.eukaryotic.40S subunit.S3A		60	13	29	9.74	122.75
A0A0P0W506	at1g75850	29.3.4.3	protein.targeting.secretory pathway.vacuole		32	21	94.6	5.67	68.12
A0A0P0W5E7	at1g07570	29.4.1.57	protein.postranslational modification.kinase.receptor like cytoplasmatic kinase VII		25	7	44.5	9.38	35.15
A0A0P0W7K8	at2g16850	34.19.1	transport.Major Intrinsic Proteins.PIP		40	10	29.4	8.98	783.1
A0A0P0WFL8	at5g67200	30.2.3	signalling.receptor kinases.leucine rich repeat III		32	17	75.5	8.88	139.16
A0A0P0WGE5	at3g09010	30.2.8.2	signalling.receptor kinases.leucine rich repeat VIII-2		25	9	43.9	8	27.91
A0A0P0WH75	at5g59890	31.1	cell.organisation		46	4	15.8	6.73	15.89
A0A0P0WHB1	at2g37080	31.1	cell.organisation		48	25	66	5.3	121.09
A0A0P0WI14	at3g02760	29.1.21	protein.aa activation.histidine-tRNA ligase		12	6	94.7	6.13	22.94
A0A0P0WK98	at4g17390	29.2.1.2.2.15	protein.synthesis.ribosomal protein.eukaryotic.60S subunit.L15	Ribosomal protein L15	18	4	24.3	11.53	36.13
A0A0P0WLR9	at2g38760	31.1	cell.organisation	Annexin	34	7	35.3	5.88	27.39
A0A0P0WXQ4	at5g45775	29.2.1.2.2.11	protein.synthesis.ribosomal protein.eukaryotic.60S subunit.L11		42	8	22.4	9.79	51.81
A0A0P0X923	at2g22475	17.1.3	hormone metabolism.abscisic acid.induced-regulated-responsive-activated		36	9	28.7	9.44	56.99
A0A0P0XDG3	at1g16860	35.1	not assigned.no ontology		55	19	51.8	9.17	136.41
A0A0P0XIR6	at4g35470	30.2	signalling.receptor kinases		22	8	62	6.34	37.79
A0A0P0XMI4	at5g06680	31.1	cell.organisation	Gamma-tubulin complex component	16	9	93.5	7.55	30.82
A0A0P0XQP5	at3g51290	35.1.42	not assigned.no ontology.proline rich family		6	3	71.8	7.34	12.86
A0A0P0XV01	at4g36750	11.8	lipid metabolism.''exotics'' (steroids, squalene etc)		39	6	25.9	8.88	64.68
A0A0P0XWQ9	at2g46700	30.3	signalling.calcium		16	7	80.2	9.31	31.53
A0A0P0XY45	at3g08530	31.4	cell.vesicle transport		68	38	79.9	4.97	535.51
A0A0P0Y248	at4g13930	25.1	C1-metabolism.glycine hydroxymethyltransferase	Serine hydroxymethyltransferase	45	15	51.4	7.5	55.5
A0A0P0Y2P3	at5g50700	26.22	misc.short chain dehydrogenase/reductase (SDR)		39	12	38	9.11	60.76
A0A0R7VIP9	at1g02500	13.1.3.4.11	amino acid metabolism.synthesis.aspartate family.methionine.S-adenosylmethionine synthetase	S-adenosylmethionine synthase	32	8	42.9	6.05	37.09
A0A1L2JKJ5	at2g36460	4.1.11	glycolysis.cytosolic branch.aldolase	Fructose-bisphosphate aldolase	65	18	38.8	8.16	123.75
A0A218KL39	at3g12110	31.1	cell.organisation	Actin-1	79	21	41.8	5.49	545.35
A0A345UFN4	at3g46290	30.2.16	signalling.receptor kinases.Catharanthus roseus-like RLK1	Receptor-like protein kinase HERK 1	7	5	90.3	8.4	70.26
A0A345YV75	at1g07890	21.2.1	redox.ascorbate and glutathione.ascorbate	Ascobate peroxidase	69	12	27.1	5.36	69.63
A0A3Q8M3I0	at5g38480	30.7	signalling.14-3-3 proteins	14-3-3 like protein	79	20	29.2	4.88	291.09
A0A4D6C9S8	at5g03340	31.2	cell.division	CDC48E	43	28	89.8	5.21	98.07
A0A4U0Q7I4	at2g47000	34.16	transport.ABC transporters and multidrug resistance systems	ABC transporter ATP-binding protein	2	3	135.1	5.78	18.86
A0A516UX48	at3g60820	29.5.11.20	protein.degradation.ubiquitin.proteasom	Peptidase T1 family	65	10	24.3	6.89	42.03
A1YQJ2	at5g11520	13.1.1.2.1	amino acid metabolism.synthesis.central amino acid metabolism.aspartate.aspartate aminotransferase	Aspartate aminotransferase	39	9	44.5	7.94	31.48
A1YQJ3	at2g36530	4.1.14	glycolysis.cytosolic branch.enolase	Enolase	75	23	47.9	5.57	161.36
A2WKS3	at3g45980	28.1.3	DNA.synthesis/chromatin structure.histone	Histone H2B.10	17	2	16.5	10.02	23.41
A2WL60	at5g56040	30.2.11	signalling.receptor kinases.leucine rich repeat XI	Protein kinase domain-containing protein	4	3	116.6	6.73	105.35
A2WMY5	at3g06720	29.3.1	protein.targeting.nucleus	Importin subunit alpha	33	11	57.5	5.22	42.65
A2WNQ5	at3g62150	34.16	transport.ABC transporters and multidrug resistance systems	Uncharacterized protein	11	10	138	8.24	47.07
A2WPN6	at3g55280	29.2.1.2.2.523	protein.synthesis.ribosomal protein.eukaryotic.60S subunit.L23A	Ribosomal_L23eN domain-containing protein	44	10	17	10.3	45.63
A2WPV4	at5g58420	29.2.1.2.1.4	protein.synthesis.ribosomal protein.eukaryotic.40S subunit.S4	40S ribosomal protein S4	52	14	29.8	10.13	56.37
A2WSL8	at3g62160	35.1	not assigned.no ontology	Uncharacterized protein	19	6	40.8	6.44	20.72
A2WTF3	at1g64200	34.1.1	transport.p- and v-ATPases.H+-transporting two-sector ATPase	Uncharacterized protein	31	8	26.6	7.37	23.65
A2WTK8	at5g60860	30.5	signalling.G-proteins	Uncharacterized protein	42	9	24.4	5.38	43.95
A2WTW6	at1g18080	33.99	development.unspecified	WD_REPEATS_REGI	65	14	36.2	6.44	111.14
A2WU74	at1g60780	29.3.4.99	protein.targeting.secretory pathway.unspecified	MHD domain-containing protein	22	8	49	6.58	25.29
A2WWR8	at5g18520	35.2	not assigned.unknown	Uncharacterized protein	6	2	50.4	5.97	7.2
A2WX71	at1g08360	29.2.1.1.3.2.510	protein.synthesis.ribosomal protein.prokaryotic.unknown organellar.50S subunit.L10A	Uncharacterized protein	37	9	27.1	9.94	54.48
A2WXX0	at5g36710	35.2	not assigned.unknown	Uncharacterized protein	13	2	17.3	6.24	5.57
A2WYG9	at1g27390	29.3.2	protein.targeting.mitochondria	Probable mitochondrial import receptor subunit T	21	4	22.5	5.44	12.75
A2WZK1	at2g32720	21.2	redox.ascorbate and glutathione	Cytochrome b5	47	4	15	5.3	21.35
A2WZM6	at3g12590	35.2	not assigned.unknown	Uncharacterized protein	6	6	132	5.92	18.2
A2WZR6	at4g38600	29.5.11.4.1	protein.degradation.ubiquitin.E3.HECT	HECT domain-containing protein	12	15	182.9	5.76	63.03
A2X0Q5	at5g58090	26.4.1	misc.beta 1,3 glucan hydrolases.glucan endo-1,3-beta-glucosidase	X8 domain-containing protein	39	14	53.6	5.47	173.3
A2X0V4	at3g13920	29.2.3	protein.synthesis.initiation	Uncharacterized protein	70	25	47.1	5.67	169.54
A2X1H8	at1g70600	29.2.1.2.2.527	protein.synthesis.ribosomal protein.eukaryotic.60S subunit.L27A	Ribosomal_L18e/L15P domain-containing protein	26	3	15.8	11.14	14.99
A2X377	at3g47810	26.27	misc.calcineurin-like phosphoesterase family protein	Vacuolar protein sorting-associated protein 29	51	7	20.9	6.6	27.28
A2X544	at2g40980	35.2	not assigned.unknown	Uncharacterized protein	23	9	78.4	6.05	51.79
A2X6N1	at1g74050	29.2.1.2.2.6	protein.synthesis.ribosomal protein.eukaryotic.60S subunit.L6	60S ribosomal protein L6	43	11	24.2	10.11	71.47
A2X6T4	at1g67730	16.7	secondary metabolism.wax	Uncharacterized protein	6	2	35.5	9.83	6.82
A2X8U7	at4g16660	20.2.1	stress.abiotic.heat	Uncharacterized protein	4	3	99.2	5.43	9.04
A2X956	at4g12730	10.5.1	cell wall.cell wall proteins.AGPs	FAS1 domain-containing protein	37	7	27.5	7.08	60.08
A2X959	at1g26300	35.1.8	not assigned.no ontology.BSD domain-containing protein	BSD domain-containing protein	12	4	33.9	4.75	17.04
A2X9M7	at1g71820	35.2	not assigned.unknown	Uncharacterized protein	44	23	85.4	4.93	114.58
A2XA20	at4g31300	29.5.11.20	protein.degradation.ubiquitin.proteasom	Proteasome subunit beta	52	11	26.3	5.78	39.28
A2XAR1	at2g29570	27.3.67	RNA.regulation of transcription.putative transcription regulator	Proliferating cell nuclear antigen	27	7	29.3	4.75	20.27
A2XBC0	at1g02180	1.1.5.2	PS.lightreaction.other electron carrier (ox/red).ferredoxin	Uncharacterized protein	6	2	24	7.14	16.96
A2XCH6	at5g03530	30.5	signalling.G-proteins	Uncharacterized protein	28	5	23.2	7.3	14.89
A2XCK8	at5g43350	34.7	transport.phosphate	MFS domain-containing protein	28	10	57.4	8.37	67.91
A2XD99	at3g14350	30.2.5	signalling.receptor kinases.leucine rich repeat V	Protein kinase domain-containing protein	21	9	78.5	6.23	118.81
A2XEX1	at1g53540	20.2.1	stress.abiotic.heat	SHSP domain-containing protein	33	4	17.7	6.61	17.52
A2XF36	at2g25430	35.1.21	not assigned.no ontology.epsin N-terminal homology (ENTH) domain-containing protein	ENTH domain-containing protein	34	19	72	5.64	80.53
A2XFL2	at2g40290	29.2.3	protein.synthesis.initiation	S1 motif domain-containing protein	21	6	38.2	5.31	31.6
A2XG88	at2g39050	35.1.41	not assigned.no ontology.hydroxyproline rich proteins	Uncharacterized protein	76	24	41.7	6.74	939.64
A2XGG4	at2g40540	34.15	transport.potassium	Potassium transporter	8	4	87.5	7.53	25.13
A2XGI0	at2g38370	35.2	not assigned.unknown	Uncharacterized protein	16	7	59.8	5.76	22.82
A2XGK2	at3g05560	29.2.1.2.2.22	protein.synthesis.ribosomal protein.eukaryotic.60S subunit.L22	Uncharacterized protein	39	5	14.5	9.55	21.31
A2XGN6	at1g54610	29.4.1	protein.postranslational modification.kinase	Protein kinase domain-containing protein	19	9	61.9	9.01	53.09
A2XH67	at3g17440	31.4	cell.vesicle transport	t-SNARE coiled-coil homology domain	38	7	31.1	7.85	37.39
A2XHI9	at5g10360	29.2.1.2.1.6	protein.synthesis.ribosomal protein.eukaryotic.40S subunit.S6	40S ribosomal protein S6	34	9	28.5	10.65	63.33
A2XIE7	at3g54540	34.16	transport.ABC transporters and multidrug resistance systems	Uncharacterized protein	7	3	77.8	6.62	9.12
A2XK27	at2g45110	10.7	cell wall.modification	Uncharacterized protein	5	2	42.4	6.14	5.07
A2XKR5	at5g03820	26.28	misc.GDSL-motif lipase	Lipase_GDSL domain-containing protein	14	3	37.1	5.64	21.64
A2XKY8	at4g14800	29.5.11.20	protein.degradation.ubiquitin.proteasom	Proteasome subunit beta	47	9	23.5	5.64	38.56
A2XLH5	at5g43950	35.2	not assigned.unknown	Uncharacterized protein	35	14	62.4	7.05	60.22
A2XM15	at5g22020	16.4.1	secondary metabolism.N misc.alkaloid-like	Str_synth domain-containing protein	31	10	53.7	8.48	46.88
A2XMB0	at4g37100	35.2	not assigned.unknown	Uncharacterized protein	25	16	102.4	5.55	108.39
A2XNE2	at1g09870	26.13	misc.acid and other phosphatases	Uncharacterized protein	6	2	57.9	7.44	6.22
A2XNJ5	at5g58960	35.2	not assigned.unknown	DUF641 domain-containing protein	14	5	52.7	6.4	20.61
A2XNS5	at2g35460	35.1	not assigned.no ontology	LEA_2 domain-containing protein	29	5	22.8	9.32	13.44
A2XPH9	at2g16850	34.19.1	transport.Major Intrinsic Proteins.PIP	Uncharacterized protein	41	11	29.9	8.97	832.37
A2XSR2	at2g43180	35.2	not assigned.unknown	Uncharacterized protein	28	7	41.3	5.85	44.72
A2XV00	at2g43320	35.2	not assigned.unknown	Uncharacterized protein	8	2	37.8	7.36	6.26
A2XVR4	at1g17840	34.16	transport.ABC transporters and multidrug resistance systems	ABC transporter domain-containing protein	25	13	76.6	8.79	39.96
A2XY48	at3g28860	34.16	transport.ABC transporters and multidrug resistance systems	Uncharacterized protein	51	48	137.4	8.31	477.15
A2XZF9	at2g39990	29.5.11.20	protein.degradation.ubiquitin.proteasom	Eukaryotic translation initiation factor 3 subunit F	44	9	31.2	5.48	42.64
A2XZJ1	at2g32720	21.2	redox.ascorbate and glutathione	Cytochrome b5 heme-binding domain	55	6	15.3	5.33	37.92
A2XZP5	at2g28680	33.1	development.storage proteins	Uncharacterized protein	40	10	38.2	6.16	31.46
A2XZW4	at2g37100	35.1	not assigned.no ontology	Uncharacterized protein	11	4	40.6	6.92	28.34
A2Y053	at1g02500	13.1.3.4.11	amino acid metabolism.synthesis.aspartate family.methionine.S-adenosylmethionine synthetase	S-adenosylmethionine synthase 1	38	10	43.2	6.14	43.03
A2Y0K0	at5g27850	29.2.1.2.2.18	protein.synthesis.ribosomal protein.eukaryotic.60S subunit.L18	60S ribosomal protein l18	48	10	21.3	11.4	78.5
A2Y0T3	at3g08710	21.1	redox.thioredoxin	Thioredoxin	27	3	14.8	6.01	9.38
A2Y2M4	at5g42570	35.1	not assigned.no ontology	Uncharacterized protein	12	3	25.2	9.55	8.24
A2Y2Y3	at4g28390	34.9	transport.metabolite transporters at the mitochondrial membrane	Uncharacterized protein	17	6	41	9.74	18.03
A2Y2Z1	at2g44100	30.5	signalling.G-proteins	Guanosine nucleotide diphosphate dissociation inhibitor	68	22	49.6	5.85	122.02
A2Y3B5	at2g26300	30.5	signalling.G-proteins	Guanine nucleotide-binding protein alpha-1 subunit	46	15	44.2	7.09	55.48
A2Y3I6	at3g51800	29.5	protein.degradation	Peptidase_M24 domain-containing protein	66	20	43.2	7.08	80.96
A2Y470	at5g60920	10.2.2	cell wall.cellulose synthesis.COBRA	C	11	4	50.3	8.5	16.11
A2Y4R2	at4g02600	20.1.3.1	stress.biotic.signalling.MLO-like	ML	7	3	55	9.14	9.61
A2Y5F8	at3g53740	29.2.1.2.2.36	protein.synthesis.ribosomal protein.eukaryotic.60S subunit.L36	60S ribosomal protein L36	23	3	12.7	11.43	7.33
A2Y5N8	at5g58430	27.3.99	RNA.regulation of transcription.unclassified	Exocyst subunit Exo70 family protein	12	5	71.8	4.96	23.91
A2Y5P2	at2g38360	31.4	cell.vesicle transport	PRA1 family protein	33	5	23	8.57	24.42
A2Y5T2	at5g58300	30.2.3	signalling.receptor kinases.leucine rich repeat III	Protein kinase domain-containing protein	21	11	69.9	8.56	66.97
A2Y653	at1g79330	29.5	protein.degradation	Uncharacterized protein	23	6	46	6.48	33.37
A2Y689	at1g11360	20.2.99	stress.abiotic.unspecified	Usp domain-containing protein	16	3	29.8	5.88	11.56
A2Y727	at3g63130	30.5	signalling.G-proteins	WPP domain-containing protein	38	15	59.6	4.61	71.75
A2Y7A6	at1g41880	29.2.1.2.2.535	protein.synthesis.ribosomal protein.eukaryotic.60S subunit.L35A	Uncharacterized protein	27	2	12.7	10.65	12.06
A2Y7H9	at2g34480	29.2.1.2.2.518	protein.synthesis.ribosomal protein.eukaryotic.60S subunit.L18A	60S ribosomal protein L18a	51	10	21.4	10.49	55.02
A2Y7J4	at4g20980	29.2.3	protein.synthesis.initiation	Eukaryotic translation initiation factor 3 subunit D	6	3	65	5.48	8.28
A2Y909	at1g12430	31.1	cell.organisation	Kinesin-like protein	12	9	97.8	6.49	40.13
A2YA91	at3g43190	2.2.1.5	major CHO metabolism.degradation.sucrose.Susy	Sucrose synthase	50	32	91.6	6.39	159.04
A2YAT3	at1g35720	31.1	cell.organisation	Annexin	57	16	35.7	6.74	58.83
A2YB92	at1g59610	26.17	misc.dynamin	Uncharacterized protein	21	14	99.2	9.17	58.66
A2YBL9	at1g52600	29.3.4.99	protein.targeting.secretory pathway.unspecified	Signal peptidase I	12	2	22.1	6.28	5.48
A2YCI2	at3g16240	34.19.2	transport.Major Intrinsic Proteins.TIP	Uncharacterized protein	15	3	25	6.11	19.69
A2YEA2	at2g19580	33.99	development.unspecified	Uncharacterized protein	15	5	29.8	8.41	13.4
A2YEB4	at1g10430	29.4	protein.postranslational modification	Serine/threonine-protein phosphatase PP2A-1	39	8	35.1	5.02	46.31
A2YER6	at2g34160	35.2	not assigned.unknown	Alba domain-containing protein	74	7	14.6	5.6	21.4
A2YFI5	at1g17730	27.3.71	RNA.regulation of transcription.SNF7	Charged multivesicular body protein 1b	11	2	22.8	8.06	5.75
A2YG28	at1g30690	34.99	transport.misc	Uncharacterized protein	48	21	57	4.92	149.97
A2YHJ1	at5g67380	29.4	protein.postranslational modification	Protein kinase domain-containing protein	21	6	45.4	8.63	33.82
A2YIC8	at5g22050	29.4	protein.postranslational modification	Protein kinase domain-containing protein	11	3	33.9	6.92	10.27
A2YJV9	at2g30050	29.3.4.4	protein.targeting.secretory pathway.plasma membrane	WD_REPEATS_REGI	17	3	33.7	7.05	8.5
A2YKV0	at2g37170	34.19.1	transport.Major Intrinsic Proteins.PIP	Uncharacterized protein	21	3	29.9	7.83	58.86
A2YLK0	at4g20140	30.2.11	signalling.receptor kinases.leucine rich repeat XI	Protein kinase domain-containing protein	14	12	132.5	6.09	35.9
A2YLP5	at4g18060	35.1	not assigned.no ontology	SH3 domain-containing protein	43	12	38.9	7.33	42.63
A2YMS7	at5g19450	30.3	signalling.calcium	Uncharacterized protein	31	13	62.4	7.4	48.97
A2YMX5	at5g19780	31.1	cell.organisation	Tubulin alpha chain	66	21	49.6	5.06	624.33
A2YN86	at3g19540	35.2	not assigned.unknown	Uncharacterized protein	12	4	55.6	9.74	15.95
A2YNM6	at1g23290	29.2.1.2.2.527	protein.synthesis.ribosomal protein.eukaryotic.60S subunit.L27A	Ribosomal_L18e/L15P domain-containing protein	28	3	16	10.87	8.38
A2YNT9	at5g10360	29.2.1.2.1.6	protein.synthesis.ribosomal protein.eukaryotic.40S subunit.S6	40S ribosomal protein S6	40	12	28.5	10.65	73.88
A2YNZ8	at1g26690	34.99	transport.misc	G	17	4	25.8	7.93	12.39
A2YPV2	at3g05560	29.2.1.2.2.22	protein.synthesis.ribosomal protein.eukaryotic.60S subunit.L22	Uncharacterized protein	29	3	14.4	9.55	12.51
A2YQI8	at4g09900	35.1	not assigned.no ontology	AB hydrolase-1 domain-containing protein	12	4	43.1	8.03	15.91
A2YQN3	at5g24510	29.2.1.2.2.81	protein.synthesis.ribosomal protein.eukaryotic.60S subunit.P1	Uncharacterized protein	74	4	11.1	4.51	17.96
A2YQT7	at3g04120	4.1.9	glycolysis.cytosolic branch.glyceraldehyde 3-phosphate dehydrogenase (GAP-DH)	Glyceraldehyde-3-phosphate dehydrogenase, cytosolic	57	15	36.4	7.11	176.02
A2YRD4	at2g45140	29.3.4.1	protein.targeting.secretory pathway.ER	MSP domain-containing protein	13	2	26.8	7.81	7.79
A2YTW2	at4g12730	10.5.1	cell wall.cell wall proteins.AGPs	Fasciclin-like arabinogalactan-protein-like	43	16	43.6	8.24	245.32
A2YTX2	at1g30450	34.18	transport.unspecified anions	Uncharacterized protein	10	6	108.4	6.19	37.39
A2YVL4	at5g58070	34.99	transport.misc	Lipocln_cytosolic_FA-bd_dom domain	21	9	43.8	5.91	45.24
A2YWB4	at1g78300	30.7	signalling.14-3-3 proteins	14_3_3 domain-containing protein	67	15	29	4.94	312.3
A2YX87	at3g25290	17.2.3	hormone metabolism.auxin.induced-regulated-responsive-activated	Cytochrome b561 domain-containing protein	17	3	32.4	9.76	38.92
A2YXG3	at3g07680	29.3.4.99	protein.targeting.secretory pathway.unspecified	G	38	6	24.5	6.46	46.68
A2YXK1	at3g26935	27.3.99	RNA.regulation of transcription.unclassified	S-acyltransferase	8	3	47.8	8.41	10.61
A2YXU2	at5g66140	29.5.11.20	protein.degradation.ubiquitin.proteasom	Proteasome subunit alpha type-7-A	24	5	27.3	7.43	16.07
A2YXU4	at4g35000	21.2.1	redox.ascorbate and glutathione.ascorbate	PER	16	4	31.7	7.97	12.61
A2YYH2	at1g49760	27.1	RNA.processing	Polyadenylate-binding protein	6	3	71.6	6.83	8.89
A2Z060	at2g25800	35.2	not assigned.unknown	Uncharacterized protein	20	16	108	7.91	62.06
A2Z2J3	at1g33140	29.2.1.2.2.9	protein.synthesis.ribosomal protein.eukaryotic.60S subunit.L9	60S ribosomal protein l9	79	16	21.3	9.61	156.46
A2Z3F6	at5g47070	29.4.1.57	protein.postranslational modification.kinase.receptor like cytoplasmatic kinase VII	Protein kinase domain-containing protein	14	6	44.7	9.7	20.96
A2Z521	at2g21050	34.3	transport.amino acids	Putative AUX1-like permease	7	3	59.8	8.56	16.58
A2Z5G8	at3g07510	35.2	not assigned.unknown	Uncharacterized protein	33	5	20.4	6.51	19.43
A2Z6Y9	at3g19820	17.3.1.2.8	hormone metabolism.brassinosteroid.synthesis-degradation.sterols.DWF1	FAD-binding PCMH-type domain-containing protein	11	6	64.9	8.22	15.27
A2Z735	at2g02800	29.4.1.57	protein.postranslational modification.kinase.receptor like cytoplasmatic kinase VII	Protein kinase domain-containing protein	28	11	46.8	9.47	51.61
A2Z8F1	at5g46050	34.13	transport.peptides and oligopeptides	Uncharacterized protein	19	7	65.7	9.16	54.8
A2Z9I2	at2g42010	11.9.3.1	lipid metabolism.lipid degradation.lysophospholipases.phospholipase D	Uncharacterized protein	7	5	116.6	7.71	14.54
A2ZBV5	at1g43170	29.2.1.2.2.3	protein.synthesis.ribosomal protein.eukaryotic.60S subunit.L3	Uncharacterized protein	47	17	44.5	10.08	74.01
A2ZC27	at1g65870	20.1.7	stress.biotic.PR-proteins	Dirigent protein	42	5	18.1	7.34	52.07
A2ZCG1	at1g31930	30.5	signalling.G-proteins	Uncharacterized protein	14	11	97.1	5.17	46.96
A2ZCQ7	at1g66580	29.2.1.2.2.10	protein.synthesis.ribosomal protein.eukaryotic.60S subunit.L10	60S ribosomal protein L10-1	30	7	25.3	10.24	38.25
A2ZE95	at2g37270	29.2.1.2.1.5	protein.synthesis.ribosomal protein.eukaryotic.40S subunit.S5	Ribosomal_S7 domain-containing protein	70	12	22.2	9.7	132.55
A2ZLM3	at4g02080	30.5	signalling.G-proteins	Uncharacterized protein	67	12	22	7.47	59.63
A2ZPB9	at2g37540	26.22	misc.short chain dehydrogenase/reductase (SDR)	Uncharacterized protein	20	7	36.8	8.59	20.57
A2ZR53	at1g28440	30.2.11	signalling.receptor kinases.leucine rich repeat XI	Protein kinase domain-containing protein	26	15	106	5.91	63.55
A2ZTZ7	at2g32520	26.1	misc.misc2		50	7	26.1	5.57	43.89
A2ZYP8	at4g19950	35.2	not assigned.unknown	Uncharacterized protein	21	3	22.6	8.47	11.15
A2ZZ61	at2g38360	31.4	cell.vesicle transport	PRA1 family protein	15	3	19.6	8.24	7.26
A3A2H9	at1g50710	35.2	not assigned.unknown	Uncharacterized protein	15	3	47.8	5.58	12.44
A3A366	at3g44190	35.1	not assigned.no ontology	Pyr_redox_2 domain-containing protein	34	9	38.9	8.34	38.36
A3AD02	at1g60630	30.2.3	signalling.receptor kinases.leucine rich repeat III	Protein kinase domain-containing protein	37	18	75.9	8.38	75
A3AD04	at5g15680	35.2	not assigned.unknown	Uncharacterized protein	14	26	240.4	6.62	80.89
A3ADQ4	at2g45470	10.5.1	cell wall.cell wall proteins.AGPs	FAS1 domain-containing protein	38	11	40.4	9.95	56.26
A3AGD3	at1g53540	20.2.1	stress.abiotic.heat	SHSP domain-containing protein	28	4	20.6	6.35	18.44
A3AT07	at4g19810	20.1	stress.biotic	Glyco_18 domain-containing protein	13	5	50.2	9.58	12.58
A3AV21	at3g28450	30.2.10	signalling.receptor kinases.leucine rich repeat X	Protein kinase domain-containing protein	37	16	62.4	7.46	101.61
A3AX85	at2g32730	29.5.11.20	protein.degradation.ubiquitin.proteasom	26S proteasome non-ATPase regulatory subunit 1	11	7	109.1	5.29	30.1
A3BCS7	at1g24510	29.4	protein.postranslational modification	Uncharacterized protein	25	10	59.2	6.01	37.31
A3BCW2	at3g13772	35.2	not assigned.unknown	Transmembrane 9 superfamily member	6	2	81.2	7.97	7.87
A3BHW8	at2g36620	29.2.1.2.2.24	protein.synthesis.ribosomal protein.eukaryotic.60S subunit.L24	TRASH domain-containing protein	21	4	21.3	10.81	21.58
A3BNI4	at2g39050	35.1.41	not assigned.no ontology.hydroxyproline rich proteins	Uncharacterized protein	74	22	39.2	7.58	392.41
A3BPL9	at5g61480	30.2.11	signalling.receptor kinases.leucine rich repeat XI	Protein kinase domain-containing protein	2	2	105.4	7.06	101.56
A3BRA1	at1g68220	35.2	not assigned.unknown	Uncharacterized protein	30	5	19.2	8.63	27.74
A3BSN0	at3g27870	34.1	transport.p- and v-ATPases	Phospholipid-transporting ATPase	4	3	130.3	6.32	14.58
A3BT83	at5g65200	29.5.11.4.2	protein.degradation.ubiquitin.E3.RING	RING-type E3 ubiquitin transferase	4	2	61.6	6.93	5.11
A3BVM6	at5g10840	35.2	not assigned.unknown	Transmembrane 9 superfamily member	17	9	72.8	6.79	38.5
A3BW58	at2g11520	29.4.1.54	protein.postranslational modification.kinase.receptor like cytoplasmatic kinase IV	Protein kinase domain-containing protein	35	15	58.9	7.15	62.99
A3BXE4	at2g34190	34.99	transport.misc	Uncharacterized protein	20	7	57.3	8.95	37.88
A3BY11	at5g15080	29.4.1.57	protein.postranslational modification.kinase.receptor like cytoplasmatic kinase VII	Protein kinase domain-containing protein	10	5	56	9.5	33.95
A3BZM4	at1g47480	11.9.3.2	lipid metabolism.lipid degradation.lysophospholipases.carboxylesterase	Abhydrolase_3 domain-containing protein	30	8	44	7.28	28.42
A3C0D8	at1g09620	29.1.4	protein.aa activation.leucine-tRNA ligase	Uncharacterized protein	10	6	116.3	7.2	19.54
A3C482	at2g45260	35.2	not assigned.unknown	DUF641 domain-containing protein	10	3	44.5	7.96	10.1
A3C4N5	at2g42500	29.4	protein.postranslational modification	Serine/threonine-protein phosphatase PP2A-4	46	8	35.6	5.19	47.22
A3CA80	at5g48380	30.2.10	signalling.receptor kinases.leucine rich repeat X	Protein kinase domain-containing protein	19	9	69.8	7.12	37.28
A3CE52	at3g11130	31.4	cell.vesicle transport	Clathrin heavy chain	77	102	193.2	5.39	1308.66
A3CEX1	at2g36570	30.2.3	signalling.receptor kinases.leucine rich repeat III	Protein kinase domain-containing protein	20	11	87.8	6.27	113.73
A3CFQ4	at1g58360	34.3	transport.amino acids	Uncharacterized protein	7	3	50.5	9.51	9.34
A3CFV5	at1g47830	31.4	cell.vesicle transport	AP complex subunit sigma	34	5	18.2	6.04	25.8
A6MZJ4	at1g23410	29.2.1.2.1.27	protein.synthesis.ribosomal protein.eukaryotic.40S subunit.S27	40S ribosomal protein S27a	43	7	17.7	9.8	170.74
A6MZZ6	at5g08180	29.2.1.1.3.99	protein.synthesis.ribosomal protein.prokaryotic.unknown organellar.unknown	Ribonucloprotein (Fragment)	24	2	13.9	8.97	5.62
A6N098	at5g56170	35.1	not assigned.no ontology	Gpi-anchored protein (Fragment)	39	3	14.5	7.53	13.42
A6N0I8	at1g07930	29.2.4	protein.synthesis.elongation	Elongation factor 1-alpha (Fragment)	45	2	5.4	10.1	5.47
A6N0M9	at4g09320	23.4.10	nucleotide metabolism.phosphotransfer and pyrophosphatases.nucleoside diphosphate kinase	Nucleoside diphosphate kinase 1	25	4	16.8	6.8	11.99
B5BQV2	at5g55190	30.5	signalling.G-proteins	GTP-binding nuclear protein	56	11	25	7.12	85.78
B7EBT7	at1g26910	29.2.1.2.2.10	protein.synthesis.ribosomal protein.eukaryotic.60S subunit.L10	60s ribosomal protein	40	10	24.7	10.36	53.83
B7ENG6	at5g14030	35.1	not assigned.no ontology	Translocon-associated protein subunit beta	25	3	20.4	9.7	10.77
B7EW55	at1g56340	30.3	signalling.calcium	Calreticulin	40	15	48.7	4.65	54.3
B7F963	at5g23490	35.2	not assigned.unknown		17	10	83.6	5.91	46.12
B7FAB9	at1g55190	31.4	cell.vesicle transport	PRA1 family protein	25	4	21.2	8.22	12.73
B7FAI8	at1g04780	31.1	cell.organisation		7	4	73.2	7.78	15.01
B8A6U3	at5g24710	35.1	not assigned.no ontology	WD_REPEATS_REGI	36	36	147	7.12	155.26
B8A6X5	at5g58060	31.4	cell.vesicle transport	Uncharacterized protein	32	7	23.6	8.27	26.14
B8A738	at1g56720	29.4.1.55	protein.postranslational modification.kinase.receptor like cytoplasmatic kinase V	Protein kinase domain-containing protein	19	8	57.1	8.59	79.01
B8A752	at1g09150	29.1	protein.aa activation	PUA domain-containing protein	29	4	20.3	7.97	14.69
B8A7M5	at3g09740	31.4	cell.vesicle transport	Uncharacterized protein	15	3	25.6	6.95	32
B8A7M8	at5g08680	9.9	mitochondrial electron transport / ATP synthesis.F1-ATPase	ATP synthase subunit beta	15	6	65.9	7.18	23.83
B8A7P8	at3g25520	29.2.1.2.2.5	protein.synthesis.ribosomal protein.eukaryotic.60S subunit.L5	Ribosomal_L18_c domain-containing protein	42	10	34.7	9.1	98.9
B8A812	at2g01600	35.1.21	not assigned.no ontology.epsin N-terminal homology (ENTH) domain-containing protein	ENTH domain-containing protein	15	7	63.1	5.21	29.85
B8A8J5	at2g48010	30.2.23	signalling.receptor kinases.RKF3 like	Protein kinase domain-containing protein	9	3	52.4	7.28	17.31
B8A9J6	at4g25970	11.3.8	lipid metabolism.Phospholipid synthesis.phosphatidylserine decarboxylase	Phosphatidylserine decarboxylase proenzyme 2	11	6	67.9	5.8	25.12
B8AAG7	at5g54630	29.5.11.4.2	protein.degradation.ubiquitin.E3.RING	C2H2-type domain-containing protein	9	3	50.6	9.26	17.95
B8AAT9	at3g28710	34.1.1	transport.p- and v-ATPases.H+-transporting two-sector ATPase	V-type proton ATPase subunit	24	6	40.8	4.92	20.6
B8AAX5	at2g26770	35.1	not assigned.no ontology	Cyclin N-terminal domain-containing protein	3	2	110.6	7.24	11.59
B8AB93	at1g10630	29.4	protein.postranslational modification	Uncharacterized protein	76	13	20.7	6.95	350.38
B8ABJ9	at2g26730	30.2.3	signalling.receptor kinases.leucine rich repeat III	Protein kinase domain-containing protein	56	28	70.6	7.52	358.21
B8ABW1	at1g80410	26.5	misc.acyl transferases	Uncharacterized protein	4	3	103.7	6.47	18.27
B8ABY6	at4g11260	29.4	protein.postranslational modification	Uncharacterized protein	8	3	40.9	5.06	9.98
B8AC57	at2g32080	27.3.99	RNA.regulation of transcription.unclassified	Uncharacterized protein	15	5	33.3	6.06	16.09
B8AD63	at1g25570	35.1	not assigned.no ontology	Malectin_like domain-containing protein	9	4	68.9	6.38	12.86
B8ADJ4	at2g26910	34.16	transport.ABC transporters and multidrug resistance systems	Uncharacterized protein	38	44	164.7	8.12	312.87
B8ADU1	at2g34160	35.2	not assigned.unknown	Alba domain-containing protein	65	7	15.5	5.21	21.95
B8ADY7	at3g25530	7.1.3	OPP.oxidative PP.6-phosphogluconate dehydrogenase	Uncharacterized protein	20	4	30.5	6.6	14
B8AE20	at3g11400	29.2.3	protein.synthesis.initiation	Eukaryotic translation initiation factor 3 subunit G	17	4	32	8.5	14.11
B8AEU9	at1g04690	34.15	transport.potassium	Aldo_ket_red domain-containing protein	12	3	36.4	7.4	17.64
B8AF81	at5g65620	29.5	protein.degradation	Protein kinase domain-containing protein	12	6	95.4	5.54	20.61
B8AFT1	at1g16470	29.5	protein.degradation	Proteasome subunit alpha type	40	7	25.8	5.48	27.32
B8AG03	at1g62740	20	stress	Uncharacterized protein	9	4	66.8	6.1	11.93
B8AGX1	at5g47610	29.5.11.4.2	protein.degradation.ubiquitin.E3.RING	RING-type domain-containing protein	21	2	19.4	7.47	7.9
B8AHL2	at2g17420	21.1	redox.thioredoxin	Thioredoxin reductase	21	4	34.7	6.64	20.7
B8AHZ2	at2g31660	29.3.1	protein.targeting.nucleus	Importin N-terminal domain-containing protein	6	5	118.3	4.93	17.33
B8AI21	at5g37680	29.3.4.99	protein.targeting.secretory pathway.unspecified	Uncharacterized protein	63	9	20.6	8.43	55.7
B8AI55	at4g05520	30.3	signalling.calcium	Uncharacterized protein	28	9	60.5	6.9	32.79
B8AID7	at1g24120	20.2.1	stress.abiotic.heat	J domain-containing protein	13	3	49.3	8.82	12.39
B8AIF2	at1g73590	17.2.2	hormone metabolism.auxin.signal transduction	Auxin efflux carrier component	17	8	64.7	8.82	38.95
B8AIH4	at2g02560	17.2.2	hormone metabolism.auxin.signal transduction	TIP120 domain-containing protein	28	25	134.2	6.11	104.2
B8AJW2	at5g32450	27.4	RNA.RNA binding	RRM domain-containing protein	21	5	30	9.2	15.86
B8AKN3	at1g31440	31.4	cell.vesicle transport	SH3 domain-containing protein	11	3	44.6	5.99	8.26
B8AL25	at2g28760	10.1.5	cell wall.precursor synthesis.UXS	NAD(P)-bd_dom domain-containing protein	45	12	46.7	7.88	40.46
B8ALD1	at5g39950	21.1	redox.thioredoxin	Thioredoxin	36	4	14.8	5.97	14.93
B8ALM1	at5g58590	30.5	signalling.G-proteins	RanBD1 domain-containing protein	31	5	23.4	4.79	20.73
B8ALS4	at3g03960	29.6	protein.folding	Uncharacterized protein	32	12	58.7	5.43	42.91
B8ALY9	at1g63830	35.1.42	not assigned.no ontology.proline rich family	Uncharacterized protein	16	4	30.1	6.46	34.07
B8AMB1	at3g46060	30.5	signalling.G-proteins	Uncharacterized protein	79	18	23.8	7.81	288.32
B8AMF2	at1g01510	27.3.34	RNA.regulation of transcription.Orphan family	2-Hacid_dh_C domain-containing protein	10	4	69.5	6.93	40.84
B8AMP7	at5g59010	29.4.1.52	protein.postranslational modification.kinase.receptor like cytoplasmatic kinase II	Uncharacterized protein	54	20	54.2	6.67	90.16
B8AMT7	at5g09810	31.1	cell.organisation	Uncharacterized protein	76	21	41.7	5.49	469.38
B8AND0	at5g18410	31.1	cell.organisation	Uncharacterized protein	32	29	146.7	5.8	106.71
B8ANN1	at1g13980	33.99	development.unspecified	SEC7 domain-containing protein	24	24	156	6.09	116.8
B8ANR6	at1g15370	35.2	not assigned.unknown	Clat_adaptor_s domain-containing protein	45	5	16.6	6.33	14.75
B8ANS8	at3g25070	20.1	stress.biotic	AvrRpt-cleavage domain-containing protein	24	4	27.1	9.38	14.07
B8ANZ8	at3g52850	29.3.4.3	protein.targeting.secretory pathway.vacuole	EGF_CA domain-containing protein	6	4	69.9	5.66	11.26
B8APC4	at2g44300	11.6	lipid metabolism.lipid transfer proteins etc	AAI domain-containing protein	28	4	17.8	7.2	36.86
B8APD9	at5g27850	29.2.1.2.2.18	protein.synthesis.ribosomal protein.eukaryotic.60S subunit.L18	Ribosomal_L18e/L15P domain-containing protein	38	7	21.1	11.43	24.06
B8APW1	at5g10780	35.1	not assigned.no ontology	Uncharacterized protein	26	3	19.3	9.04	9.31
B8AQE5	at1g14830	26.17	misc.dynamin	Uncharacterized protein	35	18	68	8.31	58.59
B8AQQ8	at4g34490	28.99	DNA.unspecified	Adenylyl cyclase-associated protein	21	6	49.8	8.06	25.58
B8AR34	at3g07030	35.2	not assigned.unknown	Alba domain-containing protein	16	4	32.5	9.95	12.29
B8AR37	at5g49720	10.2	cell wall.cellulose synthesis	Endoglucanase	31	15	69	8.95	53.25
B8ARW3	at1g17200	35.1	not assigned.no ontology	CASP-like protein 2A1	64	8	22.1	7.65	63.81
B8AS56	at1g43890	30.5	signalling.G-proteins	Uncharacterized protein	39	7	23.6	5.54	32.52
B8AT05	at1g10840	29.2.3	protein.synthesis.initiation	Eukaryotic translation initiation factor 3 subunit H	29	7	39.1	4.83	24.59
B8ATC8	at2g17290	30.3	signalling.calcium	Uncharacterized protein	20	8	60.9	5.74	38.97
B8ATF5	at1g29880	29.1.14	protein.aa activation.glycine-tRNA ligase	AA_TRNA_LIGASE_II domain-containing protein	24	10	71.1	5.81	31.85
B8ATU3	at2g44120	29.2.1.2.2.7	protein.synthesis.ribosomal protein.eukaryotic.60S subunit.L7	Uncharacterized protein	55	16	28.3	10.04	82.86
B8AUD0	at2g39960	29.3.4.1	protein.targeting.secretory pathway.ER	Uncharacterized protein	10	2	21.1	9.17	5.55
B8AUF1	at1g34750	29.4	protein.postranslational modification	PPM-type phosphatase domain-containing protein	56	11	31	6.32	42.69
B8AUF8	at4g20410	29.3.4.99	protein.targeting.secretory pathway.unspecified	Uncharacterized protein	40	10	33.1	5.17	39.87
B8AVI5	at1g74050	29.2.1.2.2.6	protein.synthesis.ribosomal protein.eukaryotic.60S subunit.L6	60S ribosomal protein L6	41	9	24.6	10.1	40.38
B8AWH7	at4g21700	35.2	not assigned.unknown	Uncharacterized protein	5	3	99.4	9.03	11.61
B8AX05	at3g08890	35.2	not assigned.unknown	Uncharacterized protein	49	7	19	9.13	24.83
B8AXV2	at1g11910	29.5.4	protein.degradation.aspartate protease	Uncharacterized protein	10	2	42.3	5.19	7.16
B8AY43	at4g02570	29.5.11.4.3.3	protein.degradation.ubiquitin.E3.SCF.cullin	CULLIN_2 domain-containing protein	16	11	86.8	6.95	38.95
B8AY44	at5g18580	31.1	cell.organisation	Uncharacterized protein	36	15	55.2	5.07	58.09
B8AYC8	at5g10200	35.2	not assigned.unknown	Uncharacterized protein	42	16	67.3	5.91	58.6
B8AYG1	at3g61650	31.1	cell.organisation	Tubulin gamma chain	49	14	52.8	5.82	52.51
B8AYG2	at3g16950	8.1.1.3	TCA / org. transformation.TCA.pyruvate DH.E3	Dihydrolipoyl dehydrogenase	26	11	59	6.74	43.08
B8AYT1	at3g53990	20.2.2	stress.abiotic.cold	Usp domain-containing protein	85	11	17.9	6.79	38.9
B8AZ04	at3g09800	29.3.4.99	protein.targeting.secretory pathway.unspecified	Clat_adaptor_s domain-containing protein	20	2	19.4	4.73	8.9
B8AZ21	at3g51850	30.3	signalling.calcium	Uncharacterized protein	29	13	62.4	7.17	55.66
B8AZL7	at5g55860	35.2	not assigned.unknown	Uncharacterized protein	34	21	79.6	5.5	79.03
B8AZR2	at1g61250	34.99	transport.misc	Secretory carrier-associated membrane protein	23	8	31.5	7.9	86.29
B8AZZ6	at3g18820	30.5	signalling.G-proteins	Uncharacterized protein	78	13	23	5.5	66.54
B8B071	at1g29330	29.3.4.1	protein.targeting.secretory pathway.ER	ER lumen protein-retaining receptor	20	3	25.5	9.36	10.42
B8B072	at4g18820	28.1	DNA.synthesis/chromatin structure	DNA_pol3_gamma3 domain-containing protein	8	5	116.7	9.09	21.79
B8B082	at4g17520	27.4	RNA.RNA binding	HABP4_PAI-RBP1 domain-containing protein	26	6	40.9	8.72	26.1
B8B0A5	at1g70670	33.99	development.unspecified	Uncharacterized protein	40	7	23.6	9.17	23.81
B8B0S6	at1g21720	29.5.11.20	protein.degradation.ubiquitin.proteasom	Proteasome subunit beta	47	6	22.8	5.27	40.59
B8B1C0	at4g32760	31.4	cell.vesicle transport	Uncharacterized protein	7	3	73.7	5.27	18
B8B1G7	at1g11600	26.1	misc.cytochrome P450	Uncharacterized protein	15	5	58.7	7.87	19.8
B8B1K5	at2g36850	3.6	minor CHO metabolism.callose	FKS1_dom1 domain-containing protein	50	83	222.3	8.68	506.22
B8B1U3	at1g73620	20.1	stress.biotic	Uncharacterized protein	17	2	22.8	8.91	6.17
B8B3H7	at2g25190	35.2	not assigned.unknown	DUF862 domain-containing protein	6	2	27.5	10.42	7.82
B8B3L8	at5g28060	29.2.1.2.1.24	protein.synthesis.ribosomal protein.eukaryotic.40S subunit.S24	40S ribosomal protein S24	26	4	15.7	10.56	21.69
B8B3X7	at1g21880	35.1	not assigned.no ontology	Uncharacterized protein	10	3	40.5	4.96	16.34
B8B4A6	at2g22125	35.1.19	not assigned.no ontology.C2 domain-containing protein	C2 domain-containing protein	52	67	225.6	5.44	318.16
B8B4R1	at3g62110	10.6.3	cell wall.degradation.pectate lyases and polygalacturonases	Uncharacterized protein	12	5	54.5	6.05	17.05
B8B4V6	at5g10020	30.2.3	signalling.receptor kinases.leucine rich repeat III	Protein kinase domain-containing protein	34	24	114	6.55	208.95
B8B516	at1g13460	29.4	protein.postranslational modification	Serine/threonine protein phosphatase 2A	8	3	59.4	8.21	15.31
B8B5H7	at3g61050	30.3	signalling.calcium	Uncharacterized protein	24	7	55.3	8.46	31.65
B8B5T6	at5g57655	3.5.1	minor CHO metabolism.others.Xylose isomerase	Xylose isomerase	19	8	53.3	5.66	25.31
B8B6F2	at1g28340	35.1	not assigned.no ontology	Malectin_like domain-containing protein	13	7	70.1	6.73	25.61
B8B6G3	at3g15220	30.6	signalling.MAP kinases	Protein kinase domain-containing protein	6	3	77.4	7.87	13.03
B8B6I5	at1g61900	35.1	not assigned.no ontology	Uncharacterized protein	11	4	52.4	5.4	24.22
B8B6K1	at5g42510	20.1.7	stress.biotic.PR-proteins	Dirigent protein	8	2	23.1	5.76	13.19
B8B6R2	at2g27035	26.19	misc.plastocyanin-like	Phytocyanin domain-containing protein	51	7	19.2	8.59	183.58
B8B7G9	at4g03390	30.2.5	signalling.receptor kinases.leucine rich repeat V	Protein kinase domain-containing protein	18	11	84.9	6.54	119.68
B8B8B1	at3g08900	10.5.5	cell wall.cell wall proteins.RGP	Uncharacterized protein	45	12	41.2	6.43	49.7
B8B8G2	at5g19780	31.1	cell.organisation	Tubulin alpha chain	37	11	50	5.25	394.51
B8B954	at3g21630	30.2.21	signalling.receptor kinases.lysine motif	Protein kinase domain-containing protein	38	17	68.8	6.04	108.03
B8B9N6	at5g22440	29.2.1.1.3.2.510	protein.synthesis.ribosomal protein.prokaryotic.unknown organellar.50S subunit.L10A	Glutaredoxin domain-containing protein	32	12	57.7	9.67	63.73
B8BA92	at2g34190	34.99	transport.misc	ANK_REP_REGI	7	3	86	6.8	20.87
B8BAZ0	at5g45550	35.1	not assigned.no ontology	Uncharacterized protein	22	4	24.5	7.91	16.03
B8BB28	at1g15880	31.4	cell.vesicle transport	Golgi SNAP receptor complex member 1	23	3	24.5	8.13	9.58
B8BB68	at1g34210	30.2.2	signalling.receptor kinases.leucine rich repeat II	LRR receptor kinase BAK1	41	16	68.6	6.2	134.51
B8BBB2	at1g02180	1.1.5.2	PS.lightreaction.other electron carrier (ox/red).ferredoxin	Uncharacterized protein	38	6	23.3	8.1	79.18
B8BBT7	at3g01090	29.4.1	protein.postranslational modification.kinase	Serine/threonine protein kinase	5	2	58.4	8.18	7.08
B8BC94	at4g26690	11.9.3.3	lipid metabolism.lipid degradation.lysophospholipases.glycerophosphodiester phosphodiesterase	Uncharacterized protein	37	22	83.5	5.63	204.66
B8BCJ0	at1g04980	21.1	redox.thioredoxin	Uncharacterized protein	14	5	49	5.72	18.27
B8BCZ0	at2g21790	23.5.4	nucleotide metabolism.deoxynucleotide metabolism.ribonucleoside-diphosphate reductase	Ribonucleoside-diphosphate reductase	7	4	91.5	7.28	11.42
B8BE27	at4g35790	11.9.3.1	lipid metabolism.lipid degradation.lysophospholipases.phospholipase D	Phospholipase D	25	14	95.5	7.17	42.42
B8BEP6	at2g34420	1.1.1.1	PS.lightreaction.photosystem II.LHC-II	Chlorophyll a-b binding protein, chloroplastic	38	5	28	5.26	20.58
B8BEV1	at3g03570	35.2	not assigned.unknown	Uncharacterized protein	8	5	69.1	6.73	16.7
B8BF66	at3g50590	35.1	not assigned.no ontology	WD_REPEATS_REGI	35	42	176.3	8.24	191.7
B8BFM6	at5g16120	11.9.2.2	lipid metabolism.lipid degradation.lipases.acylglycerol lipase	Hydrolase_4 domain-containing protein	5	2	41.5	6.84	5.43
B8BFZ6	at1g50200	29.1.7	protein.aa activation.alanine-tRNA ligase	Alanine--tRNA ligase	15	11	104.7	6.24	34.38
B8BG64	at2g33040	9.9	mitochondrial electron transport / ATP synthesis.F1-ATPase	Uncharacterized protein	10	3	35.3	9.03	10.98
B8BGA7	at4g33200	31.1	cell.organisation	Uncharacterized protein	4	5	168.2	8.79	19.21
B8BH38	at3g54840	30.5	signalling.G-proteins	Uncharacterized protein	27	6	28.6	7.23	26.7
B8BHS9	at4g12420	33.99	development.unspecified	Uncharacterized protein	40	16	66.7	8.57	355.53
B8BHW2	at5g53560	21.99	redox.misc	Cytochrome b5 heme-binding domain	28	4	21.7	5.45	11.88
B8BI04	at4g25680	35.2	not assigned.unknown	DUF862 domain-containing protein	19	4	29	7.05	24.72
B8BIA1	at5g47100	30.3	signalling.calcium	Uncharacterized protein	31	6	24.5	4.79	19.45
B8BIY9	at2g01420	17.2.2	hormone metabolism.auxin.signal transduction	Auxin efflux carrier component	24	9	59.2	8.66	47.94
B8BJ82	at5g09810	31.1	cell.organisation	Uncharacterized protein	76	21	41.6	5.49	592.74
B8BJE0	at3g01780	35.2	not assigned.unknown	Uncharacterized protein	31	27	156.8	5.94	103.81
B8BJU7	at5g23530	24	Biodegradation of Xenobiotics	Abhydrolase_3 domain-containing protein	50	11	37.5	8.27	55.38
B8BK76	at5g14210	30.2.6	signalling.receptor kinases.leucine rich repeat VI	Protein kinase domain-containing protein	20	9	80.1	6.83	58.55
B8BLE7	at3g22950	29.3.4.99	protein.targeting.secretory pathway.unspecified	Uncharacterized protein	29	4	20.3	6.54	12.24
B8BLI9	at1g53850	29.5.11.20	protein.degradation.ubiquitin.proteasom	Proteasome subunit alpha type	59	9	26	4.75	55
B8BM17	at3g52990	4.1.15	glycolysis.cytosolic branch.pyruvate kinase (PK)	Pyruvate kinase 2, cytosolic	28	11	57.4	6.76	48.5
B8BM32	at4g33865	29.2.1.2.1.29	protein.synthesis.ribosomal protein.eukaryotic.40S subunit.S29	Uncharacterized protein	39	4	10.8	9.95	12.64
B8BN11	at2g34590	11.1.31	lipid metabolism.FA synthesis and FA elongation.pyruvate DH	Pyruvate dehydrogenase E1 component subunit beta	26	8	42.1	6.84	41.84
B8BNF7	at1g04170	29.2.3	protein.synthesis.initiation	Tr-type G domain-containing protein	14	5	53.6	8.62	13.47
B8BP88	at3g19420	29.4	protein.postranslational modification	Uncharacterized protein	10	5	68.6	6.27	18.25
B9ETY2	at1g53050	29.4	protein.postranslational modification	Protein kinase domain-containing protein	14	6	70.9	9.38	52.66
B9EUZ0	at2g23140	29.5.11.4.2	protein.degradation.ubiquitin.E3.RING	RING-type E3 ubiquitin transferase	7	3	104.8	5.85	18.8
B9EVX0	at4g33650	26.17	misc.dynamin	Uncharacterized protein	5	3	90	7.02	13.33
B9EX67	at1g68410	29.4	protein.postranslational modification	PPM-type phosphatase domain-containing protein	14	5	51.6	8.19	48.22
B9EXN4	at3g13870	33.99	development.unspecified	Protein R	21	12	90.4	6.2	45.57
B9EXN7	at1g49040	31.2	cell.division	Uncharacterized protein	19	17	133.6	6.81	52.98
B9EXR9	at1g30470	15.2	metal handling.binding, chelation and storage	Uncharacterized protein	6	2	81.1	4.53	7.23
B9EY56	at5g11490	31.4	cell.vesicle transport	Beta-adaptin-like protein	4	2	93.1	5.34	7.75
B9EYE7	at4g23850	11.1.9	lipid metabolism.FA synthesis and FA elongation.long chain fatty acid CoA ligase	AMP-binding domain-containing protein	52	24	72.7	6.25	142.57
B9EZ47	at2g28150	35.2	not assigned.unknown	Uncharacterized protein	4	2	63.1	8.18	4.71
B9EZS5	at1g12360	31.4	cell.vesicle transport	Uncharacterized protein	16	7	75.1	7.87	29.36
B9F137	at2g20190	31.2	cell.division	Uncharacterized protein	6	6	158.8	7.84	43.06
B9F287	at3g04830	35.2	not assigned.unknown	TPR_REGI	15	3	34.3	7.3	10.31
B9F290	at4g17960	35.2	not assigned.unknown		19	3	18.3	6.52	8.93
B9F2F5	at4g12650	35.2	not assigned.unknown	Protein kinase domain-containing protein	7	4	113.6	5.36	22.65
B9F3E2	at4g31860	29.4	protein.postranslational modification	PPM-type phosphatase domain-containing protein	10	3	39.1	5.4	10.28
B9F4F7	at1g53440	30.2.8.2	signalling.receptor kinases.leucine rich repeat VIII-2	Protein kinase domain-containing protein	2	2	138.8	6.16	9.32
B9F4J8	at5g04430	27.4	RNA.RNA binding	Uncharacterized protein	27	6	33.7	7.18	19.84
B9F6D9	at4g18820	28.1	DNA.synthesis/chromatin structure	DNA_pol3_gamma3 domain-containing protein	15	11	114.3	9.6	52.08
B9F6R7	at1g19835	35.2	not assigned.unknown	Uncharacterized protein	13	13	119.9	5.02	50.19
B9F6V9	at3g57490	29.2.1.2.1.2	protein.synthesis.ribosomal protein.eukaryotic.40S subunit.S2	S5 DRBM domain-containing protein	41	11	31.1	10.42	69.81
B9F6Z5	at5g02960	29.2.1.2.1.23	protein.synthesis.ribosomal protein.eukaryotic.40S subunit.S23	Uncharacterized protein	43	6	15	10.32	41.24
B9F8R5	at5g64080	26.21	misc.protease inhibitor/seed storage/lipid transfer protein (LTP) family protein	AAI domain-containing protein	15	4	33.8	7.06	27.62
B9FAE7	at5g22780	31.4	cell.vesicle transport	AP-2 complex subunit alpha	43	37	112.4	5.54	141.14
B9FAH6	at3g07160	3.6	minor CHO metabolism.callose	FKS1_dom1 domain-containing protein	49	64	184.4	7.24	366.57
B9FAQ6	at1g14610	29.1.9	protein.aa activation.valine-tRNA ligase	Uncharacterized protein	9	6	120.4	6.68	22.62
B9FB57	at1g49340	30.4	signalling.phosphinositides	Uncharacterized protein	48	73	210.9	6.29	334.85
B9FB63	at1g23260	29.5.11.3	protein.degradation.ubiquitin.E2	UBIQUITIN_C	25	6	26.2	6.06	16.49
B9FDF9	at3g07100	29.3.4.2	protein.targeting.secretory pathway.golgi	Uncharacterized protein	17	8	88.4	6.67	26.09
B9FG07	at1g49760	27.1	RNA.processing	Polyadenylate-binding protein	6	2	66.2	8.76	8.73
B9FH80	at5g58590	30.5	signalling.G-proteins	RanBD1 domain-containing protein	25	5	21.1	4.55	20.63
B9FHG6	at3g62830	10.1.5	cell wall.precursor synthesis.UXS	NAD(P)-bd_dom domain-containing protein	9	4	48.5	9.61	15.49
B9FIN1	at5g12250	31.1	cell.organisation	Uncharacterized protein	55	25	69.7	5.88	570.05
B9FJ36	at3g21090	34.16	transport.ABC transporters and multidrug resistance systems	ABC transporter domain-containing protein	19	9	77.5	9.25	32.36
B9FLT1	at2g42880	30.6	signalling.MAP kinases	Mitogen-activated protein kinase	7	4	70.8	9.33	12.19
B9FLV6	at3g02420	35.2	not assigned.unknown	Uncharacterized protein	5	4	113.5	9.55	12.97
B9FPF5	at5g13530	29.4	protein.postranslational modification	Uncharacterized protein	37	42	178.4	6.24	165.47
B9FQW5	at2g35190	31.4	cell.vesicle transport	t-SNARE coiled-coil homology domain	40	7	36	5.47	26.2
B9FRK1	at2g43790	30.6	signalling.MAP kinases	Mitogen-activated protein kinase	19	5	46.1	6.24	17.06
B9FS74	at5g10470	31.1	cell.organisation	Kinesin-like protein KIN-14L	40	43	144.4	6.55	228.04
B9FT27	at3g46290	30.2.16	signalling.receptor kinases.Catharanthus roseus-like RLK1	Protein kinase domain-containing protein	40	28	94.2	7.17	163.78
B9FTT3	at2g27210	29.5.11.4.3.2	protein.degradation.ubiquitin.E3.SCF.FBOX	Serine/threonine-protein phosphatase	22	13	100	5.85	67.24
B9FVI2	at2g34680	17.2.3	hormone metabolism.auxin.induced-regulated-responsive-activated	Uncharacterized protein	48	61	184.5	6.07	229.01
B9FW46	at5g66680	26.1	misc.misc2	Dolichyl-diphosphooligosaccharide--protein glycosyltransferase	29	10	61.6	7.8	40.33
B9FX13	at1g01230	29.6	protein.folding	Uncharacterized protein	13	2	20.6	9.31	5.99
B9FXK7	at4g14320	29.2.1.2.2.536	protein.synthesis.ribosomal protein.eukaryotic.60S subunit.L36A	Uncharacterized protein	8	2	12.2	9.58	5.7
B9FXY9	at4g03390	30.2.5	signalling.receptor kinases.leucine rich repeat V	Protein kinase domain-containing protein	20	12	83.3	6.71	121.77
B9FY61	at3g26618	29.2.5	protein.synthesis.release	eRF1_1 domain-containing protein	12	6	58	7.01	19.04
B9FYG3	at4g24180	20.1	stress.biotic	Uncharacterized protein	6	2	34.5	5.1	5.66
B9FYJ3	at3g54300	31.4	cell.vesicle transport	Uncharacterized protein	5	4	143.4	8.44	12.88
B9FYJ7	at2g21580	29.2.1.2.1.25	protein.synthesis.ribosomal protein.eukaryotic.40S subunit.S25	60S ribosomal export protein NMD3	14	4	33.6	10.67	11.64
B9G1U9	at1g21080	20.2.1	stress.abiotic.heat	J domain-containing protein	25	12	75.1	5.36	50.37
B9G4W2	at4g38380	34.16	transport.ABC transporters and multidrug resistance systems	Protein DET	8	5	83.8	8.09	63.7
B9G5Q3	at1g59820	34.1	transport.p- and v-ATPases	Phospholipid-transporting ATPase	19	22	139.2	8.15	80.48
B9G625	at4g12700	35.2	not assigned.unknown	Uncharacterized protein	4	3	81.4	6.16	7.75
B9G6B3	at1g17880	27.3.50	RNA.regulation of transcription.General Transcription	Nascent polypeptide-associated complex subunit beta	31	7	26.2	9	43.59
B9G6G7	at3g59110	29.4.1.55	protein.postranslational modification.kinase.receptor like cytoplasmatic kinase V	Protein kinase domain-containing protein	44	17	57.2	7.88	142.8
B9G923	at3g52850	29.3.4.3	protein.targeting.secretory pathway.vacuole		10	6	69.5	6.68	17.96
B9G9H4	at2g27260	35.2	not assigned.unknown	LEA_2 domain-containing protein	22	5	31.9	10.81	24.02
B9GDT7	at1g09430	8.2.11	TCA / org. transformation.other organic acid transformaitons.atp-citrate lyase	Uncharacterized protein	26	7	50.2	5.39	24.43
D5L9G9	at3g46530	20.1	stress.biotic	NBS-LRR class disease resistance protein	16	12	114.5	8.46	39.04
E6Y8C3	at1g04340	35.1	not assigned.no ontology	HRL protein	29	3	17.3	9.88	15.3
G9LZD7	at4g36180	30.2.7	signalling.receptor kinases.leucine rich repeat VII	inactive leucine-rich repeat receptor kinase XIA	35	26	122.3	6.42	186.31
H2B9Y0	#N/A	#N/A	#N/A	VWA domain containing protein	51	31	98.1	4.56	159.03
I0J1D5	at2g39900	33.99	development.unspecified	LIM domain-containing protein	26	5	21.5	8.78	20.49
M1SX00	at3g22750	29.4	protein.postranslational modification	Mitogen activated protein kinase kinase kinase 27	29	9	41.7	7.94	50.28
O04226	at3g55610	13.1.2.2.1	amino acid metabolism.synthesis.glutamate family.proline.delta 1-pyrroline-5-carboxylate synthetase	Delta-1-pyrroline-5-carboxylate synthase 1	14	7	77.7	6.84	24.59
O49148	at3g11650	20.1	stress.biotic	Harpin induced gene 1 homolog	39	5	22.2	8.85	172.86
P0C539	at5g09810	31.1	cell.organisation	Actin-2	65	18	41.7	5.49	508.48
P0C8Z0	at4g02450	35.1.40	not assigned.no ontology.glycine rich proteins	Uncharacterized protein	9	2	22.6	4.49	9.72
P0DKK9	at4g25740	29.2.1.2.1.10	protein.synthesis.ribosomal protein.eukaryotic.40S subunit.S10	40S ribosomal protein S10-2	40	7	20.3	9.76	22.07
P14717	at2g37040	16.2.1.1	secondary metabolism.phenylpropanoids.lignin biosynthesis.PAL	Phenylalanine ammonia-lyase	27	14	75.5	6.49	44.5
P25766	at5g47960	30.5	signalling.G-proteins	Ras-related protein RGP1	33	7	25	7.37	38.13
P29545	at5g12110	29.2.4	protein.synthesis.elongation	Elongation factor 1-beta	37	6	23.8	4.77	21.61
P31674	at5g09500	29.2.1.2.1.15	protein.synthesis.ribosomal protein.eukaryotic.40S subunit.S15	40S ribosomal protein S15	64	6	17.4	10.2	94.11
P31924	at3g43190	2.2.1.5	major CHO metabolism.degradation.sucrose.Susy	Sucrose synthase 1	52	37	92.8	6.38	225.66
P40393	at4g18800	30.5	signalling.G-proteins	Ras-related protein RIC2	81	19	23.9	5.73	170.13
P45960	at5g12250	31.1	cell.organisation	Tubulin beta-4 chain	82	26	50.3	4.86	627.1
P48494	at3g55440	4.1.8	glycolysis.cytosolic branch.triosephosphate isomerase (TPI)	Triosephosphate isomerase, cytosolic	89	14	27	5.49	93.68
P52428	at5g42790	29.5.11.20	protein.degradation.ubiquitin.proteasom	Proteasome subunit alpha type-1	29	5	29.6	5.54	17.35
P53683	at4g04720	30.3	signalling.calcium	Calcium-dependent protein kinase 19	63	25	59.5	6.33	171.22
P93844	at3g15730	11.9.3.1	lipid metabolism.lipid degradation.lysophospholipases.phospholipase D	Phospholipase D alpha 2	48	27	91.3	7.03	123.14
Q00RM8	at1g49730	30.2.99	signalling.receptor kinases.misc	H0814G11.12 protein	34	23	106.8	9	113.9
Q01I02	at4g31750	29.4	protein.postranslational modification		26	6	30.6	5.15	17.71
Q01I11	at2g20450	29.2.1.2.2.14	protein.synthesis.ribosomal protein.eukaryotic.60S subunit.L14		38	6	15.4	10.2	27.76
Q01I87	at5g17410	31.1	cell.organisation	Gamma-tubulin complex component	7	3	79.8	7.58	14.81
Q01IF6	at4g15415	29.4	protein.postranslational modification	Serine/threonine protein phosphatase 2A	11	4	58.1	7.72	11.56
Q01IH5	at2g45140	29.3.4.1	protein.targeting.secretory pathway.ER		20	4	27.7	5.85	16.04
Q01IP6	at4g36250	5.1	fermentation.aldehyde dehydrogenase	Aldehyde dehydrogenase	8	4	54.3	8.76	12.48
Q01J03	at4g26690	11.9.3.3	lipid metabolism.lipid degradation.lysophospholipases.glycerophosphodiester phosphodiesterase	B0806H07.1 protein	32	18	81.1	6.09	155.69
Q01J87	at2g22310	29.5.11.5	protein.degradation.ubiquitin.ubiquitin protease	H0815C01.9 protein	17	5	41.5	6.52	46.58
Q01JL6	at3g13530	30.6	signalling.MAP kinases	H0112G12.4 protein	7	5	150.5	6.32	32.44
Q01JZ7	at1g21170	35.2	not assigned.unknown	Exocyst complex component SEC5	36	34	122.6	6.07	127.75
Q01KC1	at2g43640	29.3.4.99	protein.targeting.secretory pathway.unspecified	H0215F08.9 protein	27	3	14.8	10.05	8.42
Q01KM8	at4g30190	34.1.2	transport.p- and v-ATPases.H+-exporting ATPase	Plasma membrane ATPase	50	42	104.8	6.79	664.9
Q01MK8	at1g56070	29.2.4	protein.synthesis.elongation	H0613H07.5 protein	62	36	93.9	6.16	349.32
Q0D3Q8	at3g05500	35.1	not assigned.no ontology		47	10	32	9.26	38.89
Q0D572	at3g13560	26.4.1	misc.beta 1,3 glucan hydrolases.glucan endo-1,3-beta-glucosidase		9	3	53.6	5.83	13.82
Q0D673	at3g15260	29.4	protein.postranslational modification	Probable protein phosphatase 2C 62	24	5	31.7	6.96	18.22
Q0D840	at3g51030	21.1	redox.thioredoxin	Thioredoxin H1	25	3	13.1	5.3	7.94
Q0D9K5	at1g62790	26.21	misc.protease inhibitor/seed storage/lipid transfer protein (LTP) family protein		19	3	15.7	8.6	28.44
Q0DBI0	at1g17720	29.4	protein.postranslational modification	Serine/threonine-protein phosphatase 2A	6	2	58.2	6.07	13.4
Q0DDA7	at1g24120	20.2.1	stress.abiotic.heat		12	4	45.1	7.03	13.55
Q0DG77	at2g01600	35.1.21	not assigned.no ontology.epsin N-terminal homology (ENTH) domain-containing protein		20	10	63	5.38	42.03
Q0DH67	at1g10630	29.4	protein.postranslational modification	ADP-ribosylation factor 2	76	14	20.7	6.95	359.45
Q0DHB9	at3g56340	29.2.1.2.1.26	protein.synthesis.ribosomal protein.eukaryotic.40S subunit.S26	40S ribosomal protein S26	29	3	15.2	11.02	15.15
Q0DHK7	at3g46550	10.5.1	cell wall.cell wall proteins.AGPs		9	4	48	5.99	13.52
Q0DHW0	at4g24630	27.3.99	RNA.regulation of transcription.unclassified	S-acyltransferase	16	6	48.4	8.07	18.1
Q0DID5	at3g23600	26.1	misc.misc2		15	3	30.9	6.73	31.76
Q0DSY0	at1g07670	34.21	transport.calcium		2	2	91.2	5.15	4.61
Q0DWH1	at5g43940	26.11.1	misc.alcohol dehydrogenases	Alcohol dehydrogenase class-3	33	9	40.8	7.17	45.29
Q0DX82	at1g21880	35.1	not assigned.no ontology		20	2	25.8	4.68	22.16
Q0DXR0	at1g59610	26.17	misc.dynamin		16	13	100.3	9.16	49.61
Q0DY32	at3g07880	30.5	signalling.G-proteins		16	3	41.6	6.68	17.42
Q0DY33	at5g13490	34.14	transport.unspecified cations	ATP/ADP translocator	27	8	41.5	9.77	33.47
Q0DYB1	at1g01050	23.4.99	nucleotide metabolism.phosphotransfer and pyrophosphatases.misc	Soluble inorganic pyrophosphatase	25	4	24.1	5.86	18.11
Q0DYK7	at2g17290	30.3	signalling.calcium	Calcium-dependent protein kinase 5	29	9	60.3	5.83	41.21
Q0E2I8	at5g45775	29.2.1.2.2.11	protein.synthesis.ribosomal protein.eukaryotic.60S subunit.L11		46	8	20.8	9.92	48.72
Q0E2Q7	at1g57720	29.2.4	protein.synthesis.elongation		49	13	46.9	6.73	76.8
Q0E2S4	at1g10430	29.4	protein.postranslational modification	Serine/threonine-protein phosphatase PP2A-3	36	7	35.1	5.08	34.31
Q0E4D9	at2g21250	3.5	minor CHO metabolism.others		10	3	41.8	8.05	7.67
Q0E4R7	at1g33140	29.2.1.2.2.9	protein.synthesis.ribosomal protein.eukaryotic.60S subunit.L9		76	15	21.6	9.61	136.69
Q0IXR5	at1g59820	34.1	transport.p- and v-ATPases	Phospholipid-transporting ATPase (Fragment)	15	9	73	8.32	27.65
Q0IXR7	at5g03850	29.2.1.2.1.28	protein.synthesis.ribosomal protein.eukaryotic.40S subunit.S28		38	3	7.5	11.17	9.78
Q0IZG6	at4g11410	26.22	misc.short chain dehydrogenase/reductase (SDR)		54	11	34	7.74	47.99
Q0IZP5	at5g10840	35.2	not assigned.unknown	Transmembrane 9 superfamily member	7	4	73.6	7.42	12.48
Q0J006	at5g66140	29.5.11.20	protein.degradation.ubiquitin.proteasom	Proteasome subunit alpha type-7-B	19	4	27.2	7.93	11.66
Q0J0H3	at2g33490	35.1.41	not assigned.no ontology.hydroxyproline rich proteins		8	3	69	7.99	12.6
Q0J0H9	at3g26935	27.3.99	RNA.regulation of transcription.unclassified	S-acyltransferase	20	8	49.5	8.37	25.64
Q0J0L1	at1g05850	20.1	stress.biotic		10	2	36.5	7.37	10.84
Q0J3C8	at3g49750	20.1	stress.biotic		32	6	30	8.4	22.03
Q0J4P2	at5g56000	20.2.1	stress.abiotic.heat	Heat shock protein 81-1	55	38	80.1	5.07	272.76
Q0J5J5	at3g02520	30.7	signalling.14-3-3 proteins	G-box binding factor	77	19	28.8	4.84	372.06
Q0J803	at2g18740	27.1	RNA.processing	Small nuclear ribonucleoprotein E (Fragment)	47	2	7.5	6.71	5.04
Q0JAK9	at5g16730	35.1	not assigned.no ontology		21	16	83.9	4.96	64.33
Q0JBY9	at5g11040	35.1	not assigned.no ontology	Trafficking protein particle complex II-specific subunit 120	16	13	129.3	6.99	39.87
Q0JCM0	at3g02520	30.7	signalling.14-3-3 proteins	G-box binding factor	74	18	29.8	4.81	255.25
Q0JCP1	at3g28860	34.16	transport.ABC transporters and multidrug resistance systems		50	47	136.7	8.31	561.89
Q0JDM3	at5g13160	29.4.1.57	protein.postranslational modification.kinase.receptor like cytoplasmatic kinase VII		9	4	49.8	9.74	110.89
Q0JDZ7	at5g59240	29.2.1.2.1.8	protein.synthesis.ribosomal protein.eukaryotic.40S subunit.S8	40S ribosomal protein S8	47	10	24.9	10.4	71.07
Q0JFH7	at5g64440	26.8	misc.nitrilases, *nitrile lyases, berberine bridge enzymes, reticuline oxidases, troponine reductases		28	12	66.5	6.65	43.52
Q0JGY1	at3g25520	29.2.1.2.2.5	protein.synthesis.ribosomal protein.eukaryotic.60S subunit.L5	60S ribosomal protein L5-1	34	9	34.7	9.17	95.12
Q0JHI7	at3g54290	35.2	not assigned.unknown		26	8	44.2	8.31	33.89
Q0JJ25	at3g62760	26.9	misc.glutathione S transferases	Glutathione S-transferase 2	44	5	24	6.13	26.7
Q0JJN0	at2g42800	10.5.3	cell wall.cell wall proteins.LRR		23	6	46.9	5.66	22.77
Q0JKD5	at4g23850	11.1.9	lipid metabolism.FA synthesis and FA elongation.long chain fatty acid CoA ligase		16	8	73.5	6.44	56.83
Q0JNK5	at4g31480	31.4	cell.vesicle transport	Coatomer subunit beta-2	8	5	105.2	5.76	20.73
Q0JQX3	at1g68400	30.2.3	signalling.receptor kinases.leucine rich repeat III		36	18	73.1	8.43	154.42
Q10BJ6	at2g44160	25.6	C1-metabolism.methylenetetrahydrofolate reductase	Methylenetetrahydrofolate reductase	15	6	64	6.07	22.51
Q10BT5	at3g58500	29.4	protein.postranslational modification	Serine/threonine-protein phosphatase PP2A-2	55	11	35.2	5.33	58.65
Q10CF2	at2g34690	33.99	development.unspecified	Expressed protein	66	11	22.7	8.38	56.24
Q10D38	at5g09690	34.14	transport.unspecified cations	Magnesium transporter MRS2-I	14	3	42.2	5.05	20.47
Q10DW6	at1g66150	30.2.9	signalling.receptor kinases.leucine rich repeat IX	Protein kinase domain containing protein, expressed	37	25	101.6	6.34	134.35
Q10F28	at5g06970	35.2	not assigned.unknown	Expressed protein	38	35	125.2	5.97	168.13
Q10G12	at3g44150	35.2	not assigned.unknown	Expressed protein	32	8	26.1	8.75	46.73
Q10G68	at1g30440	30.11	signalling.light	Transposon protein, putative, Mutator sub-class, expressed	7	4	68.5	6.92	11.87
Q10GJ5	at1g47550	35.2	not assigned.unknown	Roothairless 1, putative, expressed	39	27	100.1	5.8	132.67
Q10HD0	at2g05100	1.1.1.1	PS.lightreaction.photosystem II.LHC-II	Chlorophyll a-b binding protein, chloroplastic	15	3	28.5	5.91	10
Q10LP1	at3g16760	35.1.5	not assigned.no ontology.pentatricopeptide (PPR) repeat-containing protein		24	7	49.4	9	22.76
Q10LT7	at3g56370	30.2.7	signalling.receptor kinases.leucine rich repeat VII	Leucine-rich repeat transmembrane protein kinase	30	20	102.8	5.54	74.49
Q10LV8	at5g20920	29.2.3	protein.synthesis.initiation	Eukaryotic translation initiation factor 2 beta subunit	17	4	23.7	8.53	10.34
Q10LW0	at3g51550	30.2.16	signalling.receptor kinases.Catharanthus roseus-like RLK1		30	21	96.2	6.54	126.08
Q10LW3	at5g58300	30.2.3	signalling.receptor kinases.leucine rich repeat III		33	16	68.9	7.25	101.26
Q10LY8	at1g17360	33.99	development.unspecified	Expressed protein	19	13	115.8	8.53	105.49
Q10LZ2	at1g79620	30.2.8.1	signalling.receptor kinases.leucine rich repeat VIII-1		10	7	106.6	7.15	23.62
Q10MI0	at5g26850	31.3	cell.cycle	Protein SEMI-R	26	20	110.2	6.7	111.93
Q10MN6	at1g09160	29.4	protein.postranslational modification	Probable protein phosphatase 2C 33	44	13	45.8	6.71	109.53
Q10MP1	at4g16120	15	metal handling	C	7	3	72.2	6.81	8.76
Q10N21	at1g07890	21.2.1	redox.ascorbate and glutathione.ascorbate	L-ascorbate peroxidase 1, cytosolic	77	14	27.1	5.66	147.64
Q10NA9	at3g12580	20.2.1	stress.abiotic.heat	70 kDa heat shock protein	57	25	71.1	5.21	291.37
Q10NP2	at1g05150	30.3	signalling.calcium	Calcium-binding EF hand family protein	47	32	92.4	6.55	164.99
Q10NQ5	at2g01080	35.2	not assigned.unknown	Harpin-induced protein 1 containing protein, expressed	16	3	25.1	9.04	14.52
Q10P30	at1g12330	35.2	not assigned.unknown	Expressed protein	12	4	46.7	9.17	21.57
Q10PM6	at5g65700	30.2.11	signalling.receptor kinases.leucine rich repeat XI		32	24	106.6	6.47	125.96
Q10QD5	at3g49870	29.3.4.99	protein.targeting.secretory pathway.unspecified		36	5	20.7	9.04	20.79
Q10QG5	at3g18830	34.2	transporter.sugars	Mannitol transporter, putative, expressed	13	5	55.6	8.66	27.82
Q10QU9	at3g04770	29.2.1.2.1.31	protein.synthesis.ribosomal protein.eukaryotic.40S subunit.SA	40S ribosomal protein SA	46	11	33.1	5.01	64.72
Q10RF6	at1g03080	29.4	protein.postranslational modification	Viral A-type inclusion protein repeat containing protein, expressed	8	15	308.3	5	49.31
Q10RN9	at3g54840	30.5	signalling.G-proteins		69	10	21.6	6.34	42.27
Q10RZ3	at1g57860	29.2.1.2.2.21	protein.synthesis.ribosomal protein.eukaryotic.60S subunit.L21	60S ribosomal protein L21, putative, expressed	35	5	18.7	10.4	23.74
Q10SE0	at1g47330	35.2	not assigned.unknown	CBS domain-containing protein, putative, expressed	6	2	56.4	7.61	23.23
Q10SU0	at3g48940	27.3.99	RNA.regulation of transcription.unclassified		21	5	19.5	8.16	18.21
Q259D2	at5g54190	19.14	tetrapyrrole synthesis.protochlorophyllide reductase	NADPH-protochlorophyllide oxidoreductase	5	2	41.1	9.58	5.14
Q259K4	at5g08570	4.1.15	glycolysis.cytosolic branch.pyruvate kinase (PK)	Pyruvate kinase	39	14	55.2	7.91	61.21
Q259R0	at1g63430	30.2.6	signalling.receptor kinases.leucine rich repeat VI	H0306F12.6 protein	12	7	71.2	6.79	27.64
Q25AI4	at4g28400	29.4	protein.postranslational modification	H0702G05.9 protein	9	2	34.3	8.34	6.76
Q25AI9	at2g24360	29.4	protein.postranslational modification	H0702G05.4 protein	22	8	46.6	7.78	23.44
Q2QLY4	at5g17920	13.1.3.4	amino acid metabolism.synthesis.aspartate family.methionine	5-methyltetrahydropteroyltriglutamate--homocysteine methyltransferase 2	57	31	84.6	6.3	254.62
Q2QLY5	at5g17920	13.1.3.4	amino acid metabolism.synthesis.aspartate family.methionine	5-methyltetrahydropteroyltriglutamate--homocysteine methyltransferase 1	58	33	84.5	6.3	254.72
Q2QMU3	at2g23520	35.1	not assigned.no ontology	Expressed protein	19	11	99	6.16	83.58
Q2QND8	at2g28790	20.2	stress.abiotic		18	3	23.4	8.02	8.65
Q2QND9	#N/A	#N/A	#N/A	Expressed protein	30	2	16.7	8.05	10.42
Q2QNJ0	at1g09310	35.2	not assigned.unknown	Expressed protein	68	9	22	5.4	73.49
Q2QNJ8	at5g49510	29.6	protein.folding	Prefoldin subunit 3	23	4	21.6	5.16	16.21
Q2QNU0	at5g54440	35.2	not assigned.unknown	Trafficking protein particle complex II-specific subunit 130	15	13	139.2	6.01	44.49
Q2QNV2	at2g47710	20.2.99	stress.abiotic.unspecified	Fiber protein Fb19, putative, expressed	63	6	18.1	6.99	58.79
Q2QP84	at3g27530	29.3.4.2	protein.targeting.secretory pathway.golgi		8	5	102.2	4.82	14.37
Q2QQ10	at1g10200	27.3.67	RNA.regulation of transcription.putative transcription regulator	Pollen-specific protein SF3, putative, expressed	20	4	22	8.18	11.06
Q2QS14	at5g15490	10.1.4	cell wall.precursor synthesis.UGD	UDP-glucose 6-dehydrogenase 4	41	13	52.8	6.13	60.25
Q2QU07	at1g76390	29.5.11.4.2	protein.degradation.ubiquitin.E3.RING	RING-type E3 ubiquitin transferase	45	24	87.9	5.86	100.59
Q2QV94	at5g12370	31.4	cell.vesicle transport	Exocyst complex component 5	52	29	88.2	5.24	121.53
Q2QWU7	at1g34430	8.1.1.2	TCA / org. transformation.TCA.pyruvate DH.E2	Dihydrolipoamide acetyltransferase component of pyruvate dehydrogenase complex	37	12	48.3	8.78	53
Q2QX93	at3g05090	35.1	not assigned.no ontology		18	10	81.9	7.31	29.61
Q2QXS4	at5g19140	15	metal handling		24	3	25.2	5.87	22.23
Q2QY46	at2g40010	29.2.1.2.2.80	protein.synthesis.ribosomal protein.eukaryotic.60S subunit.P0	60S acidic ribosomal protein P0	40	9	34.4	5.49	70.91
Q2QYS6	at3g51740	17.3.2.1	hormone metabolism.brassinosteroid.signal transduction.BRI	Leucine Rich Repeat family protein, expressed	48	27	82.8	7.36	306.87
Q2QYY2	at2g37050	30.2.1	signalling.receptor kinases.leucine rich repeat I	Leucine-rich repeat family protein, putative, expressed	54	37	101.9	5.68	280.72
Q2R0P3	at3g57650	11.3.1	lipid metabolism.Phospholipid synthesis.1-acylglycerol-3-phosphate O-acyltransferase	1-acyl-sn-glycerol-3-phosphate acyltransferase PLS1	6	2	42.4	9.83	5.04
Q2R0X0	at5g53530	29.3.4.3	protein.targeting.secretory pathway.vacuole		42	10	35.3	7.4	31.96
Q2R1J7	at5g39850	29.2.1.2.1.9	protein.synthesis.ribosomal protein.eukaryotic.40S subunit.S9	40S ribosomal protein S9, putative, expressed	65	16	22.3	10.21	97.44
Q2R245	at1g59780	20.1.7	stress.biotic.PR-proteins	Leucine Rich Repeat family protein, expressed	11	12	162.2	5.8	61.27
Q2R2L5	at1g49430	11.1.9	lipid metabolism.FA synthesis and FA elongation.long chain fatty acid CoA ligase	AMP-binding enzyme family protein, expressed	38	21	73.7	7.66	80.72
Q2R450	at3g27050	35.2	not assigned.unknown	Expressed protein	61	7	20	4.7	24.63
Q2R678	at5g36230	29.2.3	protein.synthesis.initiation	Expressed protein	53	16	47.3	5.45	76.55
Q2R9P0	at1g77460	35.1.19	not assigned.no ontology.C2 domain-containing protein	Armadillo/beta-catenin-like repeat family protein	28	38	234.2	6.02	160.1
Q2RA18	at5g64090	35.2	not assigned.unknown	Expressed protein	28	7	45.3	6.19	46.34
Q2RBL3	at3g51740	17.3.2.1	hormone metabolism.brassinosteroid.signal transduction.BRI	Leucine Rich Repeat family protein, expressed	47	27	84.4	8.02	304.09
Q2RBM4	at5g06460	29.5.11.2	protein.degradation.ubiquitin.E1		21	15	117	5.38	62.91
Q2RBQ5	at2g37050	30.2.1	signalling.receptor kinases.leucine rich repeat I	Leucine-rich repeat family protein, putative, expressed	52	35	102	5.52	262.2
Q336M3	at5g17060	29.3.4.99	protein.targeting.secretory pathway.unspecified	ADP-ribosylation factor, putative, expressed	65	8	21.7	6.79	60.11
Q337C1	at4g34660	31.4	cell.vesicle transport		15	5	41.2	7.36	14.09
Q337L2	at4g28600	30.3	signalling.calcium		16	8	81.2	6.57	24.89
Q338Z5	at5g65270	30.5	signalling.G-proteins		50	11	23.8	7.96	66.31
Q33B84	at1g05760	20.1	stress.biotic	Jacalin-like lectin domain containing protein, expressed	33	4	16.8	7.5	13.25
Q35322	atmg00070	9.1.2	mitochondrial electron transport / ATP synthesis.NADH-DH.localisation not clear	NADH dehydrogenase [ubiquinone] iron-sulfur protein 3	14	2	23	7.5	5.02
Q40673	at2g21130	31.3.1	cell.cycle.peptidylprolyl isomerase	Peptidyl-prolyl cis-trans isomerase	60	8	18.3	8.34	57.42
Q40687	at4g34460	30.5	signalling.G-proteins	Guanine nucleotide-binding protein subunit beta	40	12	41.7	7.42	89.29
Q43803	at3g10920	21.6	redox.dismutases and catalases	Superoxide dismutase	17	3	25	7.02	11.54
Q4LB28	at1g01540	29.4.1.55	protein.postranslational modification.kinase.receptor like cytoplasmatic kinase V		31	11	57.2	8.87	63.42
Q53KI1	at1g66150	30.2.9	signalling.receptor kinases.leucine rich repeat IX		30	19	98.1	6.04	79.08
Q53LS6	at3g03330	26.22	misc.short chain dehydrogenase/reductase (SDR)	At3g03330/T21P5_25	11	2	35.4	9.33	6.99
Q53NC9	at3g44220	20.1	stress.biotic	Harpin-induced protein 1 (Hin1), putative	21	5	23	7.83	17.91
Q53NM9	at5g02500	20.2.1	stress.abiotic.heat	DnaK-type molecular chaperone hsp70-rice	71	35	71.1	5.21	591.03
Q53NR8	at1g05520	29.3.4.2	protein.targeting.secretory pathway.golgi	Protein transport protein SEC23	21	7	86.6	6.01	28.49
Q53RH0	at1g66340	17.5.2	hormone metabolism.ethylene.signal transduction	Probable ethylene response sensor 1	8	3	70.6	7.01	8.12
Q5CAF7	at5g07620	30.2.3	signalling.receptor kinases.leucine rich repeat III		16	4	40.1	9.64	12.56
Q5JK16	at3g26935	27.3.99	RNA.regulation of transcription.unclassified	S-acyltransferase	13	4	45.6	8.6	11.78
Q5JK43	at3g48860	35.2	not assigned.unknown		21	8	62.1	5.82	31.92
Q5JKW1	at1g63640	31.1	cell.organisation	Kinesin-like protein KIN-14C	33	23	107.9	7.46	135.8
Q5JMQ1	at5g18610	29.4.1.57	protein.postranslational modification.kinase.receptor like cytoplasmatic kinase VII		11	5	54	9.17	36.95
Q5JN47	at4g24290	35.2	not assigned.unknown		6	3	68	8.7	9.03
Q5JNK2	at1g51940	30.2.21	signalling.receptor kinases.lysine motif		25	9	46.5	7.31	44.72
Q5KQH5	at3g08590	4.1.13	glycolysis.cytosolic branch.phosphoglycerate mutase	2,3-bisphosphoglycerate-independent phosphoglycerate mutase	37	14	60.8	5.48	46.11
Q5KS50	at5g64330	30.11	signalling.light	Coleoptile phototropism protein 1	7	4	80.6	7.66	13.55
Q5N749	at2g35630	31.1	cell.organisation	Protein M	33	52	220.3	7.99	198.58
Q5N7G9	at5g06140	29.3.4.3	protein.targeting.secretory pathway.vacuole		38	14	45.7	6.58	39.42
Q5N7I4	at5g64030	20.2.3	stress.abiotic.drought/salt	Ankyrin-like protein	19	11	89.4	5.29	36.43
Q5N7Q7	at1g18390	30.2.20	signalling.receptor kinases.wheat LRK10 like	(Rice Genome Annotation Project)	10	4	75.3	6.98	11.59
Q5N7W3	at4g21150	33.99	development.unspecified	Dolichyl-diphosphooligosaccharide--protein glycosyltransferase subunit 2	16	9	75.2	6.6	26.64
Q5N7Z9	at1g52280	30.5	signalling.G-proteins		67	11	23.1	5.52	59.04
Q5N854	at3g59350	29.4.1.58	protein.postranslational modification.kinase.receptor like cytoplasmatic kinase VIII		34	9	40.5	6.99	135.43
Q5N959	at4g24630	27.3.99	RNA.regulation of transcription.unclassified	S-acyltransferase	15	5	47.7	8.05	17.61
Q5N9C8	at5g58030	34.99	transport.misc	Trafficking protein particle complex subunit	29	6	21.7	7.44	26.27
Q5QLD5	at5g03040	30.3	signalling.calcium		25	10	56.1	10.21	56.99
Q5QM65	at2g38550	35.2	not assigned.unknown		12	2	35.5	9.44	8.01
Q5QMT0	at3g18080	26.3	misc.gluco-, galacto- and mannosidases	Beta-glucosidase 1	6	3	58	8.27	13.67
Q5QNB8	at1g26480	30.7	signalling.14-3-3 proteins	14-3-3-like protein GF14-G	26	6	28.8	4.82	56.13
Q5SMX9	at5g11890	35.2	not assigned.unknown		24	6	29.8	9.83	36.32
Q5TKJ2	at4g09160	34.99	transport.misc		81	44	63.9	4.6	622.64
Q5TKP3	at2g19730	29.2.1.2.2.28	protein.synthesis.ribosomal protein.eukaryotic.60S subunit.L28	Putative 60S ribosomal L28 protein	45	8	16.6	10.36	24.93
Q5VND6	at2g19480	28.1	DNA.synthesis/chromatin structure	Nucleosome assembly protein 1;1	17	6	42.6	4.48	26.89
Q5VNU2	at5g51570	35.1	not assigned.no ontology		26	4	32.1	5.68	15.45
Q5VQL9	at1g60800	30.2.2	signalling.receptor kinases.leucine rich repeat II		27	11	68.9	6.61	71.94
Q5VRJ8	at1g01820	31.1	cell.organisation	Peroxisomal membrane protein 11-5	28	5	25.9	9.86	15.39
Q5VRY1	at5g12020	20.2.1	stress.abiotic.heat	18.0 kDa class II heat shock protein	42	7	18	5.74	22.58
Q5VRZ6	at5g16840	27.4	RNA.RNA binding		24	5	27.7	6.71	16.73
Q5VS25	at2g36850	3.6	minor CHO metabolism.callose	Putative beta 1,3 glucan synthase	53	79	202	8.41	521.46
Q5VS79	at5g62390	30.3	signalling.calcium	Calmodulin-binding protein-like	40	17	47.8	8.73	280.17
Q5W6M0	at3g51670	34.99	transport.misc	Uncharacterized protein	63	19	47.8	8.19	195.17
Q5W6R5	at5g58440	31.4	cell.vesicle transport		10	4	58.9	5.77	22.76
Q5Z402	at2g40060	35.2	not assigned.unknown	Clathrin light chain 2	32	6	31.3	7.59	32.09
Q5Z5B8	at5g13000	3.6	minor CHO metabolism.callose	Putative callose synthase 1 catalytic subunit	46	78	225.4	9	480.59
Q5Z627	at1g09640	29.2.4	protein.synthesis.elongation	Elongation factor 1-gamma 3	39	11	47.4	6.47	70.98
Q5Z6I5	at5g55960	35.2	not assigned.unknown		4	2	70.3	7.99	7.54
Q5Z6T5	at1g09310	35.2	not assigned.unknown		87	9	17.6	5.53	46.15
Q5Z7N1	at1g21630	30.3	signalling.calcium	Calcium-binding EF hand protein-like	5	4	128.9	5.49	12.55
Q5Z7T2	at2g46700	30.3	signalling.calcium		41	16	69.1	9.06	78.19
Q5Z9H9	at5g58710	31.3.1	cell.cycle.peptidylprolyl isomerase	Peptidyl-prolyl cis-trans isomerase	60	12	23.5	9.67	54.07
Q5Z9J0	at3g18040	30.6	signalling.MAP kinases	Mitogen-activated protein kinase 12	30	13	65.9	7.44	43.73
Q5Z9Z8	at2g19740	29.2.1.2.2.31	protein.synthesis.ribosomal protein.eukaryotic.60S subunit.L31		52	6	14.2	9.94	15.1
Q5ZAJ0	at5g47910	20.1.1	stress.biotic.respiratory burst	Respiratory burst oxidase homolog protein B	36	27	101.7	9.28	156.79
Q5ZDX8	at2g41060	27.4	RNA.RNA binding	Heterogeneous nuclear ribonucleoprotein A2/B1-like	7	2	44.2	8.43	6.61
Q5ZEN5	at2g40070	35.2	not assigned.unknown	Putative proteophosphoglycan	8	4	62.9	11.5	10.3
Q60EX6	at4g03080	29.4	protein.postranslational modification	Serine/threonine-protein phosphatase BSL1 homolog	23	13	96.2	6.34	58.91
Q60EY9	at5g19760	34.9	transport.metabolite transporters at the mitochondrial membrane		11	3	32.8	9.55	8.63
Q60EZ1	at3g58690	30.2.18	signalling.receptor kinases.extensin		59	18	45.5	8.63	185.19
Q651E8	at1g20140	29.5.11.4.3.1	protein.degradation.ubiquitin.E3.SCF.SKP	SKP1-like protein 20	44	6	19.2	4.65	27.18
Q651T8	at1g78900	34.1	transport.p- and v-ATPases		42	16	68.4	5.34	59.36
Q653F5	at3g20290	30.3	signalling.calcium		39	14	61	7.24	46.18
Q653F6	at3g11830	29.6	protein.folding	T-complex protein 1 subunit eta	47	15	60.2	6.57	70.25
Q653H4	at1g62790	26.21	misc.protease inhibitor/seed storage/lipid transfer protein (LTP) family protein		19	2	12.9	7.5	19.34
Q654S1	at1g05260	20.2.2	stress.abiotic.cold	Peroxidase	9	2	37.7	6.67	5.13
Q654U8	at1g12000	4.2.6	glycolysis.plastid branch.pyrophosphate-fructose-6-P phosphotransferase	Pyrophosphate--fructose 6-phosphate 1-phosphotransferase	27	9	61.2	6.42	34.44
Q655Y4	at1g54320	35.1	not assigned.no ontology	ALA-interacting subunit	26	6	39.7	9.22	19.83
Q656J2	at4g11220	35.1	not assigned.no ontology	Reticulon-like protein	25	6	28.6	7.01	18.92
Q657X5	at5g23490	35.2	not assigned.unknown		14	7	84	6.13	23.51
Q658C8	at1g52310	30.2.27	signalling.receptor kinases.C-Lectin		11	3	61.9	8.6	14.02
Q658F5	at5g35200	35.1.21	not assigned.no ontology.epsin N-terminal homology (ENTH) domain-containing protein		6	2	62.8	5.57	6.06
Q65X08	at4g04910	29.5.9	protein.degradation.AAA type		61	31	81.1	6.06	223.95
Q65XA0	at1g75270	21.2.1	redox.ascorbate and glutathione.ascorbate	Probable glutathione S-transferase DHAR1, cytosolic	58	10	23.6	6.21	41.48
Q67UN6	at5g13190	35.2	not assigned.unknown		26	3	16.2	7.24	8.32
Q67WQ6	at2g23810	33.99	development.unspecified		13	5	29.5	8.43	17.08
Q69IL0	at2g26260	11.8.4	lipid metabolism.''exotics'' (steroids, squalene etc).3-beta hydroxysteroid dehydrogenase/isomerase	Reticulon-like protein	3	2	61.7	7.58	4.06
Q69JE2	at2g20990	35.1.19	not assigned.no ontology.C2 domain-containing protein		32	12	61.4	6.76	46.15
Q69PQ1	at3g10380	31.4	cell.vesicle transport	Exocyst complex component Sec8-like	31	23	117.3	5.74	106.9
Q69QQ6	at5g56000	20.2.1	stress.abiotic.heat	Heat shock protein 81-2	63	40	80.2	5.06	291.13
Q69QY7	at2g12400	35.2	not assigned.unknown		17	8	60.8	7.83	91.53
Q69R01	at5g35160	35.2	not assigned.unknown	Transmembrane 9 superfamily member	13	8	74.1	6.84	28.39
Q69RN2	at1g70790	27.3.11	RNA.regulation of transcription.C2H2 zinc finger family	Chitinase III-like protein	80	9	18.9	7.06	89.67
Q69SU0	at3g51460	11.9.3.5	lipid metabolism.lipid degradation.lysophospholipases.phosphoinositide phospholipase C	Inositol 5-phosphatase 3-like protein	17	7	67.8	8.59	20.8
Q69TB0	at2g36060	29.5.11.3	protein.degradation.ubiquitin.E2		11	2	16.7	6.93	4.78
Q69U53	at4g36945	30.4.4	signalling.phosphinositides.phosphoinositide phospholipase C	MAP3K-like protein	20	6	43.5	6.3	74.57
Q69UK6	at1g05500	35.1.19	not assigned.no ontology.C2 domain-containing protein	Putative C2 domain-containing protein	7	3	63.5	5.44	7.43
Q69V47	at4g21160	27.3.11	RNA.regulation of transcription.C2H2 zinc finger family	Putative zinc finger and C2 domain protein	14	3	35.7	6.55	19.56
Q69VR7	at5g33320	34.8	transport.metabolite transporters at the envelope membrane	Phosphoenolpyruvate/phosphate translocator 1	17	3	43.6	10.33	12.86
Q69X22	at3g15730	11.9.3.1	lipid metabolism.lipid degradation.lysophospholipases.phospholipase D	Phospholipase D	34	20	92.5	6.39	81.14
Q6ASR1	at3g02530	29.6	protein.folding	Chaperonin protein	43	14	59.2	6.68	53.82
Q6ASU6	at5g06660	35.2	not assigned.unknown	Calcium load-activated calcium channel	13	3	21.7	9.99	6.62
Q6ASX7	at2g21660	27.4	RNA.RNA binding	Glycin-rich RNA-binding protein	46	6	15.9	6.74	34.58
Q6ATX8	at4g15470	35.1	not assigned.no ontology		14	2	28.7	7.11	6.25
Q6AU77	at5g25590	35.2	not assigned.unknown	Uncharacterized protein	17	14	94.6	6.38	55.09
Q6AUB4	at2g29420	26.9	misc.glutathione S transferases		34	7	29.6	5.11	28.68
Q6AUC0	at3g09740	31.4	cell.vesicle transport		50	16	35.5	5.15	134.35
Q6AV23	at5g20890	29.6	protein.folding		38	13	57.2	5.82	52.32
Q6AVI7	at1g27090	35.1.40	not assigned.no ontology.glycine rich proteins	Expressed protein	9	4	48.7	5.26	11.55
Q6EP31	at4g35020	30.5	signalling.G-proteins	Rac-like GTP-binding protein 5	52	11	21.6	9.22	80.05
Q6ETD9	at5g62390	30.3	signalling.calcium	Calmodulin-binding protein-like	44	13	45	8.72	130.5
Q6EU14	at1g48410	33.99	development.unspecified	Protein argonaute 1A	10	8	120.4	9.39	33.38
Q6F331	at3g18740	29.2.1.2.2.30	protein.synthesis.ribosomal protein.eukaryotic.60S subunit.L30		47	4	12.4	9.55	13.84
Q6F3B3	at3g44150	35.2	not assigned.unknown	Expressed protein	19	4	26.4	7.5	11.82
Q6H450	at1g68090	31.1	cell.organisation	Annexin	57	15	35.6	8.79	77.01
Q6H563	at5g61910	35.2	not assigned.unknown		27	9	63.8	5.41	37.6
Q6H6C7	at1g79550	4.1.12	glycolysis.cytosolic branch.3-phosphoglycerate kinase (PGK)	Phosphoglycerate kinase	73	20	42.1	5.86	101.12
Q6H6G8	at5g22060	20.2.1	stress.abiotic.heat	Putative DnaJ-like protein MsJ1	7	2	46.6	7.17	10.64
Q6H8G2	at1g02130	30.5	signalling.G-proteins		71	11	22.5	5.71	121.32
Q6I587	at4g23650	30.3	signalling.calcium	Calcium-dependent protein kinase 15	26	11	61.3	6.77	41.48
Q6K1W6	at1g27400	29.2.1.2.2.17	protein.synthesis.ribosomal protein.eukaryotic.60S subunit.L17		20	3	19.5	10.33	31.3
Q6K215	at2g37170	34.19.1	transport.Major Intrinsic Proteins.PIP	Probable aquaporin PIP2-2	13	2	30.5	7.4	55.29
Q6K4P5	at4g30340	11.3.5	lipid metabolism.Phospholipid synthesis.diacylglycerol kinase	diacylglycerol kinase	60	19	53.9	6.73	119.55
Q6K4S7	at4g20260	30.4	signalling.phosphinositides		65	13	24	4.74	47.5
Q6K4T1	at4g15000	29.2.1.2.2.27	protein.synthesis.ribosomal protein.eukaryotic.60S subunit.L27	60S ribosomal protein L27	45	6	15.6	10.49	22.35
Q6K5G8	at3g04120	4.1.9	glycolysis.cytosolic branch.glyceraldehyde 3-phosphate dehydrogenase (GAP-DH)	Glyceraldehyde-3-phosphate dehydrogenase 3, cytosolic	51	15	36.5	7.88	123.04
Q6K5R5	at3g61110	29.2.1.2.1.27	protein.synthesis.ribosomal protein.eukaryotic.40S subunit.S27	40S ribosomal protein S27	45	3	9.5	8.72	14.26
Q6K6F2	at2g18910	35.1.41	not assigned.no ontology.hydroxyproline rich proteins	Hydroxyproline-rich glycoprotein-like	20	2	19.7	9.39	6.12
Q6K8B8	at4g34670	29.2.1.2.1.53	protein.synthesis.ribosomal protein.eukaryotic.40S subunit.S3A	40S ribosomal protein S3a	48	10	29.7	9.83	90.24
Q6K8D6	at4g24610	35.2	not assigned.unknown		28	19	116.9	6.9	107.44
Q6K8U8	at1g74270	29.2.1.2.2.535	protein.synthesis.ribosomal protein.eukaryotic.60S subunit.L35A		44	4	12.7	10.55	21.04
Q6K925	at3g25150	29.3.1	protein.targeting.nucleus		8	3	50.8	5.11	8.1
Q6K963	at5g13000	3.6	minor CHO metabolism.callose	Putative callose synthase 1 catalytic subunit	43	74	226.6	9.13	408.04
Q6KA74	at3g04470	35.2	not assigned.unknown	Ankyrin repeat protein-like	26	11	70.2	7.05	50.21
Q6L4S3	at5g62740	35.1	not assigned.no ontology	Hypersensitive-induced response protein-like protein 1	70	18	31.6	6.42	179.11
Q6L4X5	at5g42980	21.1	redox.thioredoxin	Thioredoxin	49	2	13.2	5.08	12.1
Q6L502	at3g46060	30.5	signalling.G-proteins		71	15	23.9	8.22	271.15
Q6L509	at3g12580	20.2.1	stress.abiotic.heat		57	28	70.8	5.21	445.55
Q6L529	at3g29310	30.3	signalling.calcium		13	4	44.9	7.5	19.13
Q6L569	at2g26730	30.2.3	signalling.receptor kinases.leucine rich repeat III	Putative receptor protein kinase	24	11	68.5	8.43	88.54
Q6L5F3	at5g50000	29.4	protein.postranslational modification		50	17	42.5	7.97	63.14
Q6L5I6	at1g74690	30.3	signalling.calcium		56	24	63.7	9.82	198.56
Q6YPF5	at4g24790	28.1	DNA.synthesis/chromatin structure		18	11	87.8	7.2	54.16
Q6YS11	at3g56190	29.3.4.99	protein.targeting.secretory pathway.unspecified		67	17	32.5	5.17	93.66
Q6YS69	at2g46290	29.2.3	protein.synthesis.initiation	Eukaryotic translation initiation factor 3 subunit I	29	7	36.4	6.39	26.41
Q6YTY2	at2g31610	29.2.1.2.1.3	protein.synthesis.ribosomal protein.eukaryotic.40S subunit.S3		55	13	26	9.6	95.18
Q6YUA1	at4g22670	35.1.5	not assigned.no ontology.pentatricopeptide (PPR) repeat-containing protein		20	5	44.1	5.12	18.75
Q6YUK5	at3g18190	29.6	protein.folding	T-complex protein 1 subunit delta	45	14	57.7	6.99	47.8
Q6YUU3	at4g22130	29.4.1.57	protein.postranslational modification.kinase.receptor like cytoplasmatic kinase VII		15	6	77.1	6.19	101.1
Q6YUZ7	at3g47570	30.2.12	signalling.receptor kinases.leucine rich repeat XII	Uncharacterized protein B1307A11.12	17	16	125.5	6.14	49.98
Q6YVM4	at5g64740	10.2.1	cell wall.cellulose synthesis.cellulose synthase	Probable cellulose synthase A catalytic subunit 6	13	14	122.3	7.52	62
Q6YXT2	at4g00820	30.3	signalling.calcium	Calmodulin-binding protein family-like	18	6	59	10.95	46.43
Q6YXX9	at3g63420	30.5	signalling.G-proteins	Guanine nucleotide-binding protein subunit gamma 2	35	4	16.8	5.43	15.28
Q6YY47	at4g26690	11.9.3.3	lipid metabolism.lipid degradation.lysophospholipases.glycerophosphodiester phosphodiesterase		47	25	81	6.09	311.88
Q6YYV8	at5g23940	35.1	not assigned.no ontology		59	16	47.6	6.61	65.99
Q6YZ52	at3g12020	31.1	cell.organisation	Kinesin-like protein KIN-7D, chloroplastic	9	7	111.6	6.35	29.58
Q6YZD3	at1g27950	11.6	lipid metabolism.lipid transfer proteins etc	Lipid transfer protein-like	10	2	18.3	6.71	19.51
Q6Z0V1	at5g57410	35.2	not assigned.unknown		14	4	44.6	7.52	15.8
Q6Z1J6	at1g30580	35.2	not assigned.unknown		27	8	44.3	6.76	25.47
Q6Z2H6	at5g37660	30.2.99	signalling.receptor kinases.misc	33 kDa secretory protein-like	35	6	27.7	8.21	24.65
Q6Z2M5	at2g18740	27.1	RNA.processing	Small nuclear ribonucleoprotein E	34	2	10.3	9.7	12.59
Q6Z371	at5g49830	35.2	not assigned.unknown		22	14	85.7	5.31	59.61
Q6Z382	at4g34450	31.4	cell.vesicle transport	Coatomer subunit gamma-2	8	7	98.5	5.11	22.03
Q6Z3N3	at4g30160	31.1	cell.organisation	Putative villin	12	10	102.6	5.78	54.28
Q6Z3Y9	at2g40116	30.4.4	signalling.phosphinositides.phosphoinositide phospholipase C	Phosphoinositide phospholipase C	51	24	67.7	6.62	97.64
Q6Z407	at4g21450	31.4	cell.vesicle transport		51	10	30.6	9.07	67.93
Q6Z4K6	at2g42520	27.1.2	RNA.processing.RNA helicase	DEAD-box ATP-dependent RNA helicase 52B	7	4	67.1	8.22	13.54
Q6Z6A7	at5g10230	31.1	cell.organisation	Annexin	60	15	35.5	7.25	60.63
Q6Z6F9	at5g35525	35.2	not assigned.unknown		38	4	19.4	6.47	29.11
Q6Z6L4	at4g33090	29.5	protein.degradation	Aminopeptidase M1-A	23	15	98.4	5.2	52.2
Q6Z6Z4	at5g17060	29.3.4.99	protein.targeting.secretory pathway.unspecified		49	7	21.8	6.55	41.67
Q6Z7B0	at5g42020	20.2.1	stress.abiotic.heat	Heat shock 70 kDa protein BIP1	30	16	73.3	5.19	100.35
Q6Z7E9	at5g23550	35.2	not assigned.unknown	Vesicle transport protein	19	2	19	5.21	10.86
Q6Z808	at5g62880	30.5	signalling.G-proteins	Rac-like GTP-binding protein 3	58	11	24	9.32	67.44
Q6Z8E0	at2g37190	29.2.1.2.2.12	protein.synthesis.ribosomal protein.eukaryotic.60S subunit.L12		51	6	17.7	9.16	40.47
Q6Z8F5	at1g32050	34.99	transport.misc	Secretory carrier-associated membrane protein 5	20	5	30.8	8.07	15.83
Q6Z901	at4g10840	31.1	cell.organisation	Kinesin light chain-like protein	68	29	64.9	5.47	175.69
Q6Z921	at2g32730	29.5.11.20	protein.degradation.ubiquitin.proteasom	26S proteasome non-ATPase regulatory subunit 1 homolog	7	5	106.9	5.24	19.72
Q6Z9J1	at5g35180	35.2	not assigned.unknown		20	13	85.2	8	50.08
Q6ZA21	at1g60660	21.2	redox.ascorbate and glutathione	Cytochrome b5-like	50	3	13.1	6.16	9.18
Q6ZC56	at2g23140	29.5.11.4.2	protein.degradation.ubiquitin.E3.RING	RING-type E3 ubiquitin transferase	23	12	89.4	5.91	63.53
Q6ZDW5	at5g27850	29.2.1.2.2.18	protein.synthesis.ribosomal protein.eukaryotic.60S subunit.L18		30	4	21.9	11.4	17.82
Q6ZFJ9	at3g13470	29.6	protein.folding	60 kDa chaperonin beta subunit	3	2	63.8	5.91	7.17
Q6ZFT5	at2g42910	23.1.3	nucleotide metabolism.synthesis.PRS-PP	Ribose-phosphate pyrophosphokinase 4	15	3	36.1	6.79	8.64
Q6ZFT9	at1g76550	4.1.6	glycolysis.cytosolic branch.pyrophosphate-fructose-6-P phosphotransferase	Pyrophosphate--fructose 6-phosphate 1-phosphotransferase	15	6	67.1	7.11	22.21
Q6ZGV2	at5g19630	35.2	not assigned.unknown		63	9	23.5	9.39	48.83
Q6ZGV5	at2g19740	29.2.1.2.2.31	protein.synthesis.ribosomal protein.eukaryotic.60S subunit.L31	Putative 60S ribosomal protein L31	52	8	14.1	9.89	28.37
Q6ZH81	at5g50180	29.4	protein.postranslational modification		12	2	39.7	7.09	15.18
Q6ZHA3	at3g51300	30.5	signalling.G-proteins	Rac-like GTP-binding protein 6	57	13	21.6	9.1	84.83
Q6ZHE3	at3g17700	34.22	transport.cyclic nucleotide or calcium regulated channels		5	2	88.3	8.82	6.78
Q6ZHE6	at3g03270	33.99	development.unspecified		36	4	17.9	8.56	21.4
Q6ZI13	at4g26760	31.1	cell.organisation		7	3	66.4	5.39	13.86
Q6ZIE6	at5g62890	34.99	transport.misc		22	7	58.2	9.28	29.22
Q6ZIV7	at5g62740	35.1	not assigned.no ontology	Hypersensitive-induced response protein 1	59	14	31.4	5.35	92.62
Q6ZIX2	at5g13710	17.3.1.2.2	hormone metabolism.brassinosteroid.synthesis-degradation.sterols.SMT2	Cycloartenol-C-24-methyltransferase 1	46	12	38.6	6.37	38.63
Q6ZJR2	at1g12110	34.4	transport.nitrate	Putative nitrate transporter	39	13	64.8	8.97	184.82
Q6ZJW9	at1g18450	31.1	cell.organisation	Actin-related protein 4	8	3	48.5	5.29	9.79
Q6ZKI0	at4g27270	11.8	lipid metabolism.''exotics'' (steroids, squalene etc)		66	12	21.6	6.54	74.3
Q6ZKL8	at1g16220	29.4	protein.postranslational modification	Probable protein phosphatase 2C 66	10	4	57.6	5.36	10.71
Q6ZKZ4	at3g46060	30.5	signalling.G-proteins	Putative ras-related protein	73	15	24	7.85	208.51
Q6ZLB8	at3g09630	29.2.1.2.2.141	protein.synthesis.ribosomal protein.eukaryotic.60S subunit.L4/L1		62	21	44.7	10.54	161.8
Q75G91	at5g35530	29.2.1.2.1.3	protein.synthesis.ribosomal protein.eukaryotic.40S subunit.S3	40S ribosomal protein S3	77	16	25.4	9.52	150.87
Q75HA2	at4g19640	30.5	signalling.G-proteins		20	3	22.1	7.94	12.37
Q75I94	at3g18080	26.3	misc.gluco-, galacto- and mannosidases	Beta-glucosidase 8	57	27	63.1	7.01	726.39
Q75I95	at5g10290	30.2.2	signalling.receptor kinases.leucine rich repeat II	BRASSIN	20	8	59.9	5.92	33.57
Q75II9	at1g16920	30.5	signalling.G-proteins		61	14	24.1	5.36	104.25
Q75J18	at5g48760	29.2.1.2.2.513	protein.synthesis.ribosomal protein.eukaryotic.60S subunit.L13A	60S ribosomal protein L13a-2	41	9	23.6	10.3	40.05
Q75J20	at1g18650	26.4	misc.beta 1,3 glucan hydrolases	Expressed protein	29	3	17.8	4.83	47.62
Q75K58	at2g42800	10.5.3	cell wall.cell wall proteins.LRR	Uncharacterized protein	39	13	54.7	6.71	84.06
Q75KN8	at5g52210	30.5	signalling.G-proteins		41	6	22.9	7.47	18.6
Q75L45	at2g47060	29.4.1.58	protein.postranslational modification.kinase.receptor like cytoplasmatic kinase VIII		75	20	39.3	7.8	241.44
Q75M01	at3g17020	20.2.2	stress.abiotic.cold		80	8	18	5.38	54.51
Q7EYR6	at1g03860	31.3	cell.cycle		13	2	31.9	9.77	8.67
Q7EZ32	at4g21390	30.2.24	signalling.receptor kinases.S-locus glycoprotein like	Receptor-like serine/threonine-protein kinase	24	18	94.6	7.94	90.6
Q7EZ84	at5g57110	34.21	transport.calcium	Calcium-transporting ATPase	13	13	120.6	6.8	54.3
Q7EZL2	at2g36910	34.16	transport.ABC transporters and multidrug resistance systems		44	43	145.1	8.47	295.69
Q7F1F2	at3g25230	29.6	protein.folding	Peptidylprolyl isomerase	29	14	64.1	5.24	52.04
Q7FAH2	at1g13440	4.1.9	glycolysis.cytosolic branch.glyceraldehyde 3-phosphate dehydrogenase (GAP-DH)	Glyceraldehyde-3-phosphate dehydrogenase 2, cytosolic	72	18	36.8	6.81	238.86
Q7FAT6	at3g20050	29.6	protein.folding		43	17	59.2	6.21	70.73
Q7GC12	at5g26751	29.4	protein.postranslational modification	Shaggy-related protein kinase gamma	7	3	46.1	8.69	7.61
Q7X672	at3g50530	29.4	protein.postranslational modification	Putative CDPK-related protein kinase	26	11	66.7	8.98	40.48
Q7X6J0	at5g07350	27.3.73	RNA.regulation of transcription.Zn-finger(CCHC)	Ribonuclease	26	20	108.1	7.49	65.87
Q7X7K8	at4g30210	26.1	misc.cytochrome P450	NADPH--cytochrome P450 reductase	5	2	76.1	5.26	7.11
Q7X8B5	at5g57110	34.21	transport.calcium	Calcium-transporting ATPase 5, plasma membrane-type	42	37	117.6	7.36	220.68
Q7X8W5	at1g78880	35.1	not assigned.no ontology		30	11	51.6	9.42	57.05
Q7X990	at4g07390	35.1	not assigned.no ontology		14	2	26.4	9.1	6.43
Q7XB99	#N/A	#N/A	#N/A		32	21	109	5.6	110.55
Q7XBA0	at3g03770	30.2.6	signalling.receptor kinases.leucine rich repeat VI	Transmembrane protein kinase	14	8	85.3	7.84	31.49
Q7XBZ9	at3g60190	26.17	misc.dynamin	Dynamin-related protein 1C, putative, expressed	15	8	69.3	7.61	21.09
Q7XC37	at4g09320	23.4.10	nucleotide metabolism.phosphotransfer and pyrophosphatases.nucleoside diphosphate kinase	Nucleoside diphosphate kinase	79	9	16.8	7.5	40.93
Q7XEH4	at1g03080	29.4	protein.postranslational modification	Expressed protein	10	18	231.3	4.92	57.31
Q7XHP7	at5g59840	30.5	signalling.G-proteins		73	15	24	7.81	263.12
Q7XHW7	at5g58300	30.2.3	signalling.receptor kinases.leucine rich repeat III		43	20	69.7	7.75	111.7
Q7XIE2	at5g08080	31.4	cell.vesicle transport		39	12	34.2	7.94	103.41
Q7XIK7	at3g43300	30.5	signalling.G-proteins	Putative guanine nucleotide-exchange protein GEP2	29	27	139.7	5.91	147.45
Q7XKA9	at4g27435	35.2	not assigned.unknown		13	2	19.6	9.2	24.41
Q7XLC9	at5g23740	29.2.1.2.1.11	protein.synthesis.ribosomal protein.eukaryotic.40S subunit.S11		30	6	20.7	10.32	22.09
Q7XMK5	at3g61260	27.3.67	RNA.regulation of transcription.putative transcription regulator		62	14	22.4	5.5	73.11
Q7XN56	at1g78880	35.1	not assigned.no ontology		8	3	49.7	7.46	8.32
Q7XPJ0	at5g65930	31.1	cell.organisation	Kinesin-like protein KIN-14I	23	21	141.7	7.31	77.48
Q7XPU2	at3g52500	29.5	protein.degradation		24	7	50.8	8.76	37.05
Q7XPV3	at4g11610	13.1.6.5	amino acid metabolism.synthesis.aromatic aa.tryptophan		12	9	114.8	9.03	46.12
Q7XQF8	at1g67730	16.7	secondary metabolism.wax		42	10	34.7	9.91	44.19
Q7XR59	at3g19460	35.1	not assigned.no ontology	Reticulon-like protein	41	7	22.1	9.83	31.41
Q7XRN9	at3g07020	11.8.3	lipid metabolism.''exotics'' (steroids, squalene etc).UDP-glucose:sterol glucosyltransferase		40	17	65.7	6.28	87.24
Q7XSA2	at1g48410	33.99	development.unspecified	Protein argonaute 1B	9	7	123.5	9.5	37.31
Q7XSA6	at3g52580	29.2.1.2.1.14	protein.synthesis.ribosomal protein.eukaryotic.40S subunit.S14	40S ribosomal protein S14	62	7	16.4	10.45	54.85
Q7XSC5	at1g04340	35.1	not assigned.no ontology		23	2	17.4	9.99	5.76
Q7XT52	at2g23360	35.1	not assigned.no ontology		6	5	101.9	6.11	13.84
Q7XTA4	at2g31660	29.3.1	protein.targeting.nucleus		6	4	93.3	5.47	12.65
Q7XTN1	at1g80520	35.2	not assigned.unknown		31	4	20.9	9.69	13.31
Q7XTT9	at1g30570	30.2.16	signalling.receptor kinases.Catharanthus roseus-like RLK1		6	4	94.1	6.7	31.66
Q7XTU1	at1g16670	30.2.8.2	signalling.receptor kinases.leucine rich repeat VIII-2		23	7	41.6	7.74	26.72
Q7XTY1	at3g60900	10.5.1	cell wall.cell wall proteins.AGPs		30	14	44.5	6.65	279.47
Q7XUD0	at3g03220	10.7	cell wall.modification	Expansin-A10	49	9	27.5	8.06	36.59
Q7XV05	at1g71830	30.2.2	signalling.receptor kinases.leucine rich repeat II	LRR receptor kinase SERK2	34	15	69.5	6.37	126.93
Q7XV86	at5g61790	30.3	signalling.calcium	Calnexin	32	15	60.7	4.83	63.21
Q7XWS9	at4g38580	15.2	metal handling.binding, chelation and storage		52	6	17.2	9.48	21.9
Q7Y011	at5g03470	29.4	protein.postranslational modification	Serine/threonine protein phosphatase 2A	11	4	59.5	7.2	11.47
Q7Y1C9	at5g43310	30.11.1	signalling.light.COP9 signalosome	Uncharacterized protein	5	4	141.1	7.3	18.5
Q7Y1I5	at3g09630	29.2.1.2.2.141	protein.synthesis.ribosomal protein.eukaryotic.60S subunit.L4/L1		28	9	44.5	10.55	57.33
Q84LG6	at3g56150	29.2.3	protein.synthesis.initiation	Eukaryotic translation initiation factor 3 subunit C	15	10	106.1	5.36	41.56
Q84MP2	at3g22845	31.4	cell.vesicle transport	Emp24/gp25L/p24 family protein, expressed	10	2	23.6	7.33	9.35
Q84MP7	at3g54560	28.1.3	DNA.synthesis/chromatin structure.histone	Probable histone H2A variant 3	28	2	14.5	10.39	5.15
Q84MQ4	at1g70600	29.2.1.2.2.527	protein.synthesis.ribosomal protein.eukaryotic.60S subunit.L27A	60S ribosomal protein L27a-3, putative, expressed	30	4	16	11.02	17.36
Q84PD1	at4g31170	29.4	protein.postranslational modification	Serine/thronine protein kinase-like protein	17	6	40.5	7.21	25.27
Q84QV5	at4g14200	35.2	not assigned.unknown		35	21	113.4	4.53	89.51
Q84QW4	at3g07390	17.2.3	hormone metabolism.auxin.induced-regulated-responsive-activated		27	5	25.3	9.16	174.74
Q84R43	at1g08560	31.4	cell.vesicle transport	Knolle protein	26	5	35	6.47	18.07
Q84TB3	at5g59890	31.1	cell.organisation	Actin-depolymerizing factor 4	79	8	15.9	6.04	31.29
Q84VF1	at1g17140	31.4	cell.vesicle transport	Myosin heavy chain-like protein (Fragment)	21	9	54.5	8.76	24.61
Q84VG0	at1g12310	29.4	protein.postranslational modification	Probable calcium-binding protein CML7	68	10	16.7	5.06	33.2
Q84VG3	at3g14350	30.2.5	signalling.receptor kinases.leucine rich repeat V	Leucine-rich repeat transmembrane protein kinase	31	15	78.6	6.89	153.76
Q850L6	at4g16370	34.13	transport.peptides and oligopeptides	Putative oligopeptide transporter protein	26	11	80	9.04	50.58
Q851Y6	at5g09900	29.5.11.20	protein.degradation.ubiquitin.proteasom		29	10	50.6	7.64	29.36
Q851Y9	at1g17880	27.3.50	RNA.regulation of transcription.General Transcription	Nascent polypeptide-associated complex subunit beta	55	6	17.3	8.85	22.97
Q852B4	at1g07410	30.5	signalling.G-proteins		72	13	23.8	6.55	88.62
Q8GRK9	at5g54750	34.99	transport.misc	Trafficking protein particle complex subunit	51	9	20.9	4.51	39.28
Q8GRV7	at2g35460	35.1	not assigned.no ontology		22	3	24.5	7.55	10.49
Q8GSB1	at2g41140	29.4	protein.postranslational modification	calcium/calmodulin-dependent protein kinase CaMK	26	13	65.2	8.76	46.87
Q8GSB5	at3g54400	27.3.99	RNA.regulation of transcription.unclassified	Nucleoid DNA-binding-like protein	22	6	46.2	8.66	21.7
Q8GU75	at4g25960	34.16	transport.ABC transporters and multidrug resistance systems	MDR-like ABC transporter	47	45	138.8	9.26	323.39
Q8GU76	at3g28860	34.16	transport.ABC transporters and multidrug resistance systems	MDR-like ABC transporter	53	51	137.3	8.41	498.12
Q8GU87	at2g26910	34.16	transport.ABC transporters and multidrug resistance systems	ABC transporter G family member 31	39	44	161.6	8.03	303.71
Q8GVI0	at3g57290	29.2.3	protein.synthesis.initiation	Eukaryotic translation initiation factor 3 subunit E	15	5	51.3	5.83	17.8
Q8H3D2	at4g15780	31.4	cell.vesicle transport		28	5	27.1	9.14	17.89
Q8H513	at4g27060	35.2	not assigned.unknown		25	17	95.4	5.58	69.9
Q8H5N9	at2g37170	34.19.1	transport.Major Intrinsic Proteins.PIP	Probable aquaporin PIP2-1	54	11	30.3	8.43	1261.7
Q8H5R6	at3g17440	31.4	cell.vesicle transport		40	9	30	8.47	75.21
Q8H616	at1g15690	34.3	transport.H+ transporting pyrophosphatase		13	8	80	5.78	44.04
Q8H7L2	at2g26250	16.1	secondary metabolism.isoprenoids	3-ketoacyl-CoA synthase	23	10	65.8	8.92	39.29
Q8H7M0	at4g16340	31.1	cell.organisation	Putative adapter protein SPIKE1	60	84	208.8	6.23	550.41
Q8H7P4	at1g28200	17.1.3	hormone metabolism.abscisic acid.induced-regulated-responsive-activated	FH protein interacting protein FIP1	36	6	28.4	7.97	32.35
Q8H7U1	at5g62700	31.1	cell.organisation	Tubulin beta-2 chain	76	25	50.2	4.83	594.27
Q8H7V0	at3g10610	29.2.1.2.1.17	protein.synthesis.ribosomal protein.eukaryotic.40S subunit.S17	40S ribosomal protein S17, putative, expressed	30	4	16.6	10.33	10.52
Q8H852	at4g34450	31.4	cell.vesicle transport	Coatomer subunit gamma-1	17	11	98.5	5.21	40.91
Q8H8K1	at2g14740	29.3.4.3	protein.targeting.secretory pathway.vacuole	Putative vacuolar sorting receptor protein	21	12	71.4	6.06	44.83
Q8H903	at3g23990	29.6	protein.folding	60 kDa chaperonin	11	5	60.8	5.87	14.81
Q8HCR5	atmg00640	9.9	mitochondrial electron transport / ATP synthesis.F1-ATPase	Uncharacterized protein	11	2	22.3	8.92	5.39
Q8L465	at4g08810	35.2	not assigned.unknown		12	5	66.7	8.41	16.95
Q8L5K0	at2g40300	15.2	metal handling.binding, chelation and storage	Ferritin	10	2	28.1	5.67	4.9
Q8L6I1	at5g62670	34.1	transport.p- and v-ATPases	Plasma membrane ATPase	54	45	105.4	6.57	734.67
Q8L6I2	at5g62670	34.1	transport.p- and v-ATPases	Plasma membrane ATPase	55	41	105.4	6.79	629.71
Q8L6I3	at5g62670	34.1	transport.p- and v-ATPases	Plasma membrane ATPase	34	26	105.3	6.81	536.44
Q8L6I5	at4g15415	29.4	protein.postranslational modification	Serine/threonine protein phosphatase 2A	12	4	58.9	7.2	11.44
Q8LHG0	at3g61750	17.2.3	hormone metabolism.auxin.induced-regulated-responsive-activated	Membrane protein-like	28	7	40.8	9.96	33.58
Q8LJU5	at1g48830	29.2.1.2.1.7	protein.synthesis.ribosomal protein.eukaryotic.40S subunit.S7	40S ribosomal protein S7	61	11	22.3	9.76	65.71
Q8LMQ4	at4g35920	35.2	not assigned.unknown	Uncharacterized protein	4	3	136.9	8.84	15.8
Q8LPZ7	at3g51850	30.3	signalling.calcium	Calcium-dependent protein kinase 3	38	16	61.1	6.55	72.08
Q8LQN2	at5g54500	11.8	lipid metabolism.''exotics'' (steroids, squalene etc)		67	11	21.7	6.54	54.14
Q8LRD7	at2g01210	30.2.3	signalling.receptor kinases.leucine rich repeat III	CLV1 receptor kinase-like protein	22	13	75	6.8	35.88
Q8RUI4	at3g12390	29.2.4	protein.synthesis.elongation	NAC transcription factor	57	9	22.1	4.55	53.4
Q8RYR1	at3g07040	20.1	stress.biotic		8	6	103.2	7.81	17.92
Q8RYZ1	at4g09160	34.99	transport.misc	Cytosolic factor-like protein	73	38	66.4	4.67	434.64
Q8RZQ8	at1g21460	33.99	development.unspecified	Bidirectional sugar transporter SWEET1a	13	4	29.5	8.31	62.77
Q8RZZ3	at1g50370	29.4	protein.postranslational modification	Serine/threonine-protein phosphatase	15	3	34.7	5.29	9.6
Q8S0N4	at1g26670	31.4	cell.vesicle transport		16	2	24.8	9.07	6.51
Q8S0T6	at1g29980	35.2	not assigned.unknown		30	10	42.2	4.64	70.41
Q8S118	at1g80350	31.1	cell.organisation	Katanin p60 ATPase-containing subunit A1	11	3	57	7.62	11.21
Q8S1E8	at5g15080	29.4.1.57	protein.postranslational modification.kinase.receptor like cytoplasmatic kinase VII		17	8	54.3	9.45	40.14
Q8S213	at4g02350	31.4	cell.vesicle transport	Exocyst complex component	39	22	87.6	6.64	85.08
Q8S2K0	at1g64090	35.1	not assigned.no ontology	Reticulon-like protein	44	12	28.3	8.35	90.01
Q8S3N4	at5g16510	10.5.5	cell wall.cell wall proteins.RGP	Putative amylogenin	9	3	47.3	6.27	9.43
Q8S3S1	at3g27960	31.1	cell.organisation		23	13	76.9	5.22	53.36
Q8S5V3	at1g12460	30.2.7	signalling.receptor kinases.leucine rich repeat VII	Leucine-rich repeat transmembrane protein kinase	8	5	94.6	6.35	17.07
Q8S670	at5g22360	31.4	cell.vesicle transport	Putative synaptobrevin-like protein	37	6	25.1	9.5	23.55
Q8S7N5	at5g46570	29.4	protein.postranslational modification		65	27	56.2	6.34	178.17
Q8S7Q0	at5g27640	29.2.3	protein.synthesis.initiation	Eukaryotic translation initiation factor 3 subunit B	16	8	83.1	5.07	26.06
Q8S9G2	at3g49010	29.2.1.2.2.13	protein.synthesis.ribosomal protein.eukaryotic.60S subunit.L13	60S ribosomal protein L13	34	7	24	10.92	43.29
Q8SB39	at4g24190	20.2.1	stress.abiotic.heat	Heat shock protein 90	39	27	93	4.98	89.29
Q8VXC4	at2g21660	27.4	RNA.RNA binding	Glycine rich RNA binding protein	32	5	19.5	7.14	26.46
Q8W0C2	at5g28060	29.2.1.2.1.24	protein.synthesis.ribosomal protein.eukaryotic.40S subunit.S24	40S ribosomal protein S24	17	2	15.7	10.56	15.24
Q8W0D1	at4g17520	27.4	RNA.RNA binding		24	5	40.4	6.71	22.54
Q8W0I1	at1g16890	29.5.11.3	protein.degradation.ubiquitin.E2		69	7	17.1	7.34	28.86
Q8W0J2	at4g03550	3.6	minor CHO metabolism.callose	1,3-beta-glucan synthase component-like	38	56	204.8	9.45	311.02
Q8W423	at1g64520	29.5.11.20	protein.degradation.ubiquitin.proteasom	26S proteasome regulatory particle non-ATPase subunit12	44	9	30.8	5.07	31.1
Q8W5J0	at3g19960	31.1	cell.organisation	Putative myosin	52	49	134.8	8.43	248.13
Q93VT8	at5g49460	8.2.11	TCA / org. transformation.other organic acid transformaitons.atp-citrate lyase	ATP-citrate synthase beta chain protein 1	31	13	66	7.68	44.23
Q93W00	at1g54610	29.4.1	protein.postranslational modification.kinase		28	11	61.7	9.85	63.16
Q93W16	at4g02080	30.5	signalling.G-proteins		73	13	22	7.53	80.44
Q93X08	at5g17310	4.1.2	glycolysis.cytosolic branch.UGPase	UTP--glucose-1-phosphate uridylyltransferase	64	22	51.7	5.59	97.55
Q942F3	at4g39400	17.3.2.1	hormone metabolism.brassinosteroid.signal transduction.BRI	Brassinosteroid LRR receptor kinase BRI1	30	26	120.1	6.06	126.57
Q943S7	at3g07040	20.1	stress.biotic		13	9	89.9	6.95	32.7
Q948T6	at1g11840	24.2	Biodegradation of Xenobiotics.lactoylglutathione lyase	Lactoylglutathione lyase	64	13	32.5	5.67	57.38
Q94D81	at5g19290	35.1	not assigned.no ontology		54	10	35.8	6.76	83.29
Q94DF0	at5g05710	30.9	signalling.lipids		28	3	17.6	7.2	9.42
Q94DL4	at5g09810	31.1	cell.organisation		76	21	41.7	5.4	504.01
Q94DT2	at2g34190	34.99	transport.misc	Putative permease 1	14	5	57.1	8.51	26.01
Q94E63	at2g34160	35.2	not assigned.unknown		24	4	16.3	5.1	12.57
Q94E72	at4g19006	29.5.11.20	protein.degradation.ubiquitin.proteasom		36	8	43.6	5.58	35.46
Q94ED2	at5g04885	26.3	misc.gluco-, galacto- and mannosidases		22	10	72.2	6.73	49.37
Q94EF4	at3g51550	30.2.16	signalling.receptor kinases.Catharanthus roseus-like RLK1		33	22	96.3	6.32	163.02
Q94GX1	at1g33170	20.2.3	stress.abiotic.drought/salt	Methyltransferase	10	5	72	7.96	15.84
Q94HF1	at4g33250	29.2.3	protein.synthesis.initiation	Eukaryotic translation initiation factor 3 subunit K	19	4	25.8	5.16	11.35
Q94J09	at1g16920	30.5	signalling.G-proteins	GTP-binding protein GTP1	55	13	24.2	5.36	90.22
Q94LR9	at2g33150	13.2.4.1	amino acid metabolism.degradation.branched-chain group.shared	3-ketoacyl-CoA thiolase 2, peroxisomal	8	3	48	8.1	9.69
Q94LY4	at3g63460	35.1	not assigned.no ontology	Sec31p	6	5	111	5.49	17.23
Q9AUQ4	at1g70730	4.1.3	glycolysis.cytosolic branch.phosphoglucomutase (PGM)		29	12	62.9	5.63	52.67
Q9AUQ7	at1g48480	30.2.3	signalling.receptor kinases.leucine rich repeat III	Atypical receptor-like kinase MARK	52	28	71.8	8.53	283.61
Q9AUR3	at3g17850	29.4	protein.postranslational modification	Uncharacterized protein	12	11	139.4	6.23	66.36
Q9AV65	at1g35710	30.2.12	signalling.receptor kinases.leucine rich repeat XII	Uncharacterized protein	9	10	138.5	6.89	35.75
Q9AVA6	at4g14030	15	metal handling	Putative selenium binding protein	8	3	50.9	6.15	8.83
Q9AWN0	at1g51160	35.1	not assigned.no ontology		37	6	19.8	9.17	18.81
Q9AWS9	at3g49910	29.2.1.2.2.26	protein.synthesis.ribosomal protein.eukaryotic.60S subunit.L26	Putative ribosomal protein L26	45	7	17.5	11.12	47.34
Q9AWY7	at4g23630	20.1	stress.biotic	Reticulon-like protein	32	7	30.5	7.49	59.56
Q9AY76	at2g31200	31.1	cell.organisation	Actin-depolymerizing factor 2	51	5	16.8	5.94	17.07
Q9FEB6	at5g19990	29.5.11.20	protein.degradation.ubiquitin.proteasom	26S proteasome ATPase subunit Rpt6	16	5	47.2	8.85	16.76
Q9FQ22	at3g55005	31.1	cell.organisation	Tonneau 1	53	11	28.9	6.28	67.24
Q9FTU2	at2g33845	27.3.99	RNA.regulation of transcription.unclassified		72	7	15.2	9.11	30.34
Q9FU86	at3g54140	34.13	transport.peptides and oligopeptides		17	9	63.1	6.68	53.73
Q9FVY6	at1g63260	33.99	development.unspecified		11	3	30.6	8.69	9.35
Q9FW37	at1g10590	35.1	not assigned.no ontology		34	4	14.7	7.44	12.24
Q9FXT8	at1g45000	29.5.11.20	protein.degradation.ubiquitin.proteasom	26S proteasome regulatory particle triple-A ATPase subunit4	27	9	44.6	7.46	27.17
Q9LDC9	at1g10630	29.4	protein.postranslational modification		76	13	20.7	6.95	353.9
Q9LE07	at5g46230	35.2	not assigned.unknown		43	5	18.1	8.57	21.01
Q9LHZ7	at3g03050	10.2.1	cell wall.cellulose synthesis.cellulose synthase	Cellulose synthase-like protein D2	21	19	130.1	7.55	80.34
Q9LI02	at1g31930	30.5	signalling.G-proteins		27	21	97.8	5.71	108.49
Q9LST5	at1g13060	29.5.11.20	protein.degradation.ubiquitin.proteasom	Proteasome subunit beta	51	11	29.9	6.07	39.2
Q9LWR2	at2g25810	34.19.2	transport.Major Intrinsic Proteins.TIP	Probable aquaporin TIP4-3	17	2	25	6.79	5.8
Q9LWS9	at5g17210	35.2	not assigned.unknown		39	3	21.7	7.66	21.3
Q9MB13	at1g77510	21.1	redox.thioredoxin	Protein disulfide isomerase	54	14	33.4	4.96	41.01
Q9S7C5	at3g25800	29.4	protein.postranslational modification	Phosphatase 2A regulatory A subunit	59	23	65.7	5.03	149.75
Q9SDK0	at4g15930	31.1	cell.organisation	Dynein light chain	38	4	14.2	8.15	14.17
Q9SDK4	at4g02080	30.5	signalling.G-proteins	GTP-binding protein	74	13	21.9	6.8	79.56
Q9SLX0	at3g06720	29.3.1	protein.targeting.nucleus	Importin subunit alpha-1b	44	15	58.5	5.31	52.35
Q9SSX0	at4g28950	30.5	signalling.G-proteins	Rac-like GTP-binding protein 1	54	11	23.7	9.11	43.73
Q9ST82	at1g71695	26.12	misc.peroxidases	Peroxidase	30	6	34.8	7.88	22.28
Q9XEA6	at4g14880	13.1.5.3.1	amino acid metabolism.synthesis.serine-glycine-cysteine group.cysteine.OASTL	Cysteine synthase	12	3	33.8	5.43	8.44
Q9XEA8	at4g14880	13.1.5.3.1	amino acid metabolism.synthesis.serine-glycine-cysteine group.cysteine.OASTL	Cysteine synthase	29	6	34.3	5.41	20.13
Q9XIS7	at2g37170	34.19.1	transport.Major Intrinsic Proteins.PIP	Water channel protein (Fragment)	45	7	19.3	10.07	594.26
Q9ZRJ5	at4g17260	5.1	fermentation.LDH	L-lactate dehydrogenase	24	5	38.1	6.7	20.38
Q9ZWR4	at5g53480	29.3.1	protein.targeting.nucleus	Importin-beta N-terminal domain containing protein	25	13	96.1	4.72	44.29
Q9ZWR5	at3g08947	29.3.1	protein.targeting.nucleus	Importin beta 1	35	20	95.6	4.77	86.76
T1T4Y0	at4g20940	30.2.3	signalling.receptor kinases.leucine rich repeat III	GHR1 protein	48	36	113.6	6.09	541.16
