# Supplementary material for: Proteomics Analysis of Plasma Membrane Fractions of the Root, Leaf, and Flower of Rice
Source: Int J Mol Sci. 2020 Sep 23;21(19):6988. doi: 10.3390/ijms21196988 (PMC7583858; doi:10.3390/ijms21196988)
Supplement: Supplementary file 1 [file ijms-21-06988-s001.zip › Supplement Table 6.xlsx]

## Sheet: Sheet1
Table S6. Commonly-accumulated-proteins in the plasma-membrane fractions of the five rice organs evaluated.
No	Accession	Description
1	B8B5T6	Xylose isomerase
2	A0A0E0HJW3	X8 domain-containing protein
3	A2X0Q5	X8 domain-containing protein
4	A0A0E0HHV3	WD_REPEATS_REGI
5	A0A0E0IJD3	WD_REPEATS_REGI
6	A2WTW6	WD_REPEATS_REGI
7	A2YJV9	WD_REPEATS_REGI
8	B8BF66	WD_REPEATS_REGI
9	Q9XIS7	Water channel protein (Fragment)
10	Q93X08	UTP--glucose-1-phosphate uridylyltransferase
11	A2XH67	t-SNARE coiled-coil homology domain-containing protein
12	B9FQW5	t-SNARE coiled-coil homology domain-containing protein
13	A0A0E0G7F6	Tr-type G domain-containing protein
14	B8BNF7	Tr-type G domain-containing protein
15	B7ENG6	Translocon-associated protein subunit beta
16	Q8GRK9	Trafficking protein particle complex subunit
17	B9F287	TPR_REGI
18	B8AIH4	TIP120 domain-containing protein
19	Q0D840	Thioredoxin H1
20	A2Y0T3	Thioredoxin
21	B8ALD1	Thioredoxin
22	Q653F6	T-complex protein 1 subunit eta
23	P31924	Sucrose synthase 1
24	A2YA91	Sucrose synthase
25	A2YLP5	SH3 domain-containing protein
26	A0A0P0Y248	Serine hydroxymethyltransferase
27	Q6Z8F5	Secretory carrier-associated membrane protein 5
28	B8AZR2	Secretory carrier-associated membrane protein
29	A0A0E0IEE9	SBP-type domain-containing protein
30	A0A0E0IF31	S-acyltransferase
31	A0A0E0GSK3	S5A_REDUCTASE domain-containing protein
32	B9F6V9	S5 DRBM domain-containing protein
33	A0A0E0FZ84	S10_plectin domain-containing protein
34	A2XFL2	S1 motif domain-containing protein
35	Q10GJ5	Roothairless 1, putative, expressed
36	A0A0E0IML6	RH
37	Q5ZAJ0	Respiratory burst oxidase homolog protein B
38	A0A0E0GW59	Receptor-like serine/threonine-protein kinase
39	Q7EZ32	Receptor-like serine/threonine-protein kinase
40	P40393	Ras-related protein RIC2
41	Q6ZKZ4	ras-related protein
42	Q6ZHA3	Rac-like GTP-binding protein 6
43	Q6EP31	Rac-like GTP-binding protein 5
44	Q654U8	fructose 6-phosphate 1-phosphotransferase subunit beta
45	A3A366	Pyr_redox_2 domain-containing protein
46	Q850L6	Putative oligopeptide transporter protein
47	Q7XIK7	Putative guanine nucleotide-exchange protein GEP2
48	Q69UK6	Putative C2 domain-containing protein
49	Q8S3N4	Putative amylogenin
50	Q8H7M0	Putative adapter protein SPIKE1
51	B9EXN4	Protein R
52	A0A0E0G240	Protein kinase domain-containing protein
53	A0A0E0G262	Protein kinase domain-containing protein
54	A0A0E0G2Y4	Protein kinase domain-containing protein
55	A0A0E0GII5	Protein kinase domain-containing protein
56	A0A0E0HJY2	Protein kinase domain-containing protein
57	A0A0E0IVU4	Protein kinase domain-containing protein
58	A2XD99	Protein kinase domain-containing protein
59	A3CA80	Protein kinase domain-containing protein
60	B8A738	Protein kinase domain-containing protein
61	B8B954	Protein kinase domain-containing protein
62	B9FT27	Protein kinase domain-containing protein
63	B9G4W2	Protein DET
64	Q0D673	protein phosphatase 2C 62
65	Q65XA0	glutathione S-transferase DHAR1, cytosolic
66	Q6YVM4	cellulose synthase A catalytic subunit 6
67	Q84VG0	calcium-binding protein CML7
68	A0A3Q8M3I0	14-3-3 like protein
69	A0A0E0G8U5	14_3_3 domain-containing protein
70	A0A0E0J2Y2	14_3_3 domain-containing protein
71	A2YWB4	14_3_3 domain-containing protein
72	Q6K215	Probable aquaporin PIP2-2
73	Q8H5N9	Probable aquaporin PIP2-1
74	B8AUF1	PPM-type phosphatase domain-containing protein
75	Q01KM8	Plasma membrane ATPase
76	Q8L6I1	Plasma membrane ATPase
77	Q8L6I2	Plasma membrane ATPase
78	B8B6R2	Phytocyanin domain-containing protein
79	B9G5Q3	Phospholipid-transporting ATPase
80	P93844	Phospholipase D alpha 2
81	B8BE27	Phospholipase D
82	A0A0E0IT22	Phosphoinositide phospholipase C
83	Q6Z3Y9	Phosphoinositide phospholipase C
84	Q6H6C7	Phosphoglycerate kinase
85	Q9S7C5	Phosphatase 2A regulatory A subunit
86	P14717	Phenylalanine ammonia-lyase
87	A0A0E0G9X9	PfkB domain-containing protein
88	A0A0E0I6J4	PfkB domain-containing protein
89	A0A0E0FQY3	Peroxiredoxin
90	A2YXU4	PER
91	Q7F1F2	Peptidylprolyl isomerase
92	Q40673	Peptidyl-prolyl cis-trans isomerase
93	Q5Z9H9	Peptidyl-prolyl cis-trans isomerase
94	A0A516UX48	Peptidase T1 family
95	A0A0E0H1D3	PCI domain-containing protein
96	A0A0E0J487	Patatin
97	Q7XC37	Nucleoside diphosphate kinase
98	B9G6B3	Nascent polypeptide-associated complex subunit beta
99	Q851Y9	Nascent polypeptide-associated complex subunit beta
100	Q7X7K8	NADPH--cytochrome P450 reductase
101	B8AL25	NAD(P)-bd_dom domain-containing protein
102	Q8RUI4	NAC transcription factor
103	A2YRD4	MSP domain-containing protein
104	A0A0E0H718	MPN domain-containing protein
105	M1SX00	Mitogen activated protein kinase kinase kinase 27
106	A0A0E0G607	MHD domain-containing protein
107	A2XCK8	MFS domain-containing protein
108	Q10BJ6	Methylenetetrahydrofolate reductase
109	A0A0E0H002	Membrane-anchored ubiquitin-fold protein
110	Q8LHG0	Membrane protein-like
111	Q69U53	MAP3K-like protein
112	Q10D38	Magnesium transporter MRS2-I
113	Q7XV05	LRR receptor kinase SERK2
114	B8BB68	LRR receptor kinase BAK1
115	A2YVL4	Lipocln_cytosolic_FA-bd_dom domain-containing protein
116	Q84VG3	Leucine-rich repeat transmembrane protein kinase
117	Q2QYY2	Leucine-rich repeat family protein
118	A2XNS5	LEA_2 domain-containing protein
119	Q948T6	Lactoylglutathione lyase
120	Q6Z901	Kinesin light chain-like protein
121	A0A0E0FQE3	Isocitrate dehydrogenase [NADP]
122	Q69SU0	Inositol 5-phosphatase 3-like protein
123	Q6L4S3	Hypersensitive-induced response protein-like protein 1
124	Q6ZIV7	Hypersensitive-induced response protein 1
125	E6Y8C3	HRL protein
126	Q53NC9	Harpin-induced protein 1 (Hin1), putative
127	O49148	Harpin induced gene 1 homolog
128	A0A0E0HEJ9	Guanosine nucleotide diphosphate dissociation inhibitor
129	Q40687	Guanine nucleotide-binding protein subunit beta
130	A2Y3B5	Guanine nucleotide-binding protein alpha-1 subunit
131	Q9SDK4	GTP-binding protein
132	B5BQV2	GTP-binding nuclear protein
133	A6N098	Gpi-anchored protein (Fragment)
134	A0A0E0FRY6	Glycylpeptide N-tetradecanoyltransferase
135	Q6ASX7	Glycin-rich RNA-binding protein
136	Q0JJ25	Glutathione S-transferase 2
137	A0A0E0GMK1	Glutathione peroxidase
138	T1T4Y0	GHR1 protein
139	Q0J5J5	G-box binding factor
140	Q0JCM0	G-box binding factor
141	A2YXG3	G
142	A0A0E0HE79	Fructose-bisphosphate aldolase
143	A0A1L2JKJ5	Fructose-bisphosphate aldolase
144	A0A0E0HGH2	Flavodoxin-like domain-containing protein
145	A0A0E0HJV0	FKS1_dom1 domain-containing protein
146	A0A0E0IK55	FKS1_dom1 domain-containing protein
147	B8B1K5	FKS1_dom1 domain-containing protein
148	B9FAH6	FKS1_dom1 domain-containing protein
149	Q2QNV2	Fiber protein Fb19, putative, expressed
150	A2YTW2	Fasciclin-like arabinogalactan-protein-like
151	A3ADQ4	FAS1 domain-containing protein
152	A2Z6Y9	FAD-binding PCMH-type domain-containing protein
153	A0A0E0H7Z0	Exocyst subunit Exo70 family protein
154	Q69PQ1	Exocyst complex component Sec8-like
155	Q01JZ7	Exocyst complex component SEC5
156	Q2QV94	Exocyst complex component 5
157	B9FY61	eRF1_1 domain-containing protein
158	A2XF36	ENTH domain-containing protein
159	B8AR37	Endoglucanase
160	Q5N7W3	protein glycosyltransferase subunit 2
161	B9FW46	protein glycosyltransferase 48 kDa subunit
162	A2ZC27	Dirigent protein
163	B8B6K1	Dirigent protein
164	A2YX87	Cytochrome b561 domain-containing protein
165	A2XZJ1	Cytochrome b5 heme-binding domain-containing protein
166	B8BHW2	Cytochrome b5 heme-binding domain-containing protein
167	A2WZK1	Cytochrome b5
168	A0A0E0GE00	CYT
169	B8AY43	CULLIN_2 domain-containing protein
170	Q6Z382	Coatomer subunit gamma-2
171	Q8H852	Coatomer subunit gamma-1
172	A0A0E0H5V1	Coatomer subunit epsilon
173	A3CE52	Clathrin heavy chain
174	A0A0E0HA89	Cellulose synthase
175	A0A0E0HLW2	Cellulose synthase
176	A0A4D6C9S8	CDC48E
177	A0A0E0GL95	CASP-like protein
178	Q5VS79	Calmodulin-binding protein-like
179	Q6ETD9	Calmodulin-binding protein-like
180	Q10NP2	Calcium-binding EF hand family protein
181	B8B4A6	C2 domain-containing protein
182	A2Y470	C
183	Q75I95	BRASSIN
184	Q8RZQ8	Bidirectional sugar transporter SWEET1a
185	Q75I94	Beta-glucosidase 8
186	A0A0E0GMI5	Beta-adaptin-like protein
187	Q01J03	B0806H07.1 protein
188	B8AIF2	Auxin efflux carrier component
189	Q9AUQ7	Atypical receptor-like kinase MARK
190	Q93VT8	ATP-citrate synthase beta chain protein 1
191	A1YQJ2	Aspartate aminotransferase
192	A0A345YV75	Ascobate peroxidase
193	B9FAE7	AP-2 complex subunit alpha
194	A3CFV5	AP complex subunit sigma
195	Q6H450	Annexin
196	Q6Z6A7	Annexin
197	B9EYE7	AMP-binding domain-containing protein
198	Q6Z6L4	Aminopeptidase M1-A
199	B8AEU9	Aldo_ket_red domain-containing protein
200	A0A0E0J1P0	Adenosylhomocysteinase
201	A3BZM4	Abhydrolase_3 domain-containing protein
202	A2YQI8	AB hydrolase-1 domain-containing protein
203	B9F8R5	AAI domain-containing protein
204	A0A0E0GDS7	AAA domain-containing protein
205	A0A0E0I616	AAA domain-containing protein
206	Q2R0P3	1-acyl-sn-glycerol-3-phosphate acyltransferase PLS1
207	Q8W0J2	1,3-beta-glucan synthase component-like
