# Supplementary material for: Proteomics Analysis of Plasma Membrane Fractions of the Root, Leaf, and Flower of Rice
Source: Int J Mol Sci. 2020 Sep 23;21(19):6988. doi: 10.3390/ijms21196988 (PMC7583858; doi:10.3390/ijms21196988)
Supplement: Supplementary file 1 [file ijms-21-06988-s001.zip › Supplement Table 7.xlsx]

## Sheet: Sheet1
Table S7.Organ-specific-proteins in the plasma-membrane fractions of the five rice organs evaluated.
Organs	No	Accession	Description
R	1	A0A0E0GQZ5	AA_permease_C domain-containing protein
R	2	Q6ESZ0	AAA ATPase domain-like protein
R	3	B8A9S1	AAA domain-containing protein
R	4	B8AGL8	AAA domain-containing protein
R	5	B8B4X6	AB hydrolase-1 domain-containing protein
R	6	B9FF26	AB hydrolase-1 domain-containing protein
R	7	A0A0E0GKU4	ABC transporter domain-containing protein
R	8	A0A0E0IL47	ABC transporter domain-containing protein
R	9	B8BAI3	ABC transporter domain-containing protein
R	10	Q8GU83	ABC transporter G family member 41
R	11	A0A0E0IDB6	Abhydrolase_3 domain-containing protein
R	12	Q5JNT2	Acyl transferase 4
R	13	Q6H511	ALA-interacting subunit
R	14	Q338N8	Alanine aminotransferase
R	15	B9FVX6	Aldedh domain-containing protein
R	16	Q10C90	Aldehyde oxidase 1, putative, expressed
R	17	B8BIW4	Alpha-L-AF_C domain-containing protein
R	18	A2X3V3	Aminotran_1_2 domain-containing protein
R	19	A0A0E0GW60	Ammonium transporter
R	20	A0A0E0HFS7	Ammonium transporter
R	21	A2X7B7	Ammonium transporter
R	22	Q6K9G3	Ammonium transporter 1 member 3
R	23	A2ZBG9	Apple domain-containing protein
R	24	I6QM82	Aquaporin
R	25	Q8GRT8	Aquaporin PIP2-4
R	26	A0A543H3V1	ATP synthase F1 subcomplex beta subunit
R	27	A0A560MMI5	ATP-binding cassette subfamily B protein
R	28	Q65X97	ATP-dependent 6-phosphofructokinase
R	29	Q5N892	Auxin transporter-like protein 1
R	30	A2WYS1	C2 domain-containing protein
R	31	A0A0E0GIG9	Calcium-transporting ATPase
R	32	Q7XPU9	Casparian strip membrane protein 1
R	33	A0A0E0HBE5	CASP-like protein
R	34	B8A865	CASP-like protein
R	35	A0A0P0WB66	CASP-like protein (Fragment)
R	36	Q2QM58	Cation/hydrogen exchanger
R	37	A2XF96	Cation_ATPase_N domain-containing protein
R	38	Q8RU51	Cellulase containing protein, expressed
R	39	A0A542U635	CHAT domain-containing protein
R	40	A0A0E0I9Y9	Chloride channel protein
R	41	Q8H5Y4	CHP-rich zinc finger protein-like
R	42	Q6ZHS4	Cinnamyl alcohol dehydrogenase 2
R	43	Q6Z2X6	Cycloartenol synthase
R	44	A2WXW5	Cytochrome b561 and D
R	45	A3AC42	Diacylglycerol kinase
R	46	A0A0P0XSY5	Dirigent protein
R	47	A2ZC34	Dirigent protein
R	48	Q0IYD0	Dirigent protein
R	49	Q53NQ9	Dirigent protein
R	50	A0A542RVQ2	DNA polymerase-3 subunit gamma/tau
R	51	B9FHF3	DnaJ protein ERDJ3B
R	52	A0A0E0FTA5	FKS1_dom1 domain-containing protein
R	53	B9F4P8	FKS1_dom1 domain-containing protein
R	54	A0A542GZL8	Flagellin
R	55	A0A0E0GJ92	GL
R	56	A2XE98	GL
R	57	B8AJN3	Glutamine synthetase
R	58	P14656	Glutamine synthetase cytosolic isozyme 1-1
R	59	Q7XU04	Glutathione peroxidase
R	60	B8AUM3	Glyco_transf_28 domain-containing protein
R	61	A3BHG1	GSDH domain-containing protein
R	62	A2X6R3	High-affinity nitrate transporter
R	63	Q94JG1	High-affinity nitrate transporter 2.3
R	64	Q8GSD9	Inorganic phosphate transporter 1-2
R	65	Q6H3Z3	Iron-phytosiderophore transporter YSL15
R	66	A2YAW6	Jacalin-type lectin domain-containing protein
R	67	Q6ZIQ8	Lectin receptor kinase 1
R	68	L0P128	Low silicon transporter 2
R	69	Q2RAW8	Major facilitator superfamily antiporter
R	70	Q7FMW2	MDR-like ABC transporter
R	71	Q5ZDA3	Membrane protein-like
R	72	A0A1Y1B6E8	Metal transporter
R	73	Q8W162	Methylthioadenosine/S-adenosyl homocysteine nucleosidase
R	74	Q7XR61	Methylthioribose kinase 1
R	75	A0A0E0GGF5	Methyltransferase
R	76	A2X6C2	MFS domain-containing protein
R	77	B8AUS1	MFS domain-containing protein
R	78	B9FNT1	MHD domain-containing protein
R	79	B9F0L1	ML
R	80	A0A542QEY3	Molecular chaperone DnaK
R	81	A0A0E0HDL7	NAC-A/B domain-containing protein
R	82	Q2QZS9	NB-ARC domain containing protein
R	83	Q2R8J6	NBS-LRR type disease resistance protein
R	84	Q93XI4	N-carbamoylputrescine amidase
R	85	A2XFU4	Nicotianamine synthase 1
R	86	Q10MI9	Nicotianamine synthase 2
R	87	Q6AVV6	Nitrate transporter, putative
R	88	A0A0E0JBR1	Non-specific serine/threonine protein kinase
R	89	A0A0E0IF07	NTF2 domain-containing protein
R	90	B9FLX9	Nucleoside diphosphate kinase
R	91	Q5U1I4	Peroxidase
R	92	A2Z893	PHB domain-containing protein
R	93	Q6F357	Phospholipase A1-II 7
R	94	A2Y0V0	Phospholipase D
R	95	A0A345DF68	Phospholipase D alpha1 (Fragment)
R	96	B8ANG4	Phospholipid-transporting ATPase
R	97	B9FJZ9	Phospholipid-transporting ATPase
R	98	A0A0E0H6C1	Phytocyanin domain-containing protein
R	99	B8ASR1	PKS_ER domain-containing protein
R	100	B8A7Y9	Poly [ADP-ribose] polymerase
R	101	P0C550	Potassium channel AKT1
R	102	Q6ETN3	Probable 4-coumarate--CoA ligase 3
R	103	Q7XUA6	Probable aquaporin PIP2-3
R	104	Q7XKF4	metal-nicotianamine transporter YSL13
R	105	Q53J34	Protein kinase
R	106	A0A0E0G1T0	Protein kinase domain-containing protein
R	107	A0A0E0GGC4	Protein kinase domain-containing protein
R	108	A0A0E0I8A3	Protein kinase domain-containing protein
R	109	A2YHZ8	Protein kinase domain-containing protein
R	110	A2YZH5	Protein kinase domain-containing protein
R	111	A2ZN24	Protein kinase domain-containing protein
R	112	A3AQT8	Protein kinase domain-containing protein
R	113	A3BXZ7	Protein kinase domain-containing protein
R	114	B8B033	Protein kinase domain-containing protein
R	115	B9FLV4	Protein kinase domain-containing protein
R	116	A0A0P0VWB1	Protein YIPF (Fragment)
R	117	Q6K482	Putative D-protein
R	118	Q9XEN0	Putative farnesyl pyrophosphate synthase
R	119	Q6YUU5	Putative multidrug resistance protein
R	120	Q65X94	Putative receptor like protein kinase
R	121	Q75KZ6	Putative receptor protein kinase
R	122	A2YY23	Pyr_redox_2 domain-containing protein
R	123	B8AT43	RH
R	124	A2ZPA4	S5A_REDUCTASE domain-containing protein
R	125	Q75H81	Serpin-ZXA
R	126	Q7F7Z7	acyl-coA dehydrogenase
R	127	A3AF34	STAS domain-containing protein
R	128	B8AQ29	STAS domain-containing protein
R	129	B9FUI9	SWIM-type domain-containing protein
R	130	B8ADG2	Thioredoxin domain-containing protein
R	131	Q2R3Q9	Transferase family protein, putative, expressed
R	132	A0A3N1DRC0	Tripeptidyl-peptidase C
R	133	A2XMP2	t-SNARE coiled-coil homology domain-containing protein
R	134	Q7XBS0	Urea-proton symporter DUR3
ES	1	Q6ZHG2	1-aminocyclopropane-1-carboxylate oxidase
ES	2	P0C5C9	1-Cys peroxiredoxin A
ES	3	Q8LQT7	3-ketoacyl-CoA synthase
ES	4	A2WLY6	AA_permease_C domain-containing protein
ES	5	Q8GU84	ABC transporter G family member 48
ES	6	A3BMQ7	Abhydrolase_3 domain-containing protein
ES	7	A0A3N1M546	Acyl transferase domain-containing protein
ES	8	Q6ZG90	ATP synthase
ES	9	P0C520	ATP synthase subunit alpha, mitochondrial
ES	10	Q7XI09	C
ES	11	A0A0R7FMX6	Catalase
ES	12	Q84R32	CBS domain containing protein, expressed
ES	13	B7ER70	cDNA clone:J023145D07, full insert sequence
ES	14	D3U2G0	Defective in cullin neddylation protein
ES	15	Q9AUN8	Dehydration stress-induced protein
ES	16	B8AS57	protein glycosyltransferase subunit 1
ES	17	A0A2U1ESS9	dTDP-glucose 4,6-dehydratase
ES	18	A0A0E0H7J5	DUF3700 domain-containing protein
ES	19	A3AML2	DUF3700 domain-containing protein
ES	20	A2Y3J4	Epimerase domain-containing protein
ES	21	B9FWN0	FAD-binding PCMH-type domain-containing protein
ES	22	A2XE45	GL
ES	23	A0A0E0HP64	Glycosyltransferase
ES	24	A0A0E0IC50	H15 domain-containing protein
ES	25	Q851L5	IAA-amino acid hydrolase ILR1-like 3
ES	26	B8A8X6	J domain-containing protein
ES	27	P29250	Linoleate 9S-lipoxygenase 2
ES	28	A0A0E0H008	Lipoyl-binding domain-containing protein
ES	29	Q6YW97	MAP3K protein kinase-like protein
ES	30	F1DK64	MBF1 transcription factor (Fragment)
ES	31	A2YVH0	NADH-u_ox-rdase domain-containing protein
ES	32	A3CJT6	Nodulin-like domain-containing protein
ES	33	Q53MW2	Non-specific lipid-transfer protein
ES	34	A0A0E0H2B2	PCI domain-containing protein
ES	35	A0A0E0IFI4	PCI domain-containing protein
ES	36	A0A0E0I901	Plasma membrane ATPase
ES	37	A2Y8H0	PNP_UDP_1 domain-containing protein
ES	38	A0A0E0H6P5	Polysacc_synt_4 domain-containing protein
ES	39	Q8H6G8	Probable inorganic phosphate transporter 1-8
ES	40	Q0JD42	Protein disulfide isomerase-like 5-2
ES	41	A0A0E0HUJ9	Protein kinase domain-containing protein
ES	42	A0A0E0I8B1	Protein kinase domain-containing protein
ES	43	A2XMG6	Protein kinase domain-containing protein
ES	44	B8APB2	Protein kinase domain-containing protein
ES	45	B8B032	Protein kinase domain-containing protein
ES	46	Q2R4A0	Protein transport protein Sec24-like CEF
ES	47	Q6ZBF6	Proton pump-interactor BIP131
ES	48	Q655N4	Putative heat-shock protein
ES	49	A0A1V1H9A1	Putative long chain acyl-CoA synthetase
ES	50	B9FT10	Pyr_redox_2 domain-containing protein
ES	51	Q84QT9	fructose 6-phosphate 1-phosphotransferase subunit alpha
ES	52	B7EQR6	Pyruvate decarboxylase
ES	53	A0A0P0VHE6	Reticulon-like protein (Fragment)
ES	54	Q2A0M6	Root uracil permease 1
ES	55	A0A0E0H9A1	Serine/threonine-protein phosphatase
ES	56	A2XEW6	SHSP domain-containing protein
ES	57	A0A0E0GHZ2	STAS domain-containing protein
ES	58	A0A0E0GJF5	Transmembrane 9 superfamily member
ES	59	A2Y6S2	UBD domain-containing protein
ES	60	A0A0E0IQE5	Ubiquitin-fold modifier-conjugating enzyme 1
ES	61	A0A0E0FVR7	Usp domain-containing protein
ES	62	A0A0E0I5K1	Usp domain-containing protein
ES	63	B8AMX7	WD_REPEATS_REGI
ES	64	B9G8W3	X8 domain-containing protein
GL	1	Q8W426	21D7
GL	2	A2XE10	3-ketoacyl-CoA synthase
GL	3	A3ABM0	4-hydroxy-4-methyl-2-oxoglutarate aldolase
GL	4	Q2QLJ0	9,10-9',10' carotenoid cleavage dioxygenase 1
GL	5	A0A0E0H1Z7	Aa_trans domain-containing protein
GL	6	B8AQ38	AA_TRNA_LIGASE_II domain-containing protein
GL	7	A0A0E0HVR0	AAA domain-containing protein
GL	8	A3BXL8	ABC transporter G family member 53
GL	9	Q2QT07	ABC-2 type transporter family protein
GL	10	A2ZBV1	Abscisic stress-ripening protein 5
GL	11	Q84UX4	Alanine aminotransferase
GL	12	Q2QX58	AMP-binding enzyme family protein
GL	13	Q6EPJ0	Ankyrin-like protein
GL	14	A0A0E0I7U2	B box-type domain-containing protein
GL	15	Q9XJ19	Caffeoyl-CoA
GL	16	Q10QH3	CASP-like protein
GL	17	A0A0E0HA21	CBM20 domain-containing protein
GL	18	A0A0E0GVM8	Chalcone-flavonone isomerase family protein
GL	19	A2ZHF9	Chalcone-flavonone isomerase family protein
GL	20	A0A0E0GGT4	CitMHS domain-containing protein
GL	21	B9FRG1	Coatomer subunit beta'
GL	22	A0A0E0ITF8	Cyanate hydratase
GL	23	A0A0E0FZP6	Cysteine synthase
GL	24	A0A0E0IZM6	Dirigent protein
GL	25	A0A0E0J4Y3	Dirigent protein
GL	26	Q2QX08	Dirigent protein
GL	27	Q306J3	Dirigent protein
GL	28	Q8RYA7	Drought-induced S-like ribonuclease
GL	29	A0A0E0G121	DUF5311 domain-containing protein
GL	30	B8AW31	Endo/exonuclease/phosphatase domain-containing protein
GL	31	B8B8E9	Epimerase domain-containing protein
GL	32	Q9M5J1	Fatty acid alpha-oxidase
GL	33	B8AST6	Fatty acyl-CoA reductase
GL	34	Q7G602	Flavonoid 3'-monooxygenase CYP75B3
GL	35	Q6H7M1	Fumarylacetoacetase
GL	36	B8AFU0	GLTP domain-containing protein
GL	37	A0A0E0H6Y4	Glutamine synthetase
GL	38	Q8S718	Glutathione S-transferase GSTU6
GL	39	A2Y2C4	Glyco_hydro_18 domain-containing protein
GL	40	Q5VME5	Glycosyltransferase
GL	41	A3CJV0	GSDH domain-containing protein
GL	42	Q259Q6	H0306F12.7 protein
GL	43	A0A0E0GX29	HATPase_c domain-containing protein
GL	44	A3BUJ5	HATPase_c domain-containing protein
GL	45	Q2RAU4	HEAT repeat family protein, expressed
GL	46	Q10FT7	Hsp20/alpha crystallin family protein
GL	47	Q337I1	IAP100, putative, expressed
GL	48	Q75LQ8	ICE-like protease p20 domain containing protein
GL	49	A0A0E0GQ62	Inositol-1-monophosphatase
GL	50	A0A542QR69	Intein/RHS repeat-associated protein
GL	51	Q2R0A3	Leucine Rich Repeat family protein, expressed
GL	52	A0A0E0FWJ0	LigB domain-containing protein
GL	53	A2X753	Lipocln_cytosolic_FA-bd_dom domain-containing protein
GL	54	Q7FAT9	Malate dehydrogenase
GL	55	Q5JNA0	Malic enzyme
GL	56	A2XLE8	Matrin-type domain-containing protein
GL	57	Q8GU72	MDR-like ABC transporter
GL	58	A0A0E0ISM7	MFS domain-containing protein
GL	59	B9FFH1	MFS domain-containing protein
GL	60	B8AWD9	MHD domain-containing protein
GL	61	A0A0E0IUP1	NADPH-protochlorophyllide oxidoreductase
GL	62	Q7XXR8	Nascent polypeptide associated complex alpha chain
GL	63	A0A0E0I688	Nicalin
GL	64	A0A0E0FF08	NmrA domain-containing protein
GL	65	A2XMZ5	Nodulin-like domain-containing protein
GL	66	A2ZAT0	Non-specific lipid-transfer protein 2
GL	67	A2ZLE4	Nucleoside diphosphate kinase
GL	68	A0A0E0H9D1	PDZ domain-containing protein
GL	69	A2XD20	Peptidase S59 domain-containing protein
GL	70	A0A0E0HD43	Peptidase_M24 domain-containing protein
GL	71	Q657L8	Peptidylprolyl isomerase
GL	72	Q5JMS4	Peroxidase
GL	73	Q9AS12	Peroxidase
GL	74	B8B7C5	Peroxisomal (S)-2-hydroxy-acid oxidase GL
GL	75	Q10SM7	Peroxisomal membrane protein 11-1
GL	76	A0A0E0FWY6	PfkB domain-containing protein
GL	77	A0A0E0H385	Phenylalanine ammonia-lyase
GL	78	Q2QPR0	Phenylalanine ammonia-lyase
GL	79	A0A0P0WP33	Phosphoglycerate kinase
GL	80	A2ZLN5	Phosphoinositide phospholipase C
GL	81	B8A8C9	Phospholipase A1-II 5
GL	82	Q5NAI4	Phospholipase A1-II 5
GL	83	A0A0E0GM05	Phospholipid-transporting ATPase
GL	84	Q8GRU9	Phosphoribulokinase
GL	85	B8B9C4	PKS_ER domain-containing protein
GL	86	Q651D5	Probable aquaporin PIP2-7
GL	87	Q7XMK3	ascorbate-specific transmembrane electron transporter 2
GL	88	A0A542T8X1	Prolyl-tRNA synthetase
GL	89	A0A0E0GPW9	Protein DET
GL	90	Q10LH8	Protein kinase domain containing protein
GL	91	A0A0E0IGF8	Protein kinase domain-containing protein
GL	92	A2XHN5	Protein kinase domain-containing protein
GL	93	A3ADU2	Protein kinase domain-containing protein
GL	94	B8AZB0	Protein kinase domain-containing protein
GL	95	B8BER3	Protein kinase domain-containing protein
GL	96	B9F866	Protein kinase domain-containing protein
GL	97	B9FNJ0	Protein kinase domain-containing protein
GL	98	B9GD74	Protein kinase domain-containing protein
GL	99	Q5JLL0	Putative dicarboxylate transporter
GL	100	Q5Z589	Putative glucosyltransferase-3
GL	101	Q6H483	non-phototropic hypocotyl 3
GL	102	Q6ZG86	Ras-GTPase activating protein SH3 domain-binding protein 2
GL	103	Q6ESI8	Putative UDP-glucose:glycoprotein glucosyltransferase
GL	104	A0A0E0H7T1	RCK N-terminal domain-containing protein
GL	105	A0A0E0FWT5	Receptor-like serine/threonine-protein kinase
GL	106	Q8H821	Receptor-like serine/threonine-protein kinase
GL	107	A0A0E0FG07	Reticulon-like protein
GL	108	A2XAH0	Rieske domain-containing protein
GL	109	A0A0E0HX24	Sm domain-containing protein
GL	110	Q6K973	Sucrose synthase 6
GL	111	A0A0E0HAY1	TPR_REGI
GL	112	B8ABD8	TPT domain-containing protein
GL	113	A0A0E0ITU3	U-box domain-containing protein
GL	114	Q5VMI0	UDP-glucose:2-hydroxyflavanone C-glucosyltransferase
GL	115	Q5VRN0	UMP-CMP kinase 1
GL	116	A0A0E0H027	UVR domain-containing protein
GL	117	B8BNQ4	UVR domain-containing protein
GL	118	Q9FTZ6	WAT1-related protein
GL	119	A2X0M6	WD_REPEATS_REGI
LS	1	A0A0E0ILV3	Aa_trans domain-containing protein
LS	2	A0A0E0I476	AB hydrolase-1 domain-containing protein
LS	3	Q8S6F3	ATP synthase subunit beta
LS	4	A0A0E0FSV6	ATP-dependent 6-phosphofructokinase
LS	5	Q5VP70	Auxin efflux carrier component 3a
LS	6	Q84ZE8	Auxin-regulated protein-like
LS	7	A0A0E0IYA6	CASP-like protein
LS	8	A0A0P0VU61	CASP-like protein
LS	9	A0A0P0X004	Cation-transporting ATPase HMA5
LS	10	Q7XKE9	Clathrin light chain 1
LS	11	A3A2Y3	CPSF_A domain-containing protein
LS	12	Q5ZC51	Dipeptide epimerase
LS	13	I1Z695	ERECTA-like kinase
LS	14	B8BN49	Fatty acid hydroxylase domain-containing protein
LS	15	A0A0E0FMP5	FKS1_dom1 domain-containing protein
LS	16	A0A0E0JCV4	GSDH domain-containing protein
LS	17	A2ZFN5	H/ACA ribonucleoprotein complex subunit
LS	18	Q8H6F1	HMG1 protein
LS	19	Q5W7C6	Kinesin-like protein KIN-5A
LS	20	Q10M75	Leucine Rich Repeat family protein
LS	21	B8AKH2	Membrane-anchored ubiquitin-fold protein
LS	22	B8ARA0	MI domain-containing protein
LS	23	B9GE58	NAB domain-containing protein
LS	24	B8BDM6	NPH3 domain-containing protein
LS	25	A0A0E0GIZ6	PCI domain-containing protein
LS	26	Q7XTK0	Peptidyl-prolyl cis-trans isomerase
LS	27	Q6EUS1	Peroxidase
LS	28	Q9ST85	Peroxidase
LS	29	Q2QNK1	Phosphoinositide phospholipase C
LS	30	Q5Z656	Phospholipid-transporting ATPase
LS	31	Q0IV74	PRA1 family protein
LS	32	Q7Y1J0	PRA1 family protein
LS	33	Q6I588	Probable protein ABIL4
LS	34	A0A0E0FJL9	Protein kinase domain-containing protein
LS	35	A0A0E0I9V6	Protein kinase domain-containing protein
LS	36	A2X7Y3	Protein kinase domain-containing protein
LS	37	A2ZX29	Protein kinase domain-containing protein
LS	38	A3AH11	Protein kinase domain-containing protein
LS	39	Q0D5W6	Protein translation factor SUI1 homolog
LS	40	Q0D921	Purple acid phosphatase (Fragment)
LS	41	Q6YWF5	Putative pattern formation protein GN
LS	42	Q8RUT5	Putative receptor-like protein kinase
LS	43	Q7XZW7	Putative receptor-like protein kinase 1
LS	44	Q6ASU8	Putative translational activator
LS	45	A3ACJ2	Rab-GAP TBC domain-containing protein
LS	46	A0A0E0H0N5	Receptor-like serine/threonine-protein kinase
LS	47	A0A0E0I6A3	S-acyltransferase
LS	48	B8ATK5	Secretory carrier-associated membrane protein
LS	49	B9ETF8	Serine/threonine protein phosphatase 2A regulatory subunit
LS	50	A0A0E0FLZ2	Stress-response A/B barrel domain-containing protein
LS	51	Q43009	Sucrose synthase 3
LS	52	A0A0E0GB20	TH1 domain-containing protein
LS	53	A0A0E0I9A8	Thioredoxin domain-containing protein
LS	54	A0A0E0GV03	TPX2 domain-containing protein
LS	55	A0A0E0IDS4	Transmembrane 9 superfamily member
LS	56	A0A0E0HK32	t-SNARE coiled-coil homology domain-containing protein
LS	57	B8A9L0	t-SNARE coiled-coil homology domain-containing protein
LS	58	A0A0E0J5U2	UBA_e1_C domain-containing protein
LS	59	A3CCL0	X8 domain-containing protein
F	1	Q5QNB8	14-3-3-like protein GF14-G
F	2	A0A0E0GJM3	Aa_trans domain-containing protein
F	3	B8ATF5	AA_TRNA_LIGASE_II domain-containing protein
F	4	A0A4U0Q7I4	ABC transporter ATP-binding protein
F	5	B9FJ36	ABC transporter domain-containing protein
F	6	Q01IP6	Aldehyde dehydrogenase
F	7	B8BIY9	Auxin efflux carrier component
F	8	Q5QMT0	Beta-glucosidase 1
F	9	B8AAG7	C2H2-type domain-containing protein
F	10	Q6I587	Calcium-dependent protein kinase 15
F	11	Q8LRD7	CLV1 receptor kinase-like protein
F	12	O04226	Delta-1-pyrroline-5-carboxylate synthase 1
F	13	A2X956	FAS1 domain-containing protein
F	14	Q8VXC4	Glycine rich RNA binding protein
F	15	A3AT07	Glyco_18 domain-containing protein
F	16	B8B082	HABP4_PAI-RBP1 domain-containing protein
F	17	A2WZR6	HECT domain-containing protein
F	18	Q6K6F2	Hydroxyproline-rich glycoprotein-like
F	19	Q33B84	Jacalin-like lectin domain containing protein
F	20	Q8S118	Katanin p60 ATPase-containing subunit A1
F	21	A0A0E0IMP0	Kinesin motor domain-containing protein
F	22	Q7XPJ0	Kinesin-like protein KIN-14I
F	23	Q10LT7	Leucine-rich repeat transmembrane protein kinase
F	24	A0A0E0FS04	Lipase_3 domain-containing protein
F	25	A2XKR5	Lipase_GDSL domain-containing protein
F	26	Q94GX1	Methyltransferase
F	27	A0A0E0HHL5	MHD domain-containing protein
F	28	B9FRK1	Mitogen-activated protein kinase
F	29	A0A0E0G871	NAD(P)-bd_dom domain-containing protein
F	30	D5L9G9	NBS-LRR class disease resistance protein
F	31	Q8GSB5	Nucleoid DNA-binding-like protein
F	32	Q654S1	Peroxidase
F	33	B9FG07	Polyadenylate-binding protein
F	34	A2ZZ61	PRA1 family protein
F	35	Q9LWR2	Probable aquaporin TIP4-3
F	36	A0A0E0HKP1	Proteasome subunit beta
F	37	Q6EU14	Protein argonaute 1A
F	38	Q7XSA2	Protein argonaute 1B
F	39	Q9MB13	Protein disulfide isomerase (Fragment)
F	40	A0A0E0J333	Protein disulfide-isomerase
F	41	Q10DW6	Protein kinase domain containing protein
F	42	A0A0E0G1D0	Protein kinase domain-containing protein
F	43	A0A0E0GIR1	Protein kinase domain-containing protein
F	44	A0A0E0GT29	Protein kinase domain-containing protein
F	45	A0A0E0HLX5	Protein kinase domain-containing protein
F	46	A2WL60	Protein kinase domain-containing protein
F	47	A2YLK0	Protein kinase domain-containing protein
F	48	A2Z3F6	Protein kinase domain-containing protein
F	49	A2ZR53	Protein kinase domain-containing protein
F	50	A3BPL9	Protein kinase domain-containing protein
F	51	B8A8J5	Protein kinase domain-containing protein
F	52	B8AF81	Protein kinase domain-containing protein
F	53	B8B6G3	Protein kinase domain-containing protein
F	54	Q9AVA6	Putative selenium binding protein
F	55	Q69V47	Putative zinc finger and C2 domain protein
F	56	B9FH80	RanBD1 domain-containing protein
F	57	P25766	Ras-related protein RGP1
F	58	B9EUZ0	RING-type E3 ubiquitin transferase
F	59	A2YXK1	S-acyltransferase
F	60	B8BBT7	Serine/threonine protein kinase
F	61	A0A0E0GEY9	Serine/threonine-protein phosphatase
F	62	Q7GC12	Shaggy-related protein kinase gamma
F	63	A2XEX1	SHSP domain-containing protein
F	64	Q651E8	SKP1-like protein 20
F	65	Q69R01	Transmembrane 9 superfamily member
F	66	A0A0E0GYB3	Tr-type G domain-containing protein
F	67	Q10RF6	Viral A-type inclusion protein repeat containing protein
F	68	A2Y727	WPP domain-containing protein
F	69	A0A0E0FSW6	X8 domain-containing protein
R, root; EL, ethiolated leaf; GL, green leaf; LS, leaf sheath; F, flower
