# Supplementary material for: Proteomics Analysis of Plasma Membrane Fractions of the Root, Leaf, and Flower of Rice
Source: Int J Mol Sci. 2020 Sep 23;21(19):6988. doi: 10.3390/ijms21196988 (PMC7583858; doi:10.3390/ijms21196988)
Supplement: Supplementary file 1 [file ijms-21-06988-s001.zip › Supplement Table 8.xlsx]

## Sheet: Transport S8
Supplemental table 11. List of proteins which were grouped into "transport" in plasma membrane of root, ethiolated leaf (EL) and green leaf (GL).
Category	Group	Organ	MapMan Bin	Accession	ATG ID	Mapman description	Other Description
34.1: Transport : p-ATPase
	Root, ES and GL
		Root	34.1	A0A0E0H5I6	at3g01390	transport.p- and v-ATPases	V-type proton ATPase subunit G
		EL	34.1	A0A0E0H5I6	at3g01390	transport.p- and v-ATPases	V-type proton ATPase subunit G
		GL	34.1	A0A0E0H5I6	at3g01390	transport.p- and v-ATPases	V-type proton ATPase subunit G
		Root	34.1	A0A0E0HJ91	at1g12840	transport.p- and v-ATPases	V-type proton ATPase subunit C
		EL	34.1	A0A0E0HJ91	at1g12840	transport.p- and v-ATPases	V-type proton ATPase subunit C
		GL	34.1	A0A0E0HJ91	at1g12840	transport.p- and v-ATPases	V-type proton ATPase subunit C
		Root	34.1	B9G5Q3	at1g59820	transport.p- and v-ATPases	Phospholipid-transporting ATPase
		EL	34.1	B9G5Q3	at1g59820	transport.p- and v-ATPases	Phospholipid-transporting ATPase
		GL	34.1	B9G5Q3	at1g59820	transport.p- and v-ATPases	Phospholipid-transporting ATPase
		Root	34.1	Q651T8	at1g78900	transport.p- and v-ATPases	Os06g0662000 protein
		EL	34.1	Q651T8	at1g78900	transport.p- and v-ATPases	Os06g0662000 protein
		GL	34.1	Q651T8	at1g78900	transport.p- and v-ATPases	Os06g0662000 protein
		Root	34.1	Q8L6I1	at5g62670	transport.p- and v-ATPases	Plasma membrane ATPase
		EL	34.1	Q8L6I1	at5g62670	transport.p- and v-ATPases	Plasma membrane ATPase
		GL	34.1	Q8L6I1	at5g62670	transport.p- and v-ATPases	Plasma membrane ATPase
		Root	34.1	Q8L6I2	at5g62670	transport.p- and v-ATPases	Plasma membrane ATPase
		EL	34.1	Q8L6I2	at5g62670	transport.p- and v-ATPases	Plasma membrane ATPase
		GL	34.1	Q8L6I2	at5g62670	transport.p- and v-ATPases	Plasma membrane ATPase
		Root	34.1	A0A0E0G252	at1g78900	transport.p- and v-ATPases	Uncharacterized protein
		EL	34.1	A0A0E0G252	at1g78900	transport.p- and v-ATPases	Uncharacterized protein
		GL	34.1	A0A0E0G252	at1g78900	transport.p- and v-ATPases	Uncharacterized protein
		Root	34.1.1	A2WTF3	at1g64200	transport.p- and v-ATPases	Uncharacterized protein
		EL	34.1.1	A2WTF3	at1g64200	transport.p- and v-ATPases	Uncharacterized protein
		GL	34.1.1	A2WTF3	at1g64200	transport.p- and v-ATPases	Uncharacterized protein
		Root	34.1.1	Q0JF69	at4g02620	transport.p- and v-ATPases	Os04g0137500 protein
		EL	34.1.1	Q0JF69	at4g02620	transport.p- and v-ATPases	Os04g0137500 protein
		GL	34.1.1	Q0JF69	at4g02620	transport.p- and v-ATPases	Os04g0137500 protein
		Root	34.1.1	B8AAT9	at3g28710	transport.p- and v-ATPases	V-type proton ATPase subunit
		EL	34.1.1	B8AAT9	at3g28710	transport.p- and v-ATPases	V-type proton ATPase subunit
		GL	34.1.1	B8AAT9	at3g28710	transport.p- and v-ATPases	V-type proton ATPase subunit
		Root	34.1.1.1	A0A0E0FS05	at4g38510	transport.p- and v-ATPases	Uncharacterized protein
		EL	34.1.1.1	A0A0E0FS05	at4g38510	transport.p- and v-ATPases	Uncharacterized protein
		GL	34.1.1.1	A0A0E0FS05	at4g38510	transport.p- and v-ATPases	Uncharacterized protein
		Root	34.1.2	Q01KM8	at4g30190	transport.p- and v-ATPases	Plasma membrane ATPase
		EL	34.1.2	Q01KM8	at4g30190	transport.p- and v-ATPases	Plasma membrane ATPase
		GL	34.1.2	Q01KM8	at4g30190	transport.p- and v-ATPases	Plasma membrane ATPase
		Root	34.1.1.3	Q25A69	at3g58730	transport.p- and v-ATPases	H0306F03.5 protein
		EL	34.1.1.3	Q25A69	at3g58730	transport.p- and v-ATPases	H0306F03.5 protein
		GL	34.1.1.3	Q25A69	at3g58730	transport.p- and v-ATPases	H0306F03.5 protein
		Root	34.1.1.6	A0A0E0I240	at3g42050	transport.p- and v-ATPases	V-type proton ATPase subunit H
		EL	34.1.1.6	A0A0E0I240	at3g42050	transport.p- and v-ATPases	V-type proton ATPase subunit H
		GL	34.1.1.6	A0A0E0I240	at3g42050	transport.p- and v-ATPases	V-type proton ATPase subunit H
		Root	34.1.1.1	Q7FV25	at4g38510	transport.p- and v-ATPases	Vacuolar proton pump subunit B
		EL	34.1.1.1	Q7FV25	at4g38510	transport.p- and v-ATPases	Vacuolar proton pump subunit B
		GL	34.1.1.1	Q7FV25	at4g38510	transport.p- and v-ATPases	Vacuolar proton pump subunit B
	Root and GL
		Root	34.1	A0A0E0GJS4	at4g39080	transport.p- and v-ATPases	V-type proton ATPase subunit a
		GL	34.1	A0A0E0GJS4	at4g39080	transport.p- and v-ATPases	V-type proton ATPase subunit a
		Root	34.1	A3BSN0	at3g27870	transport.p- and v-ATPases	Phospholipid-transporting ATPase
		GL	34.1	A3BSN0	at3g27870	transport.p- and v-ATPases	Phospholipid-transporting ATPase
	EL and GL
		EL	34.1	B8BG04	at4g39080	transport.p- and v-ATPases	V-type proton ATPase subunit a
		GL	34.1	B8BG04	at4g39080	transport.p- and v-ATPases	V-type proton ATPase subunit a
	Orgen specific
		Root	34.1	Q6H511	at3g12740	transport.p- and v-ATPases	ALA-interacting subunit
		Root	34.1	B9FJZ9	at3g25610	transport.p- and v-ATPases	Phospholipid-transporting ATPase
		Root	34.1	B8ANG4	at5g04930	transport.p- and v-ATPases	Phospholipid-transporting ATPase
		Root	34.1	A0A0E0G2A0	at1g28220	transport.nucleotides	Uncharacterized protein
		Root	34.1.1.4	B8AAM5	at4g11150	transport.p- and v-ATPases.H+	Uncharacterized protein
		EL	34.1	B8BCN1	at1g28220	transport.nucleotides	Uncharacterized protein
		EL	34.1.2	A0A0E0I901	at4g30190	transport.p- and v-ATPases.H+	Plasma membrane ATPase
		GL	34.1	A0A0E0GM05	at5g04930	transport.p- and v-ATPases	Phospholipid-transporting ATPase
		GL	34.1	Q8L6I3	at5g62670	transport.p- and v-ATPases	Plasma membrane ATPase
34.2: Transport: Sugar
	Root, EL and GL
		Root	34.2	Q6Z401	at1g11260	transporter.sugars	Sugar transport protein MST6
		EL	34.2	Q6Z401	at1g11260	transporter.sugars	Sugar transport protein MST6
		GL	34.2	Q6Z401	at1g11260	transporter.sugars	Sugar transport protein MST6
		Root	34.2	Q6ZFM7	at3g18830	transporter.sugars	Os07g0582400 protein
		EL	34.2	Q6ZFM7	at3g18830	transporter.sugars	Os07g0582400 protein
		GL	34.2	Q6ZFM7	at3g18830	transporter.sugars	Os07g0582400 protein
		Root	34.2	A0A0E0HHC3	at5g15090	transport.porins	Uncharacterized protein
		EL	34.2	A0A0E0HHC3	at5g15090	transport.porins	Uncharacterized protein
		GL	34.2	A0A0E0HHC3	at5g15090	transport.porins	Uncharacterized protein
	Root and EL
		Root	34.2	A0A0E0GIE5	at5g67500	transport.porins	Uncharacterized protein
		EL	34.2	A0A0E0GIE5	at5g67500	transport.porins	Uncharacterized protein
		Root	34.2	Q7EZD7	at1g11260	transporter.sugars	Sugar transport protein MST3
		EL	34.2	Q7EZD7	at1g11260	transporter.sugars	Sugar transport protein MST3
	Root and GL
		Root	34.2	A0A0P0XWP1	at4g35300	transporter.sugars	Os10g0539900 protein (Fragment)
		GL	34.2	A0A0P0XWP1	at4g35300	transporter.sugars	Os10g0539900 protein (Fragment)
		Root	34.2	B8BF82	at4g02050	transporter.sugars	MFS domain-containing protein
		GL	34.2	B8BF82	at4g02050	transporter.sugars	MFS domain-containing protein
	EL and GL
		EL	34.2	Q7XIZ0	at1g30220	transporter.sugars	Os07g0151200 protein
		GL	34.2	Q7XIZ0	at1g30220	transporter.sugars	Os07g0151200 protein
	Organ specific
		Root	34.2	A2X6C2	at1g34580	transporter.sugars	MFS domain-containing protein
		Root	34.2	B8AUS1	at1g34580	transporter.sugars	MFS domain-containing protein
		Root	34.2	Q69NC3	at1g77210	transporter.sugars	Os09g0322000 protein
		GL	34.2	B9FFH1	at1g34580	transporter.sugars	MFS domain-containing protein
		GL	34.2	Q10QG5	at3g18830	transporter.sugars	Mannitol transporter, putative, expressed
		GL	34.2.1	Q10R54	at2g02860	transporter.sugars.sucrose	Sucrose transport protein SUT1
		EL	34.2.1	Q10R54	at2g02860	transporter.sugars.sucrose	Sucrose transport protein SUT1
34.3: Transport : amono acids
	Root, EL and GL
		Root	34.3	A0A0E0I6S3	at5g40780	transport.amino acids	Aa_trans domain-containing protein
		EL	34.3	A0A0E0I6S3	at5g40780	transport.amino acids	Aa_trans domain-containing protein
		GL	34.3	A0A0E0I6S3	at5g40780	transport.amino acids	Aa_trans domain-containing protein
		Root	34.3	A0A0E0HU26	at1g15690	H+ transporting pyrophosphatase	Uncharacterized protein
		EL	34.3	A0A0E0HU26	at1g15690	H+ transporting pyrophosphatase	Uncharacterized protein
		GL	34.3	A0A0E0HU26	at1g15690	H+ transporting pyrophosphatase	Uncharacterized protein
		Root	34.3	Q8H616	at1g15690	H+ transporting pyrophosphatase	Os06g0178900 protein
		EL	34.3	Q8H616	at1g15690	H+ transporting pyrophosphatase	Os06g0178900 protein
		GL	34.3	Q8H616	at1g15690	H+ transporting pyrophosphatase	Os06g0178900 protein
	Root and GL
		Root	34.3	A2X8M8	at1g31830	transport.amino acids	Polyamine transporter PUT1
		GL	34.3	A2X8M8	at1g31830	transport.amino acids	Polyamine transporter PUT1
		Root	34.3	Q5N9H2	at1g44100	transport.amino acids	Os01g0878700 protein
		GL	34.3	Q5N9H2	at1g44100	transport.amino acids	Os01g0878700 protein
		Root	34.3	Q6ZLK8	at5g49630	transport.amino acids	Os07g0134000 protein
		GL	34.3	Q6ZLK8	at5g49630	transport.amino acids	Os07g0134000 protein
	Root and EL
		Root	34.3	Q75U53	at1g15690	H+ transporting pyrophosphatase	Os02g0802500 protein
		EL	34.3	Q75U53	at1g15690	H+ transporting pyrophosphatase	Os02g0802500 protein
	Organ specific
		Root	34.3	A0A0E0GQZ5	at4g21120	transport.amino acids	AA_permease_C domain-containing protein
		Root	34.3	A0A0E0GMV5	at3g13620	transport.amino acids	Uncharacterized protein
		Root	34.3	B9FB84	at2g02040	transport.amino acids	Uncharacterized protein
		GL	34.3	A0A0E0G2N2	at1g15690	transport.H+ transporting pyrophosphatase	Uncharacterized protein
		GL	34.3	A0A0E0H1Z7	at5g09220	transport.amino acids	Aa_trans domain-containing protein
		GL	34.3	A0A0E0IFX7	at2g02040	transport.amino acids	Uncharacterized protein
		EL	34.3	A2WLY6	at2g34960	transport.amino acids	AA_permease_C domain-containing protein
		EL	34.3	B8AKU1	at1g61790	transport.amino acids	Uncharacterized protein
		EL	34.3	Q53JG7	at2g21050	transport.amino acids	Putative auxin transporter-like protein 4
34.4: Transport: Nitrate
	Root and ES
		Root	34.4	Q6ZJR2	at1g12110	transport.nitrate	Putative nitrate transporter
		EL	34.4	Q6ZJR2	at1g12110	transport.nitrate	Putative nitrate transporter
	Organ specific
		Root	34.4	A2X6R3	at5g50200	transport.nitrate	High-affinity nitrate transporter
		Root	34.4	Q94JG1	at1g12940	transport.nitrate	High-affinity nitrate transporter 2.3
		GL	34.4	A0A0E0G8V2	at3g21670	transport.nitrate	Uncharacterized protein
		GL	34.4	Q5JLL0	at2g26690	transport.nitrate	Putative dicarboxylate transporter
34.5: Transport: ammonium
	Root, EL and GL
		Root	34.5	A0A0P0WCF8	at1g64780	transport.ammonium	Ammonium transporter (Fragment)
		EL	34.5	A0A0P0WCF8	at1g64780	transport.ammonium	Ammonium transporter (Fragment)
		GL	34.5	A0A0P0WCF8	at1g64780	transport.ammonium	Ammonium transporter (Fragment)
	Organ specific
		Root	34.5	A0A0E0GW60	at2g38290	transport.ammonium	Ammonium transporter
		Root	34.5	A0A0E0HFS7	at2g38290	transport.ammonium	Ammonium transporter
		Root	34.5	A2X7B7	at4g13510	transport.ammonium	Ammonium transporter
		Root	34.5	Q6K9G3	at4g13510	transport.ammonium	Ammonium transporter 1 member 3
34.6: Transport Sulfate
	Organ specific
		Root	34.6	A3AF34	at1g22150	transport.sulphate	STAS domain-containing protein
		Root	34.6	B8AQ29	at5g10180	transport.sulphate	STAS domain-containing protein
		Root	34.6	Q8H7X3	at1g22150	transport.sulphate	Os03g0195800 protein
		EL	34.6	A0A0E0FSC0	at5g19600	transport.sulphate	STAS domain-containing protein
		EL	34.6	A0A0E0GHZ2	at5g10180	transport.sulphate	STAS domain-containing protein
		GL	34.6	A0A0P0VTN1	at3g51895	transport.sulphate	Os03g0161200 protein (Fragment)
		GL	34.6	Q7X6I0	at1g23090	transport.sulphate	OSJNBa0060D06.5 protein
34.7: transport: phosphate
	EL and GL
		EL	34.7	A2XCK8	at5g43350	transport.phosphate	MFS domain-containing protein
		GL	34.7	A2XCK8	at5g43350	transport.phosphate	MFS domain-containing protein
	Root and GL
		Root	34.7	Q8H6H2	at2g32830	transport.phosphate	Probable inorganic phosphate transporter 1-4
		GL	34.7	Q8H6H2	at2g32830	transport.phosphate	Probable inorganic phosphate transporter 1-4
	Organ specific
		Root	34.7	A2XCK8	at5g43350	transport.phosphate	MFS domain-containing protein
		Root	34.7	Q8GSD9	at3g54700	transport.phosphate	Inorganic phosphate transporter 1-2
		EL	34.7	Q8H6G8	at2g38940	transport.phosphate	Probable inorganic phosphate transporter 1-8
		GL	34.7	A0A0E0ISM7	at2g38940	transport.phosphate	MFS domain-containing protein
34.8: transport: metabolite
	Organ specific
		GL	34.8	Q84QU8	at5g33320	metabolite transporters at the envelope membrane	Phosphoenolpyruvate/phosphate translocator 2, chloroplastic
		GL	34.8	Q69VR7	at5g33320	metabolite transporters at the envelope membrane	Phosphoenolpyruvate/phosphate translocator 1, chloroplastic
34.9: transport: metabolite (Mt)
	R and EL
		Root	34.9	A0A0E0GCD6	at5g14040	metabolite transporters at the mitochondrial membrane	Uncharacterized protein
		EL	34.9	A0A0E0GCD6	at5g14040	metabolite transporters at the mitochondrial membrane	Uncharacterized protein
		Root	34.9	Q60EY9	at5g19760	metabolite transporters at the mitochondrial membrane	Os05g0208000 protein
		EL	34.9	Q60EY9	at5g19760	metabolite transporters at the mitochondrial membrane	Os05g0208000 protein
	Organ specific
		GL	34.9	Q2QPW3	at5g12860	metabolite transporters at the mitochondrial membrane	2-oxoglutarate/malate translocator, chloroplast
34.12: traansport : metal
	Root and EL
		Root	34.12	A0A0E0FTQ9	at2g26975	transport.metal	Uncharacterized protein
		EL	34.12	A0A0E0FTQ9	at2g26975	transport.metal	Uncharacterized protein
		Root	34.12	Q69P80	at5g20650	transport.metal	Copper transporter 5.1
		EL	34.12	Q69P80	at5g20650	transport.metal	Copper transporter 5.1
	Organ specific
		Root	34.12	A0A0E0H3R7	at5g24380	transport.metal	Uncharacterized protein
		Root	34.12	A0A0E0HUX9	at4g30110	transport.metal	HMA domain-containing protein
		Root	34.12	A0A0P0WNQ3	at1g05300	transport.metal	Os05g0472400 protein (Fragment)
		Root	34.12	A0A1Y1B6E8	at1g15960	transport.metal	Metal transporter
		Root	34.12	Q2QM58	at3g17630	transport.metal	Cation/hydrogen exchanger, putative
		Root	34.12	Q6H3Z3	at5g24380	transport.metal	Iron-phytosiderophore transporter YSL15
		GL	34.12	Q69P80	at5g20650	transport.metal	Copper transporter 5.1
34.13: Transport: peptides
	Root, EL and GL
		Root	34.13	Q850L6	at4g16370	transport.peptides and oligopeptides	Putative oligopeptide transporter protein
		EL	34.13	Q850L6	at4g16370	transport.peptides and oligopeptides	Putative oligopeptide transporter protein
		GL	34.13	Q850L6	at4g16370	transport.peptides and oligopeptides	Putative oligopeptide transporter protein
		Root	34.13	Q9FU86	at3g54140	transport.peptides and oligopeptides	Os01g0142800 protein
		EL	34.13	Q9FU86	at3g54140	transport.peptides and oligopeptides	Os01g0142800 protein
		GL	34.13	Q9FU86	at3g54140	transport.peptides and oligopeptides	Os01g0142800 protein
	EL and GL
		EL	34.13	A2Z8F1	at5g46050	transport.peptides and oligopeptides	Uncharacterized protein
		GL	34.13	A2Z8F1	at5g46050	transport.peptides and oligopeptides	Uncharacterized protein
	EL and Root
		EL	34.13	Q6H7J6	at1g65730	transport.peptides and oligopeptides	Probable metal-nicotianamine transporter YSL14
		Root	34.13	Q7XKF4	at1g65730	transport.peptides and oligopeptides	Probable metal-nicotianamine transporter YSL13
	Root and GL
		Root	34.13	B8A6Z7	at1g22540	transport.peptides and oligopeptides	Uncharacterized protein
		GL	34.13	B8A6Z7	at1g22540	transport.peptides and oligopeptides	Uncharacterized protein
	Organ specific
		Root	34.13	A0A0E0GBM4	at5g64410	transport.peptides and oligopeptides	Uncharacterized protein
		Root	34.13	A0A0P0VAZ6	at1g22540	transport.peptides and oligopeptides	Os01g0871600 protein
		Root	34.13	Q01HR0	at1g65730	transport.peptides and oligopeptides	OSIGBa0153E02-OSIGBa0093I20.15 protein
		Root	34.13	Q337L5	at5g46050	transport.peptides and oligopeptides	Os10g0470700 protein
		Root	34.13	Q6AVV6	at5g62680	transport.peptides and oligopeptides	Nitrate transporter, putative
		Root	34.13	Q6H7J6	at1g65730	transport.peptides and oligopeptides	Probable metal-nicotianamine transporter YSL14
		GL	34.13	A0A0E0GGK0	at5g46050	transport.peptides and oligopeptides	Uncharacterized protein
		GL	34.13	A0A0E0HCY0	at3g45680	transport.peptides and oligopeptides	Uncharacterized protein
34.14: transport: cations
	Root, EL and GL
		Root	34.14	Q0DY33	at5g13490	transport.unspecified cations	ATP/ADP translocator
		EL	34.14	Q0DY33	at5g13490	transport.unspecified cations	ATP/ADP translocator
		GL	34.14	Q0DY33	at5g13490	transport.unspecified cations	ATP/ADP translocator
		Root	34.14	Q10D38	at5g09690	transport.unspecified cations	Magnesium transporter MRS2-I
		EL	34.14	Q10D38	at5g09690	transport.unspecified cations	Magnesium transporter MRS2-I
		GL	34.14	Q10D38	at5g09690	transport.unspecified cations	Magnesium transporter MRS2-I
		Root	34.14	Q69S29	at4g05120	transport.unspecified cations	Os07g0557100 protein
		EL	34.14	Q69S29	at4g05120	transport.unspecified cations	Os07g0557100 protein
		GL	34.14	Q69S29	at4g05120	transport.unspecified cations	Os07g0557100 protein
	Organ specific
		Root	34.14	A0A0E0I8C4	at1g70330	transport.unspecified cations	Uncharacterized protein
		Root	34.14	Q7XBS0	at5g45380	transport.unspecified cations	Urea-proton symporter DUR3
		Root	34.14	A0A0E0HUZ0	at4g10310	transport.unspecified cations	Uncharacterized protein
		GL	34.14	A0A0E0FQ69	at2g26900	transport.unspecified cations	Uncharacterized protein
34.15: Transport : pottasium
	Root EL and GL
		Root	34.15	B8AEU9	at1g04690	transport.potassium	Aldo_ket_red domain-containing protein
		EL	34.15	B8AEU9	at1g04690	transport.potassium	Aldo_ket_red domain-containing protein
		GL	34.15	B8AEU9	at1g04690	transport.potassium	Aldo_ket_red domain-containing protein
	Root and EL
		Root	34.15	A0A0E0H079	at4g13420	transport.potassium	Potassium transporter
		EL	34.15	A0A0E0H079	at4g13420	transport.potassium	Potassium transporter
	EL and GL
		EL	34.15	A0A0E0I5Q0	at2g40540	transport.potassium	Potassium transporter
		GL	34.15	A2XGG4	at2g40540	transport.potassium	Potassium transporter
	Root and GL
		Root	34.15	B9FUS8	at3g02050	transport.potassium	Potassium transporter
		GL	34.15	B9FUS8	at3g02050	transport.potassium	Potassium transporter
	Organ specific
		Root	34.15	P0C550	at2g26650	transport.potassium	Potassium channel AKT1
		GL	34.15	A0A0E0H7T1	at4g00630	transport.potassium	RCK N-terminal domain-containing protein
34.16: Transport: ABC transporter
	Root, EL, and GL
		Root	34.16	A0A0E0FSI0	at3g28345	transport.ABC transporters and multidrug resistance systems	Uncharacterized protein
		EL	34.16	A0A0E0FSI0	at3g28345	transport.ABC transporters and multidrug resistance systems	Uncharacterized protein
		GL	34.16	A0A0E0FSI0	at3g28345	transport.ABC transporters and multidrug resistance systems	Uncharacterized protein
		Root	34.16	B9G4W2	at4g38380	transport.ABC transporters and multidrug resistance systems	Protein DETOXIFICATION
		EL	34.16	B9G4W2	at4g38380	transport.ABC transporters and multidrug resistance systems	Protein DETOXIFICATION
		GL	34.16	B9G4W2	at4g38380	transport.ABC transporters and multidrug resistance systems	Protein DETOXIFICATION
		Root	34.16	Q0JLC5	at1g15520	transport.ABC transporters and multidrug resistance systems	ABC transporter G family member 36
		EL	34.16	Q0JLC5	at1g15520	transport.ABC transporters and multidrug resistance systems	ABC transporter G family member 36
		GL	34.16	Q0JLC5	at1g15520	transport.ABC transporters and multidrug resistance systems	ABC transporter G family member 36
		Root	34.16	A0A0E0GKS3	at3g55320	transport.ABC transporters and multidrug resistance systems	Uncharacterized protein
		EL	34.16	A0A0E0GKS3	at3g55320	transport.ABC transporters and multidrug resistance systems	Uncharacterized protein
		GL	34.16	A0A0E0GKS3	at3g55320	transport.ABC transporters and multidrug resistance systems	Uncharacterized protein
		Root	34.16	A0A0E0H645	at2g34660	transport.ABC transporters and multidrug resistance systems	Uncharacterized protein
		EL	34.16	A0A0E0H645	at2g34660	transport.ABC transporters and multidrug resistance systems	Uncharacterized protein
		GL	34.16	A0A0E0H645	at2g34660	transport.ABC transporters and multidrug resistance systems	Uncharacterized protein
		Root	34.16	A2WNQ5	at3g62150	transport.ABC transporters and multidrug resistance systems	Uncharacterized protein
		EL	34.16	A2WNQ5	at3g62150	transport.ABC transporters and multidrug resistance systems	Uncharacterized protein
		GL	34.16	A2WNQ5	at3g62150	transport.ABC transporters and multidrug resistance systems	Uncharacterized protein
		Root	34.16	Q7EZL2	at2g36910	transport.ABC transporters and multidrug resistance systems	Os08g0564300 protein
		EL	34.16	Q7EZL2	at2g36910	transport.ABC transporters and multidrug resistance systems	Os08g0564300 protein
		GL	34.16	Q7EZL2	at2g36910	transport.ABC transporters and multidrug resistance systems	Os08g0564300 protein
	Root and EL
		Root	34.16	A0A0E0G2W4	at1g15520	transport.ABC transporters and multidrug resistance systems	Uncharacterized protein
		EL	34.16	A0A0E0G2W4	at1g15520	transport.ABC transporters and multidrug resistance systems	Uncharacterized protein
		Root	34.16	A0A0E0IL47	at1g17840	transport.ABC transporters and multidrug resistance systems	ABC transporter domain-containing protein
		EL	34.16	A0A0E0IUL7	at1g17840	transport.ABC transporters and multidrug resistance systems	ABC transporter domain-containing protein
		Root	34.16	Q7FMW3	at1g02520	transport.ABC transporters and multidrug resistance systems	MDR-like ABC transporter
		EL	34.16	Q7FMW3	at1g02520	transport.ABC transporters and multidrug resistance systems	MDR-like ABC transporter
		Root	34.16	Q8GU76	at3g28860	transport.ABC transporters and multidrug resistance systems	MDR-like ABC transporter
		EL	34.16	Q8GU76	at3g28860	transport.ABC transporters and multidrug resistance systems	MDR-like ABC transporter
		Root	34.16	Q8GU89	at1g15520	transport.ABC transporters and multidrug resistance systems	ABC transporter G family member 37
		EL	34.16	Q8GU89	at1g15520	transport.ABC transporters and multidrug resistance systems	ABC transporter G family member 37
	Root and GL
		Root	34.16	A0A0E0H1N7	at3g28860	transport.ABC transporters and multidrug resistance systems	Uncharacterized protein
		GL	34.16	A0A0E0H1N7	at3g28860	transport.ABC transporters and multidrug resistance systems	Uncharacterized protein
		Root	34.16	A0A0E0I1K2	at2g36380	transport.ABC transporters and multidrug resistance systems	Uncharacterized protein
		GL	34.16	A0A0E0I1K2	at2g36380	transport.ABC transporters and multidrug resistance systems	Uncharacterized protein
		Root	34.16	B9FTR2	at3g16340	transport.ABC transporters and multidrug resistance systems	Uncharacterized protein
		GL	34.16	B9FTR2	at3g16340	transport.ABC transporters and multidrug resistance systems	Uncharacterized protein
		Root	34.16	Q9FNU2	at5g39040	transport.ABC transporters and multidrug resistance systems	ABC transporter B family member 25
		GL	34.16	Q9FNU2	at5g39040	transport.ABC transporters and multidrug resistance systems	ABC transporter B family member 25
		Root	34.16	A2XY48	at3g28860	transport.ABC transporters and multidrug resistance systems	Uncharacterized protein
		GL	34.16	A2XY48	at3g28860	transport.ABC transporters and multidrug resistance systems	Uncharacterized protein
	EL and GL
		EL	34.16	A2XIE7	at3g54540	transport.ABC transporters and multidrug resistance systems	Uncharacterized protein
		GL	34.16	A2XIE7	at3g54540	transport.ABC transporters and multidrug resistance systems	Uncharacterized protein
		EL	34.16	Q8GU87	at2g26910	transport.ABC transporters and multidrug resistance systems	ABC transporter G family member 31
		GL	34.16	Q8GU87	at2g26910	transport.ABC transporters and multidrug resistance systems	ABC transporter G family member 31
	Organ specific
		Root	34.16	A0A0E0FZM3	at3g55320	transport.ABC transporters and multidrug resistance systems	Uncharacterized protein
		Root	34.16	A0A0E0GKU4	at3g55090	transport.ABC transporters and multidrug resistance systems	ABC transporter domain-containing protein
		Root	34.16	A0A560MMI5	at3g62150	transport.ABC transporters and multidrug resistance systems	ATP-binding cassette subfamily B protein
		Root	34.16	B8BAI3	at3g47730	transport.ABC transporters and multidrug resistance systems	ABC transporter domain-containing protein
		Root	34.16	Q6YUU5	at3g28345	transport.ABC transporters and multidrug resistance systems	Putative multidrug resistance protein
		Root	34.16	Q7FMW2	at1g02520	transport.ABC transporters and multidrug resistance systems	MDR-like ABC transporter
		Root	34.16	Q8GU83	at3g53480	transport.ABC transporters and multidrug resistance systems	ABC transporter G family member 41
		GL	34.16	A0A0E0HSC7	at3g16340	transport.ABC transporters and multidrug resistance systems	Uncharacterized protein
		GL	34.16	A3BXL8	at1g15520	transport.ABC transporters and multidrug resistance systems	ABC transporter G family member 53
		GL	34.16	Q2QT07	at1g17840	transport.ABC transporters and multidrug resistance systems	ABC-2 type transporter family protein, expressed
		GL	34.16	Q8GU69	at2g47000	transport.ABC transporters and multidrug resistance systems	MDR-like ABC transporter
		GL	34.16	Q8GU72	at1g02520	transport.ABC transporters and multidrug resistance systems	MDR-like ABC transporter
		EL	34.16	A0A0E0IFC5	at1g66950	transport.ABC transporters and multidrug resistance systems	Uncharacterized protein
		EL	34.16	A2XVR4	at1g17840	transport.ABC transporters and multidrug resistance systems	ABC transporter domain-containing protein
		EL	34.16	Q75HT8	at3g21090	transport.ABC transporters and multidrug resistance systems	Os05g0222200 protein
		EL	34.16	Q8GU84	at1g66950	transport.ABC transporters and multidrug resistance systems	ABC transporter G family member 48
34.18: Transport: amoni acids
	Organ specific
		Root	34.18	A0A0E0FKR0	at1g30450	transport.unspecified anions	Uncharacterized protein
		Root	34.18	A0A0E0I9Y9	at5g33280	transport.unspecified anions	Chloride channel protein
		GL	34.18	A0A0E0FKR0	at1g30450	transport.unspecified anions	Uncharacterized protein
34.19: Transport: aquaporin, PIP
	Root, EL and GL
		Root	34.19.1	A2XPH9	at2g16850	transport.Major Intrinsic Proteins.PIP	Uncharacterized protein
		EL	34.19.1	A2XPH9	at2g16850	transport.Major Intrinsic Proteins.PIP	Uncharacterized protein
		GL	34.19.1	A2XPH9	at2g16850	transport.Major Intrinsic Proteins.PIP	Uncharacterized protein
		Root	34.19.2	A2YCI2	at3g16240	transport.Major Intrinsic Proteins.TIP	Uncharacterized protein
		EL	34.19.2	A2YCI2	at3g16240	transport.Major Intrinsic Proteins.TIP	Uncharacterized protein
		GL	34.19.2	A2YCI2	at3g16240	transport.Major Intrinsic Proteins.TIP	Uncharacterized protein OS
		Root	34.19.1	A2YKV0	at2g37170	transport.Major Intrinsic Proteins.PIP	Uncharacterized protein
		EL	34.19.1	A2YKV0	at2g37170	transport.Major Intrinsic Proteins.PIP	Uncharacterized protein
		GL	34.19.1	A2YKV0	at2g37170	transport.Major Intrinsic Proteins.PIP	Uncharacterized protein
		Root	34.19.2	P50156	at2g36830	transport.Major Intrinsic Proteins.TIP	Probable aquaporin TIP1-1
		EL	34.19.2	P50156	at2g36830	transport.Major Intrinsic Proteins.TIP	Probable aquaporin TIP1-1
		GL	34.19.2	P50156	at2g36830	transport.Major Intrinsic Proteins.TIP	Probable aquaporin TIP1-1
		Root	34.19.1	Q6K215	at2g37170	transport.Major Intrinsic Proteins.PIP	Probable aquaporin PIP2-2
		EL	34.19.1	Q6K215	at2g37170	transport.Major Intrinsic Proteins.PIP	Probable aquaporin PIP2-2
		GL	34.19.1	Q6K215	at2g37170	transport.Major Intrinsic Proteins.PIP	Probable aquaporin PIP2-2
		Root	34.19.1	Q8H5N9	at2g37170	transport.Major Intrinsic Proteins.PIP	Probable aquaporin PIP2-1
		EL	34.19.1	Q8H5N9	at2g37170	transport.Major Intrinsic Proteins.PIP	Probable aquaporin PIP2-1
		GL	34.19.1	Q8H5N9	at2g37170	transport.Major Intrinsic Proteins.PIP	Probable aquaporin PIP2-1
		Root	34.19.1	Q9XIS7	at2g37170	transport.Major Intrinsic Proteins.PIP	Water channel protein (Fragment)
		EL	34.19.1	Q9XIS7	at2g37170	transport.Major Intrinsic Proteins.PIP	Water channel protein (Fragment)
		GL	34.19.1	Q9XIS7	at2g37170	transport.Major Intrinsic Proteins.PIP	Water channel protein (Fragment)
	EL and GL
		EL	34.19.3	A0A0E0G403	at4g18910	transport.Major Intrinsic Proteins.NIP	Uncharacterized protein
		GL	34.19.3	A0A0E0G403	at4g18910	transport.Major Intrinsic Proteins.NIP	Uncharacterized protein
		EL	34.19.1	A0A0E0H479	at4g00430	transport.Major Intrinsic Proteins.PIP	Uncharacterized protein
		GL	34.19.1	A0A0E0H479	at4g00430	transport.Major Intrinsic Proteins.PIP	Uncharacterized protein
		EL	34.19.1	A0A0P0W7K8	at2g16850	transport.Major Intrinsic Proteins.PIP	Os04g0233400 protein
		GL	34.19.1	A0A0P0W7K8	at2g16850	transport.Major Intrinsic Proteins.PIP	Os04g0233400 protein
	Root and GL
		Root	34.19.99	Q67WJ8	at5g37820	transport.Major Intrinsic Proteins.unspecified	Aquaporin NIP2-2
		GL	34.19.99	Q67WJ8	at5g37820	transport.Major Intrinsic Proteins.unspecified	Aquaporin NIP2-2
		Root	34.19.1	Q9SXF8	at4g00430	transport.Major Intrinsic Proteins.PIP	Aquaporin PIP 1-3
		GL	34.19.1	Q9SXF8	at4g00430	transport.Major Intrinsic Proteins.PIP	Aquaporin PIP 1-3
	Organ specific
		Root	34.19.1	A0A0E0H479	at4g00430	transport.Major Intrinsic Proteins.PIP	Uncharacterized protein
		Root	34.19.1	Q7XUA6	at2g37170	transport.Major Intrinsic Proteins.PIP	Probable aquaporin PIP2-3
		Root	34.19.1	Q8GRT8	at2g37170	transport.Major Intrinsic Proteins.PIP	Aquaporin PIP2-4
		Root	34.19.1	A0A0E0HZY1	at2g37170	transport.Major Intrinsic Proteins.PIP	Uncharacterized protein
		Root	34.19.1	I6QM82	at4g00430	transport.Major Intrinsic Proteins.PIP	Aquaporin
		Root	34.19.2	A0A0E0GAN7	at5g47450	transport.Major Intrinsic Proteins.TIP	Uncharacterized protein
		Root	34.19.99	A0A0E0HLA1	at5g37820	transport.Major Intrinsic Proteins.unspecified	Uncharacterized protein
		EL	34.19.2	A2Z8V2	at1g73190	transport.Major Intrinsic Proteins.TIP	Uncharacterized protein
		GL	34.19.1	Q651D5	at4g35100	transport.Major Intrinsic Proteins.PIP	Probable aquaporin PIP2-7
34.21: Transport: calcium
	Root and EL
		Root	34.21	A0A0E0H5M8	at5g57110	transport.calcium	Calcium-transporting ATPase
		EL	34.21	A0A0E0H5M8	at5g57110	transport.calcium	Calcium-transporting ATPase
		Root	34.21	A2XF96	at1g07670	transport.calcium	Cation_ATPase_N domain-containing protein
		EL	34.21	Q0DSY0	at1g07670	transport.calcium	Os03g0281600 protein (Fragment)
	EL and GL
		EL	34.21	Q6ETP2	at5g57110	transport.calcium	Calcium-transporting ATPase
		GL	34.21	Q6ETP2	at5g57110	transport.calcium	Calcium-transporting ATPase
	Organ specific
		GL	34.21	Q0DSY0	at1g07670	transport.calcium	Os03g0281600 protein
		GL	34.21	Q7EZ84	at5g57110	transport.calcium	Calcium-transporting ATPase
		GL	34.21	Q7X8B5	at5g57110	transport.calcium	Calcium-transporting ATPase 5, plasma membrane-type
34.99: Others
	Root, EL and GL
		Root	34.99	A2YMP7	at1g61250	transport.misc	Putative secretory carrier-associated membrane protein 1
		EL	34.99	A2YMP7	at1g61250	transport.misc	Putative secretory carrier-associated membrane protein 1
		GL	34.99	A2YMP7	at1g61250	transport.misc	Putative secretory carrier-associated membrane protein 1
		Root	34.99	A2YVL4	at5g58070	transport.misc	Lipocln_cytosolic_FA-bd_dom domain-containing protein
		EL	34.99	A2YVL4	at5g58070	transport.misc	Lipocln_cytosolic_FA-bd_dom domain-containing protein
		GL	34.99	A2YVL4	at5g58070	transport.misc	Lipocln_cytosolic_FA-bd_dom domain-containing protein
		Root	34.99	B8AAF2	at1g61250	transport.misc	Secretory carrier-associated membrane protein
		EL	34.99	B8AAF2	at1g61250	transport.misc	Secretory carrier-associated membrane protein
		GL	34.99	B8AAF2	at1g61250	transport.misc	Secretory carrier-associated membrane protein
		Root	34.99	B8AZR2	at1g61250	transport.misc	Secretory carrier-associated membrane protein
		EL	34.99	B8AZR2	at1g61250	transport.misc	Secretory carrier-associated membrane protein
		GL	34.99	B8AZR2	at1g61250	transport.misc	Secretory carrier-associated membrane protein
		Root	34.99	Q5TKJ2	at4g09160	transport.misc	Os05g0429400 protein
		EL	34.99	Q5TKJ2	at4g09160	transport.misc	Os05g0429400 protein
		GL	34.99	Q5TKJ2	at4g09160	transport.misc	Os05g0429400 protein
		Root	34.99	Q6Z8F5	at1g32050	transport.misc	Secretory carrier-associated membrane protein 5
		EL	34.99	Q6Z8F5	at1g32050	transport.misc	Secretory carrier-associated membrane protein 5
		GL	34.99	Q6Z8F5	at1g32050	transport.misc	Secretory carrier-associated membrane protein 5
		Root	34.99	Q8GRK9	at5g54750	transport.misc	Trafficking protein particle complex subunit
		EL	34.99	Q8GRK9	at5g54750	transport.misc	Trafficking protein particle complex subunit
		GL	34.99	Q8GRK9	at5g54750	transport.misc	Trafficking protein particle complex subunit
		Root	34.99	Q8RYZ1	at4g09160	transport.misc	Cytosolic factor-like protein
		EL	34.99	Q8RYZ1	at4g09160	transport.misc	Cytosolic factor-like protein
		GL	34.99	Q8RYZ1	at4g09160	transport.misc	Cytosolic factor-like protein
	Root and GL
		Root	34.99	A0A0E0HCT2	at3g10960	transport.misc	Uncharacterized protein
		GL	34.99	A0A0E0GPW9	at3g21690	transport.misc	Protein DETOXIFICATION
	EL and GL
		EL	34.99	A0A0E0H5D3	at1g32050	transport.misc	Secretory carrier-associated membrane protein
		GL	34.99	A0A0E0H5D3	at1g32050	transport.misc	Secretory carrier-associated membrane protein
		EL	34.99	A0A0E0JBN6	at2g26510	transport.misc	Uncharacterized protein
		GL	34.99	A0A0E0JBN6	at2g26510	transport.misc	Uncharacterized protein
	Root and EL
		Root	34.99	A2YNZ8	at1g26690	transport.misc	GOLD domain-containing protein
		EL	34.99	A2YNZ8	at1g26690	transport.misc	GOLD domain-containing protein
	Organ specific
		Root	34.99	A0A0E0HD21	at3g51670	transport.misc	Uncharacterized protein
		Root	34.99	B8AYI6	at4g09160	transport.misc	Uncharacterized protein
		Root	34.99	Q2RAW8	at5g13750	transport.misc	Major facilitator superfamily antiporter,
		Root	34.99	Q53MW1	at5g50300	transport.misc	At5g50300 OS=Oryza sativa subsp
		Root	34.99	Q5N892	at2g38120	transport.misc	Auxin transporter-like protein 1
		EL	34.99	Q5N9C8	at5g58030	transport.misc	Trafficking protein particle complex subunit
		EL	34.99	Q5W6M0	at3g51670	transport.misc	Uncharacterized protein
		EL	34.99	A2YG28	at1g30690	transport.misc	Uncharacterized protein
		EL	34.99	Q2A0M6	at5g62890	transport.misc	Root uracil permease 1 OS=Oryza sativa subsp
		GL	34.99	A2X753	at5g58070	transport.misc	Lipocln_cytosolic_FA-bd_dom domain-containing protein

## Sheet: with score
Table S8. Transport-regulated proteins in the root, etiolated leaf, and green leaf.
Group		Organ	MapMan Bin	Accession	ATG ID	Mapman description	Other Description	Score
34.1: Transport : p-ATPase
	Root, ES and GL
		Root	34.1	A0A0E0H5I6	at3g01390	transport.p- and v-ATPases	V-type proton ATPase subunit G	36.69
		EL	34.1	A0A0E0H5I6	at3g01390	transport.p- and v-ATPases	V-type proton ATPase subunit G	16.24
		GL	34.1	A0A0E0H5I6	at3g01390	transport.p- and v-ATPases	V-type proton ATPase subunit G	39.23
		Root	34.1	A0A0E0HJ91	at1g12840	transport.p- and v-ATPases	V-type proton ATPase subunit C	121.39
		EL	34.1	A0A0E0HJ91	at1g12840	transport.p- and v-ATPases	V-type proton ATPase subunit C	58.74
		GL	34.1	A0A0E0HJ91	at1g12840	transport.p- and v-ATPases	V-type proton ATPase subunit C	82.44
		Root	34.1	B9G5Q3	at1g59820	transport.p- and v-ATPases	Phospholipid-transporting ATPase	64.99
		EL	34.1	B9G5Q3	at1g59820	transport.p- and v-ATPases	Phospholipid-transporting ATPase	57.56
		GL	34.1	B9G5Q3	at1g59820	transport.p- and v-ATPases	Phospholipid-transporting ATPase	62.59
		Root	34.1	Q651T8	at1g78900	transport.p- and v-ATPases	Os06g0662000 protein	512.87
		EL	34.1	Q651T8	at1g78900	transport.p- and v-ATPases	Os06g0662000 protein	183.47
		GL	34.1	Q651T8	at1g78900	transport.p- and v-ATPases	Os06g0662000 protein	328.59
		Root	34.1	Q8L6I1	at5g62670	transport.p- and v-ATPases	Plasma membrane ATPase	1932.11
		EL	34.1	Q8L6I1	at5g62670	transport.p- and v-ATPases	Plasma membrane ATPase	1146.48
		GL	34.1	Q8L6I1	at5g62670	transport.p- and v-ATPases	Plasma membrane ATPase	1930.21
		Root	34.1	Q8L6I2	at5g62670	transport.p- and v-ATPases	Plasma membrane ATPase	1727.62
		EL	34.1	Q8L6I2	at5g62670	transport.p- and v-ATPases	Plasma membrane ATPase	962.61
		GL	34.1	Q8L6I2	at5g62670	transport.p- and v-ATPases	Plasma membrane ATPase	1571.84
		Root	34.1	A0A0E0G252	at1g78900	transport.p- and v-ATPases	Uncharacterized protein	322.6
		EL	34.1	A0A0E0G252	at1g78900	transport.p- and v-ATPases	Uncharacterized protein	108.91
		GL	34.1	A0A0E0G252	at1g78900	transport.p- and v-ATPases	Uncharacterized protein	230.04
		Root	34.1.1	A2WTF3	at1g64200	transport.p- and v-ATPases	Uncharacterized protein	116.38
		EL	34.1.1	A2WTF3	at1g64200	transport.p- and v-ATPases	Uncharacterized protein	57.91
		GL	34.1.1	A2WTF3	at1g64200	transport.p- and v-ATPases	Uncharacterized protein	134.05
		Root	34.1.1	Q0JF69	at4g02620	transport.p- and v-ATPases	Os04g0137500 protein	28.97
		EL	34.1.1	Q0JF69	at4g02620	transport.p- and v-ATPases	Os04g0137500 protein	20.13
		GL	34.1.1	Q0JF69	at4g02620	transport.p- and v-ATPases	Os04g0137500 protein	39.89
		Root	34.1.1	B8AAT9	at3g28710	transport.p- and v-ATPases	V-type proton ATPase subunit	72.42
		EL	34.1.1	B8AAT9	at3g28710	transport.p- and v-ATPases	V-type proton ATPase subunit	46.47
		GL	34.1.1	B8AAT9	at3g28710	transport.p- and v-ATPases	V-type proton ATPase subunit	58.86
		Root	34.1.1.1	A0A0E0FS05	at4g38510	transport.p- and v-ATPases	Uncharacterized protein	331.62
		EL	34.1.1.1	A0A0E0FS05	at4g38510	transport.p- and v-ATPases	Uncharacterized protein	104.79
		GL	34.1.1.1	A0A0E0FS05	at4g38510	transport.p- and v-ATPases	Uncharacterized protein	244.95
		Root	34.1.2	Q01KM8	at4g30190	transport.p- and v-ATPases	Plasma membrane ATPase	3777.82
		EL	34.1.2	Q01KM8	at4g30190	transport.p- and v-ATPases	Plasma membrane ATPase	1704.24
		GL	34.1.2	Q01KM8	at4g30190	transport.p- and v-ATPases	Plasma membrane ATPase	2949.43
		Root	34.1.1.3	Q25A69	at3g58730	transport.p- and v-ATPases	H0306F03.5 protein	28.51
		EL	34.1.1.3	Q25A69	at3g58730	transport.p- and v-ATPases	H0306F03.5 protein	13.55
		GL	34.1.1.3	Q25A69	at3g58730	transport.p- and v-ATPases	H0306F03.5 protein	46.28
		Root	34.1.1.6	A0A0E0I240	at3g42050	transport.p- and v-ATPases	V-type proton ATPase subunit H	163.67
		EL	34.1.1.6	A0A0E0I240	at3g42050	transport.p- and v-ATPases	V-type proton ATPase subunit H	66.24
		GL	34.1.1.6	A0A0E0I240	at3g42050	transport.p- and v-ATPases	V-type proton ATPase subunit H	143.48
		Root	34.1.1.1	Q7FV25	at4g38510	transport.p- and v-ATPases	Vacuolar proton pump subunit B	403.31
		EL	34.1.1.1	Q7FV25	at4g38510	transport.p- and v-ATPases	Vacuolar proton pump subunit B	129.65
		GL	34.1.1.1	Q7FV25	at4g38510	transport.p- and v-ATPases	Vacuolar proton pump subunit B	307.96
	Root and GL
		Root	34.1	A0A0E0GJS4	at4g39080	transport.p- and v-ATPases	V-type proton ATPase subunit a	57.54
		GL	34.1	A0A0E0GJS4	at4g39080	transport.p- and v-ATPases	V-type proton ATPase subunit a	41.52
		Root	34.1	A3BSN0	at3g27870	transport.p- and v-ATPases	Phospholipid-transporting ATPase	14.37
		GL	34.1	A3BSN0	at3g27870	transport.p- and v-ATPases	Phospholipid-transporting ATPase	13.26
	EL and GL
		EL	34.1	B8BG04	at4g39080	transport.p- and v-ATPases	V-type proton ATPase subunit a	34.08
		GL	34.1	B8BG04	at4g39080	transport.p- and v-ATPases	V-type proton ATPase subunit a	110.01
	Orgen specific
		Root	34.1	Q6H511	at3g12740	transport.p- and v-ATPases	ALA-interacting subunit	20.51
		Root	34.1	B9FJZ9	at3g25610	transport.p- and v-ATPases	Phospholipid-transporting ATPase	40.96
		Root	34.1	B8ANG4	at5g04930	transport.p- and v-ATPases	Phospholipid-transporting ATPase	4.53
		Root	34.1	A0A0E0G2A0	at1g28220	transport.nucleotides	Uncharacterized protein	28.06
		Root	34.1.1.4	B8AAM5	at4g11150	transport.p- and v-ATPases.H+	Uncharacterized protein	24.14
		EL	34.1	B8BCN1	at1g28220	transport.nucleotides	Uncharacterized protein	16.08
		EL	34.1.2	A0A0E0I901	at4g30190	transport.p- and v-ATPases.H+	Plasma membrane ATPase	292.56
		GL	34.1	A0A0E0GM05	at5g04930	transport.p- and v-ATPases	Phospholipid-transporting ATPase	25.24
		GL	34.1	Q8L6I3	at5g62670	transport.p- and v-ATPases	Plasma membrane ATPase	1539.24
34.2: Transport: Sugar
	Root, EL and GL
		Root	34.2	Q6Z401	at1g11260	transporter.sugars	Sugar transport protein MST6	29.5
		EL	34.2	Q6Z401	at1g11260	transporter.sugars	Sugar transport protein MST6	22.78
		GL	34.2	Q6Z401	at1g11260	transporter.sugars	Sugar transport protein MST6	24.54
		Root	34.2	Q6ZFM7	at3g18830	transporter.sugars	Os07g0582400 protein	79.1
		EL	34.2	Q6ZFM7	at3g18830	transporter.sugars	Os07g0582400 protein	108.23
		GL	34.2	Q6ZFM7	at3g18830	transporter.sugars	Os07g0582400 protein	58.67
		Root	34.2	A0A0E0HHC3	at5g15090	transport.porins	Uncharacterized protein	25.29
		EL	34.2	A0A0E0HHC3	at5g15090	transport.porins	Uncharacterized protein	28.46
		GL	34.2	A0A0E0HHC3	at5g15090	transport.porins	Uncharacterized protein	15.28
	Root and EL
		Root	34.2	A0A0E0GIE5	at5g67500	transport.porins	Uncharacterized protein	7.42
		EL	34.2	A0A0E0GIE5	at5g67500	transport.porins	Uncharacterized protein	20.16
		Root	34.2	Q7EZD7	at1g11260	transporter.sugars	Sugar transport protein MST3	251.62
		EL	34.2	Q7EZD7	at1g11260	transporter.sugars	Sugar transport protein MST3	77.26
	Root and GL
		Root	34.2	A0A0P0XWP1	at4g35300	transporter.sugars	Os10g0539900 protein (Fragment)	52.03
		GL	34.2	A0A0P0XWP1	at4g35300	transporter.sugars	Os10g0539900 protein (Fragment)	33.63
		Root	34.2	B8BF82	at4g02050	transporter.sugars	MFS domain-containing protein	6.28
		GL	34.2	B8BF82	at4g02050	transporter.sugars	MFS domain-containing protein	19.32
	EL and GL
		EL	34.2	Q7XIZ0	at1g30220	transporter.sugars	Os07g0151200 protein	44.94
		GL	34.2	Q7XIZ0	at1g30220	transporter.sugars	Os07g0151200 protein	25.61
	Organ specific
		Root	34.2	A2X6C2	at1g34580	transporter.sugars	MFS domain-containing protein	35.81
		Root	34.2	B8AUS1	at1g34580	transporter.sugars	MFS domain-containing protein	32.91
		Root	34.2	Q69NC3	at1g77210	transporter.sugars	Os09g0322000 protein	37.56
		GL	34.2	B9FFH1	at1g34580	transporter.sugars	MFS domain-containing protein	25.01
		GL	34.2	Q10QG5	at3g18830	transporter.sugars	Mannitol transporter, putative, expressed	33.48
		GL	34.2.1	Q10R54	at2g02860	transporter.sugars.sucrose	Sucrose transport protein SUT1	57.51
		EL	34.2.1	Q10R54	at2g02860	transporter.sugars.sucrose	Sucrose transport protein SUT1	36.25
34.3: Transport : amono acids
	Root, EL and GL
		Root	34.3	A0A0E0I6S3	at5g40780	transport.amino acids	Aa_trans domain-containing protein	122.48
		EL	34.3	A0A0E0I6S3	at5g40780	transport.amino acids	Aa_trans domain-containing protein	89.17
		GL	34.3	A0A0E0I6S3	at5g40780	transport.amino acids	Aa_trans domain-containing protein	10.31
		Root	34.3	A0A0E0HU26	at1g15690	H+ transporting pyrophosphatase	Uncharacterized protein	352.93
		EL	34.3	A0A0E0HU26	at1g15690	H+ transporting pyrophosphatase	Uncharacterized protein	249.75
		GL	34.3	A0A0E0HU26	at1g15690	H+ transporting pyrophosphatase	Uncharacterized protein	378.89
		Root	34.3	Q8H616	at1g15690	H+ transporting pyrophosphatase	Os06g0178900 protein	355.41
		EL	34.3	Q8H616	at1g15690	H+ transporting pyrophosphatase	Os06g0178900 protein	251.8
		GL	34.3	Q8H616	at1g15690	H+ transporting pyrophosphatase	Os06g0178900 protein	363.82
	Root and GL
		Root	34.3	A2X8M8	at1g31830	transport.amino acids	Polyamine transporter PUT1	10.51
		GL	34.3	A2X8M8	at1g31830	transport.amino acids	Polyamine transporter PUT1	6.76
		Root	34.3	Q5N9H2	at1g44100	transport.amino acids	Os01g0878700 protein	40.71
		GL	34.3	Q5N9H2	at1g44100	transport.amino acids	Os01g0878700 protein	13.76
		Root	34.3	Q6ZLK8	at5g49630	transport.amino acids	Os07g0134000 protein	28.18
		GL	34.3	Q6ZLK8	at5g49630	transport.amino acids	Os07g0134000 protein	57.78
	Root and EL
		Root	34.3	Q75U53	at1g15690	H+ transporting pyrophosphatase	Os02g0802500 protein	343.01
		EL	34.3	Q75U53	at1g15690	H+ transporting pyrophosphatase	Os02g0802500 protein	273.03
	Organ specific
		Root	34.3	A0A0E0GQZ5	at4g21120	transport.amino acids	AA_permease_C domain-containing protein	25.45
		Root	34.3	A0A0E0GMV5	at3g13620	transport.amino acids	Uncharacterized protein	8.57
		Root	34.3	B9FB84	at2g02040	transport.amino acids	Uncharacterized protein	23.49
		GL	34.3	A0A0E0G2N2	at1g15690	transport.H+ transporting pyrophosphatase	Uncharacterized protein	347.87
		GL	34.3	A0A0E0H1Z7	at5g09220	transport.amino acids	Aa_trans domain-containing protein	11.99
		GL	34.3	A0A0E0IFX7	at2g02040	transport.amino acids	Uncharacterized protein	41.55
		EL	34.3	A2WLY6	at2g34960	transport.amino acids	AA_permease_C domain-containing protein	43.33
		EL	34.3	B8AKU1	at1g61790	transport.amino acids	Uncharacterized protein	8.32
		EL	34.3	Q53JG7	at2g21050	transport.amino acids	Putative auxin transporter-like protein 4	58.28
34.4: Transport: Nitrate
	Root and ES
		Root	34.4	Q6ZJR2	at1g12110	transport.nitrate	Putative nitrate transporter	337.52
		EL	34.4	Q6ZJR2	at1g12110	transport.nitrate	Putative nitrate transporter	345.04
	Organ specific
		Root	34.4	A2X6R3	at5g50200	transport.nitrate	High-affinity nitrate transporter	97.88
		Root	34.4	Q94JG1	at1g12940	transport.nitrate	High-affinity nitrate transporter 2.3	120.93
		GL	34.4	A0A0E0G8V2	at3g21670	transport.nitrate	Uncharacterized protein	99.95
		GL	34.4	Q5JLL0	at2g26690	transport.nitrate	Putative dicarboxylate transporter	43.62
34.5: Transport: ammonium
	Root, EL and GL
		Root	34.5	A0A0P0WCF8	at1g64780	transport.ammonium	Ammonium transporter (Fragment)	823.51
		EL	34.5	A0A0P0WCF8	at1g64780	transport.ammonium	Ammonium transporter (Fragment)	48.51
		GL	34.5	A0A0P0WCF8	at1g64780	transport.ammonium	Ammonium transporter (Fragment)	57.62
	Organ specific
		Root	34.5	A0A0E0GW60	at2g38290	transport.ammonium	Ammonium transporter	13.56
		Root	34.5	A0A0E0HFS7	at2g38290	transport.ammonium	Ammonium transporter	10.51
		Root	34.5	A2X7B7	at4g13510	transport.ammonium	Ammonium transporter	61.23
		Root	34.5	Q6K9G3	at4g13510	transport.ammonium	Ammonium transporter 1 member 3	180.64
34.6: Transport Sulfate
	Organ specific
		Root	34.6	A3AF34	at1g22150	transport.sulphate	STAS domain-containing protein	172.46
		Root	34.6	B8AQ29	at5g10180	transport.sulphate	STAS domain-containing protein	140.46
		Root	34.6	Q8H7X3	at1g22150	transport.sulphate	Os03g0195800 protein	146.97
		EL	34.6	A0A0E0FSC0	at5g19600	transport.sulphate	STAS domain-containing protein	17.23
		EL	34.6	A0A0E0GHZ2	at5g10180	transport.sulphate	STAS domain-containing protein	15.99
		GL	34.6	A0A0P0VTN1	at3g51895	transport.sulphate	Os03g0161200 protein (Fragment)	38.95
		GL	34.6	Q7X6I0	at1g23090	transport.sulphate	OSJNBa0060D06.5 protein	16.42
34.7: transport: phosphate
	EL and GL
		EL	34.7	A2XCK8	at5g43350	transport.phosphate	MFS domain-containing protein	162.33
		GL	34.7	A2XCK8	at5g43350	transport.phosphate	MFS domain-containing protein	77.64
	Root and GL
		Root	34.7	Q8H6H2	at2g32830	transport.phosphate	Probable inorganic phosphate transporter 1-4	58.56
		GL	34.7	Q8H6H2	at2g32830	transport.phosphate	Probable inorganic phosphate transporter 1-4	17.6
	Organ specific
		Root	34.7	A2XCK8	at5g43350	transport.phosphate	MFS domain-containing protein	327.25
		Root	34.7	Q8GSD9	at3g54700	transport.phosphate	Inorganic phosphate transporter 1-2	365.57
		EL	34.7	Q8H6G8	at2g38940	transport.phosphate	Probable inorganic phosphate transporter 1-8	139.34
		GL	34.7	A0A0E0ISM7	at2g38940	transport.phosphate	MFS domain-containing protein	53.65
34.8: Accumulatedwith organ specificity
		GL	34.8	Q84QU8	at5g33320	metabolite transporters at the envelope membrane	Phosphoenolpyruvate/phosphate translocator 2, chloroplastic	19.67
		GL	34.8	Q69VR7	at5g33320	metabolite transporters at the envelope membrane	Phosphoenolpyruvate/phosphate translocator 1, chloroplastic	13.47
34.7: Accumulated in two organs (Roor and EL)
		Root	34.9	A0A0E0GCD6	at5g14040	metabolite transporters at the mitochondrial membrane	Uncharacterized protein	26.32
		EL	34.9	A0A0E0GCD6	at5g14040	metabolite transporters at the mitochondrial membrane	Uncharacterized protein	27.7
		Root	34.9	Q60EY9	at5g19760	metabolite transporters at the mitochondrial membrane	Os05g0208000 protein	24.58
		EL	34.9	Q60EY9	at5g19760	metabolite transporters at the mitochondrial membrane	Os05g0208000 protein	24.66
34.9: Accumulatedwith organ specificity
		GL	34.9	Q2QPW3	at5g12860	metabolite transporters at the mitochondrial membrane	2-oxoglutarate/malate translocator, chloroplast	8.1
34.12: Accumulated in two organs (Roor and EL)
		Root	34.12	A0A0E0FTQ9	at2g26975	transport.metal	Uncharacterized protein	164.24
		EL	34.12	A0A0E0FTQ9	at2g26975	transport.metal	Uncharacterized protein	50.22
		Root	34.12	Q69P80	at5g20650	transport.metal	Copper transporter 5.1	22.99
		EL	34.12	Q69P80	at5g20650	transport.metal	Copper transporter 5.1	4.82
34.12: Accumulatedwith organ specificity
		Root	34.12	A0A0E0H3R7	at5g24380	transport.metal	Uncharacterized protein	94.36
		Root	34.12	A0A0E0HUX9	at4g30110	transport.metal	HMA domain-containing protein	136.43
		Root	34.12	A0A0P0WNQ3	at1g05300	transport.metal	Os05g0472400 protein (Fragment)	17.82
		Root	34.12	A0A1Y1B6E8	at1g15960	transport.metal	Metal transporter	68.07
		Root	34.12	Q2QM58	at3g17630	transport.metal	Cation/hydrogen exchanger, putative	1626.39
		Root	34.12	Q6H3Z3	at5g24380	transport.metal	Iron-phytosiderophore transporter YSL15	449
		GL	34.12	Q69P80	at5g20650	transport.metal	Copper transporter 5.1	11.94
34.13: Transport: peptides
	Root, EL and GL
		Root	34.13	Q850L6	at4g16370	transport.peptides and oligopeptides	Putative oligopeptide transporter protein	389.66
		EL	34.13	Q850L6	at4g16370	transport.peptides and oligopeptides	Putative oligopeptide transporter protein	40.17
		GL	34.13	Q850L6	at4g16370	transport.peptides and oligopeptides	Putative oligopeptide transporter protein	114.69
		Root	34.13	Q9FU86	at3g54140	transport.peptides and oligopeptides	Os01g0142800 protein	161.59
		EL	34.13	Q9FU86	at3g54140	transport.peptides and oligopeptides	Os01g0142800 protein	92.74
		GL	34.13	Q9FU86	at3g54140	transport.peptides and oligopeptides	Os01g0142800 protein	57.77
	EL and GL
		EL	34.13	A2Z8F1	at5g46050	transport.peptides and oligopeptides	Uncharacterized protein	16.86
		GL	34.13	A2Z8F1	at5g46050	transport.peptides and oligopeptides	Uncharacterized protein	88.29
	EL and Root
		EL	34.13	Q6H7J6	at1g65730	transport.peptides and oligopeptides	Probable metal-nicotianamine transporter YSL14	32.55
		Root	34.13	Q7XKF4	at1g65730	transport.peptides and oligopeptides	Probable metal-nicotianamine transporter YSL13	12.94
	Root and GL
		Root	34.13	B8A6Z7	at1g22540	transport.peptides and oligopeptides	Uncharacterized protein	86.31
		GL	34.13	B8A6Z7	at1g22540	transport.peptides and oligopeptides	Uncharacterized protein	21.73
	Organ specific
		Root	34.13	A0A0E0GBM4	at5g64410	transport.peptides and oligopeptides	Uncharacterized protein	5.89
		Root	34.13	A0A0P0VAZ6	at1g22540	transport.peptides and oligopeptides	Os01g0871600 protein	9.79
		Root	34.13	Q01HR0	at1g65730	transport.peptides and oligopeptides	OSIGBa0153E02-OSIGBa0093I20.15 protein	48.78
		Root	34.13	Q337L5	at5g46050	transport.peptides and oligopeptides	Os10g0470700 protein	23.95
		Root	34.13	Q6AVV6	at5g62680	transport.peptides and oligopeptides	Nitrate transporter, putative	382.04
		Root	34.13	Q6H7J6	at1g65730	transport.peptides and oligopeptides	Probable metal-nicotianamine transporter YSL14	26.06
		GL	34.13	A0A0E0GGK0	at5g46050	transport.peptides and oligopeptides	Uncharacterized protein	37.73
		GL	34.13	A0A0E0HCY0	at3g45680	transport.peptides and oligopeptides	Uncharacterized protein	10.12
34.14: transport: cations
	Root, EL and GL
		Root	34.14	Q0DY33	at5g13490	transport.unspecified cations	ATP/ADP translocator	103.86
		EL	34.14	Q0DY33	at5g13490	transport.unspecified cations	ATP/ADP translocator	69.98
		GL	34.14	Q0DY33	at5g13490	transport.unspecified cations	ATP/ADP translocator	27.11
		Root	34.14	Q10D38	at5g09690	transport.unspecified cations	Magnesium transporter MRS2-I	12.62
		EL	34.14	Q10D38	at5g09690	transport.unspecified cations	Magnesium transporter MRS2-I	9.94
		GL	34.14	Q10D38	at5g09690	transport.unspecified cations	Magnesium transporter MRS2-I	15.18
		Root	34.14	Q69S29	at4g05120	transport.unspecified cations	Os07g0557100 protein	52.81
		EL	34.14	Q69S29	at4g05120	transport.unspecified cations	Os07g0557100 protein	18.22
		GL	34.14	Q69S29	at4g05120	transport.unspecified cations	Os07g0557100 protein	21.01
	Organ specific
		Root	34.14	A0A0E0I8C4	at1g70330	transport.unspecified cations	Uncharacterized protein	32.67
		Root	34.14	Q7XBS0	at5g45380	transport.unspecified cations	Urea-proton symporter DUR3	46.79
		Root	34.14	A0A0E0HUZ0	at4g10310	transport.unspecified cations	Uncharacterized protein	8.39
		GL	34.14	A0A0E0FQ69	at2g26900	transport.unspecified cations	Uncharacterized protein	29.88
34.15: Transport : pottasium
	Root EL and GL
		Root	34.15	B8AEU9	at1g04690	transport.potassium	Aldo_ket_red domain-containing protein	70.11
		EL	34.15	B8AEU9	at1g04690	transport.potassium	Aldo_ket_red domain-containing protein	39.9
		GL	34.15	B8AEU9	at1g04690	transport.potassium	Aldo_ket_red domain-containing protein	45.99
	Root and EL
		Root	34.15	A0A0E0H079	at4g13420	transport.potassium	Potassium transporter	585.25
		EL	34.15	A0A0E0H079	at4g13420	transport.potassium	Potassium transporter	35.91
	EL and GL
		EL	34.15	A0A0E0I5Q0	at2g40540	transport.potassium	Potassium transporter	17.26
		GL	34.15	A2XGG4	at2g40540	transport.potassium	Potassium transporter	17.71
	Root and GL
		Root	34.15	B9FUS8	at3g02050	transport.potassium	Potassium transporter	38.72
		GL	34.15	B9FUS8	at3g02050	transport.potassium	Potassium transporter	11.3
	Organ specific
		Root	34.15	P0C550	at2g26650	transport.potassium	Potassium channel AKT1	38.76
		GL	34.15	A0A0E0H7T1	at4g00630	transport.potassium	RCK N-terminal domain-containing protein	28.92
34.16: Transport: ABC transporter
	Root, EL, and GL
		Root	34.16	A0A0E0FSI0	at3g28345	transport.ABC transporters and multidrug resistance systems	Uncharacterized protein	65.14
		EL	34.16	A0A0E0FSI0	at3g28345	transport.ABC transporters and multidrug resistance systems	Uncharacterized protein	74.21
		GL	34.16	A0A0E0FSI0	at3g28345	transport.ABC transporters and multidrug resistance systems	Uncharacterized protein	215.02
		Root	34.16	B9G4W2	at4g38380	transport.ABC transporters and multidrug resistance systems	Protein DETOXIFICATION	70.56
		EL	34.16	B9G4W2	at4g38380	transport.ABC transporters and multidrug resistance systems	Protein DETOXIFICATION	56.06
		GL	34.16	B9G4W2	at4g38380	transport.ABC transporters and multidrug resistance systems	Protein DETOXIFICATION	54.48
		Root	34.16	Q0JLC5	at1g15520	transport.ABC transporters and multidrug resistance systems	ABC transporter G family member 36	184.95
		EL	34.16	Q0JLC5	at1g15520	transport.ABC transporters and multidrug resistance systems	ABC transporter G family member 36	205.39
		GL	34.16	Q0JLC5	at1g15520	transport.ABC transporters and multidrug resistance systems	ABC transporter G family member 36	108.82
		Root	34.16	A0A0E0GKS3	at3g55320	transport.ABC transporters and multidrug resistance systems	Uncharacterized protein	247.05
		EL	34.16	A0A0E0GKS3	at3g55320	transport.ABC transporters and multidrug resistance systems	Uncharacterized protein	190.94
		GL	34.16	A0A0E0GKS3	at3g55320	transport.ABC transporters and multidrug resistance systems	Uncharacterized protein	231.83
		Root	34.16	A0A0E0H645	at2g34660	transport.ABC transporters and multidrug resistance systems	Uncharacterized protein	149.51
		EL	34.16	A0A0E0H645	at2g34660	transport.ABC transporters and multidrug resistance systems	Uncharacterized protein	16.37
		GL	34.16	A0A0E0H645	at2g34660	transport.ABC transporters and multidrug resistance systems	Uncharacterized protein	118.24
		Root	34.16	A2WNQ5	at3g62150	transport.ABC transporters and multidrug resistance systems	Uncharacterized protein	243.19
		EL	34.16	A2WNQ5	at3g62150	transport.ABC transporters and multidrug resistance systems	Uncharacterized protein	113.72
		GL	34.16	A2WNQ5	at3g62150	transport.ABC transporters and multidrug resistance systems	Uncharacterized protein	93.98
		Root	34.16	Q7EZL2	at2g36910	transport.ABC transporters and multidrug resistance systems	Os08g0564300 protein	188.56
		EL	34.16	Q7EZL2	at2g36910	transport.ABC transporters and multidrug resistance systems	Os08g0564300 protein	334.21
		GL	34.16	Q7EZL2	at2g36910	transport.ABC transporters and multidrug resistance systems	Os08g0564300 protein	302.06
	Root and EL
		Root	34.16	A0A0E0G2W4	at1g15520	transport.ABC transporters and multidrug resistance systems	Uncharacterized protein	119.26
		EL	34.16	A0A0E0G2W4	at1g15520	transport.ABC transporters and multidrug resistance systems	Uncharacterized protein	59.24
		Root	34.16	A0A0E0IL47	at1g17840	transport.ABC transporters and multidrug resistance systems	ABC transporter domain-containing protein	52.3
		EL	34.16	A0A0E0IUL7	at1g17840	transport.ABC transporters and multidrug resistance systems	ABC transporter domain-containing protein	28.97
		Root	34.16	Q7FMW3	at1g02520	transport.ABC transporters and multidrug resistance systems	MDR-like ABC transporter	759.17
		EL	34.16	Q7FMW3	at1g02520	transport.ABC transporters and multidrug resistance systems	MDR-like ABC transporter	261.12
		Root	34.16	Q8GU76	at3g28860	transport.ABC transporters and multidrug resistance systems	MDR-like ABC transporter	473.36
		EL	34.16	Q8GU76	at3g28860	transport.ABC transporters and multidrug resistance systems	MDR-like ABC transporter	193.53
		Root	34.16	Q8GU89	at1g15520	transport.ABC transporters and multidrug resistance systems	ABC transporter G family member 37	435.12
		EL	34.16	Q8GU89	at1g15520	transport.ABC transporters and multidrug resistance systems	ABC transporter G family member 37	98.65
	Root and GL
		Root	34.16	A0A0E0H1N7	at3g28860	transport.ABC transporters and multidrug resistance systems	Uncharacterized protein	146.38
		GL	34.16	A0A0E0H1N7	at3g28860	transport.ABC transporters and multidrug resistance systems	Uncharacterized protein	69.81
		Root	34.16	A0A0E0I1K2	at2g36380	transport.ABC transporters and multidrug resistance systems	Uncharacterized protein	259.46
		GL	34.16	A0A0E0I1K2	at2g36380	transport.ABC transporters and multidrug resistance systems	Uncharacterized protein	80.77
		Root	34.16	B9FTR2	at3g16340	transport.ABC transporters and multidrug resistance systems	Uncharacterized protein	228.05
		GL	34.16	B9FTR2	at3g16340	transport.ABC transporters and multidrug resistance systems	Uncharacterized protein	468.8
		Root	34.16	Q9FNU2	at5g39040	transport.ABC transporters and multidrug resistance systems	ABC transporter B family member 25	16.99
		GL	34.16	Q9FNU2	at5g39040	transport.ABC transporters and multidrug resistance systems	ABC transporter B family member 25	27.21
		Root	34.16	A2XY48	at3g28860	transport.ABC transporters and multidrug resistance systems	Uncharacterized protein	472.65
		GL	34.16	A2XY48	at3g28860	transport.ABC transporters and multidrug resistance systems	Uncharacterized protein	127.96
	EL and GL
		EL	34.16	A2XIE7	at3g54540	transport.ABC transporters and multidrug resistance systems	Uncharacterized protein	16.28
		GL	34.16	A2XIE7	at3g54540	transport.ABC transporters and multidrug resistance systems	Uncharacterized protein	18.32
		EL	34.16	Q8GU87	at2g26910	transport.ABC transporters and multidrug resistance systems	ABC transporter G family member 31	148.49
		GL	34.16	Q8GU87	at2g26910	transport.ABC transporters and multidrug resistance systems	ABC transporter G family member 31	108
	Organ specific
		Root	34.16	A0A0E0FZM3	at3g55320	transport.ABC transporters and multidrug resistance systems	Uncharacterized protein	170.42
		Root	34.16	A0A0E0GKU4	at3g55090	transport.ABC transporters and multidrug resistance systems	ABC transporter domain-containing protein	65.78
		Root	34.16	A0A560MMI5	at3g62150	transport.ABC transporters and multidrug resistance systems	ATP-binding cassette subfamily B protein	13.49
		Root	34.16	B8BAI3	at3g47730	transport.ABC transporters and multidrug resistance systems	ABC transporter domain-containing protein	264.54
		Root	34.16	Q6YUU5	at3g28345	transport.ABC transporters and multidrug resistance systems	Putative multidrug resistance protein	197.11
		Root	34.16	Q7FMW2	at1g02520	transport.ABC transporters and multidrug resistance systems	MDR-like ABC transporter	122.84
		Root	34.16	Q8GU83	at3g53480	transport.ABC transporters and multidrug resistance systems	ABC transporter G family member 41	190.93
		GL	34.16	A0A0E0HSC7	at3g16340	transport.ABC transporters and multidrug resistance systems	Uncharacterized protein	447.19
		GL	34.16	A3BXL8	at1g15520	transport.ABC transporters and multidrug resistance systems	ABC transporter G family member 53	191.61
		GL	34.16	Q2QT07	at1g17840	transport.ABC transporters and multidrug resistance systems	ABC-2 type transporter family protein, expressed	10.92
		GL	34.16	Q8GU69	at2g47000	transport.ABC transporters and multidrug resistance systems	MDR-like ABC transporter	126.04
		GL	34.16	Q8GU72	at1g02520	transport.ABC transporters and multidrug resistance systems	MDR-like ABC transporter	61.47
		EL	34.16	A0A0E0IFC5	at1g66950	transport.ABC transporters and multidrug resistance systems	Uncharacterized protein	17.31
		EL	34.16	A2XVR4	at1g17840	transport.ABC transporters and multidrug resistance systems	ABC transporter domain-containing protein	128.23
		EL	34.16	Q75HT8	at3g21090	transport.ABC transporters and multidrug resistance systems	Os05g0222200 protein	162.63
		EL	34.16	Q8GU84	at1g66950	transport.ABC transporters and multidrug resistance systems	ABC transporter G family member 48	75.88
34.18: Transport: amoni acids
	Organ specific
		Root	34.18	A0A0E0FKR0	at1g30450	transport.unspecified anions	Uncharacterized protein	12.01
		Root	34.18	A0A0E0I9Y9	at5g33280	transport.unspecified anions	Chloride channel protein	26.74
		GL	34.18	A0A0E0FKR0	at1g30450	transport.unspecified anions	Uncharacterized protein	19.33
34.19: Transport: aquaporin, PIP
	Root, EL and GL
		Root	34.19.1	A2XPH9	at2g16850	transport.Major Intrinsic Proteins.PIP	Uncharacterized protein	380.48
		EL	34.19.1	A2XPH9	at2g16850	transport.Major Intrinsic Proteins.PIP	Uncharacterized protein	641.58
		GL	34.19.1	A2XPH9	at2g16850	transport.Major Intrinsic Proteins.PIP	Uncharacterized protein	1367.91
		Root	34.19.2	A2YCI2	at3g16240	transport.Major Intrinsic Proteins.TIP	Uncharacterized protein	79.21
		EL	34.19.2	A2YCI2	at3g16240	transport.Major Intrinsic Proteins.TIP	Uncharacterized protein	199.19
		GL	34.19.2	A2YCI2	at3g16240	transport.Major Intrinsic Proteins.TIP	Uncharacterized protein OS	558.34
		Root	34.19.1	A2YKV0	at2g37170	transport.Major Intrinsic Proteins.PIP	Uncharacterized protein	312.36
		EL	34.19.1	A2YKV0	at2g37170	transport.Major Intrinsic Proteins.PIP	Uncharacterized protein	106.67
		GL	34.19.1	A2YKV0	at2g37170	transport.Major Intrinsic Proteins.PIP	Uncharacterized protein	223.98
		Root	34.19.2	P50156	at2g36830	transport.Major Intrinsic Proteins.TIP	Probable aquaporin TIP1-1	78.7
		EL	34.19.2	P50156	at2g36830	transport.Major Intrinsic Proteins.TIP	Probable aquaporin TIP1-1	41.58
		GL	34.19.2	P50156	at2g36830	transport.Major Intrinsic Proteins.TIP	Probable aquaporin TIP1-1	160.12
		Root	34.19.1	Q6K215	at2g37170	transport.Major Intrinsic Proteins.PIP	Probable aquaporin PIP2-2	870.96
		EL	34.19.1	Q6K215	at2g37170	transport.Major Intrinsic Proteins.PIP	Probable aquaporin PIP2-2	432.61
		GL	34.19.1	Q6K215	at2g37170	transport.Major Intrinsic Proteins.PIP	Probable aquaporin PIP2-2	1072
		Root	34.19.1	Q8H5N9	at2g37170	transport.Major Intrinsic Proteins.PIP	Probable aquaporin PIP2-1	2387.51
		EL	34.19.1	Q8H5N9	at2g37170	transport.Major Intrinsic Proteins.PIP	Probable aquaporin PIP2-1	2506.68
		GL	34.19.1	Q8H5N9	at2g37170	transport.Major Intrinsic Proteins.PIP	Probable aquaporin PIP2-1	3218.63
		Root	34.19.1	Q9XIS7	at2g37170	transport.Major Intrinsic Proteins.PIP	Water channel protein (Fragment)	1115.99
		EL	34.19.1	Q9XIS7	at2g37170	transport.Major Intrinsic Proteins.PIP	Water channel protein (Fragment)	1051.49
		GL	34.19.1	Q9XIS7	at2g37170	transport.Major Intrinsic Proteins.PIP	Water channel protein (Fragment)	1463.17
	EL and GL
		EL	34.19.3	A0A0E0G403	at4g18910	transport.Major Intrinsic Proteins.NIP	Uncharacterized protein	89.24
		GL	34.19.3	A0A0E0G403	at4g18910	transport.Major Intrinsic Proteins.NIP	Uncharacterized protein	48.59
		EL	34.19.1	A0A0E0H479	at4g00430	transport.Major Intrinsic Proteins.PIP	Uncharacterized protein	1369.06
		GL	34.19.1	A0A0E0H479	at4g00430	transport.Major Intrinsic Proteins.PIP	Uncharacterized protein	2295.1
		EL	34.19.1	A0A0P0W7K8	at2g16850	transport.Major Intrinsic Proteins.PIP	Os04g0233400 protein	617.54
		GL	34.19.1	A0A0P0W7K8	at2g16850	transport.Major Intrinsic Proteins.PIP	Os04g0233400 protein	1317.51
	Root and GL
		Root	34.19.99	Q67WJ8	at5g37820	transport.Major Intrinsic Proteins.unspecified	Aquaporin NIP2-2	68.62
		GL	34.19.99	Q67WJ8	at5g37820	transport.Major Intrinsic Proteins.unspecified	Aquaporin NIP2-2	10.28
		Root	34.19.1	Q9SXF8	at4g00430	transport.Major Intrinsic Proteins.PIP	Aquaporin PIP 1-3	311.21
		GL	34.19.1	Q9SXF8	at4g00430	transport.Major Intrinsic Proteins.PIP	Aquaporin PIP 1-3	238.47
	Organ specific
		Root	34.19.1	A0A0E0H479	at4g00430	transport.Major Intrinsic Proteins.PIP	Uncharacterized protein	1170.42
		Root	34.19.1	Q7XUA6	at2g37170	transport.Major Intrinsic Proteins.PIP	Probable aquaporin PIP2-3	674.96
		Root	34.19.1	Q8GRT8	at2g37170	transport.Major Intrinsic Proteins.PIP	Aquaporin PIP2-4	309.45
		Root	34.19.1	A0A0E0HZY1	at2g37170	transport.Major Intrinsic Proteins.PIP	Uncharacterized protein	270.12
		Root	34.19.1	I6QM82	at4g00430	transport.Major Intrinsic Proteins.PIP	Aquaporin	1433.82
		Root	34.19.2	A0A0E0GAN7	at5g47450	transport.Major Intrinsic Proteins.TIP	Uncharacterized protein	131.89
		Root	34.19.99	A0A0E0HLA1	at5g37820	transport.Major Intrinsic Proteins.unspecified	Uncharacterized protein	623.66
		EL	34.19.2	A2Z8V2	at1g73190	transport.Major Intrinsic Proteins.TIP	Uncharacterized protein	14.9
		GL	34.19.1	Q651D5	at4g35100	transport.Major Intrinsic Proteins.PIP	Probable aquaporin PIP2-7	672.17
34.21: Transport: calcium
	Root and EL
		Root	34.21	A0A0E0H5M8	at5g57110	transport.calcium	Calcium-transporting ATPase	72.77
		EL	34.21	A0A0E0H5M8	at5g57110	transport.calcium	Calcium-transporting ATPase	58.85
		Root	34.21	A2XF96	at1g07670	transport.calcium	Cation_ATPase_N domain-containing protein	43.59
		EL	34.21	Q0DSY0	at1g07670	transport.calcium	Os03g0281600 protein (Fragment)	53.7
	EL and GL
		EL	34.21	Q6ETP2	at5g57110	transport.calcium	Calcium-transporting ATPase	50.75
		GL	34.21	Q6ETP2	at5g57110	transport.calcium	Calcium-transporting ATPase	60.02
	Organ specific
		GL	34.21	Q0DSY0	at1g07670	transport.calcium	Os03g0281600 protein	18.78
		GL	34.21	Q7EZ84	at5g57110	transport.calcium	Calcium-transporting ATPase	67.45
		GL	34.21	Q7X8B5	at5g57110	transport.calcium	Calcium-transporting ATPase 5, plasma membrane-type	230.77
34.99: Others
	Root, EL and GL
		Root	34.99	A2YMP7	at1g61250	transport.misc	Putative secretory carrier-associated membrane protein 1	13.22
		EL	34.99	A2YMP7	at1g61250	transport.misc	Putative secretory carrier-associated membrane protein 1	17.44
		GL	34.99	A2YMP7	at1g61250	transport.misc	Putative secretory carrier-associated membrane protein 1	9.13
		Root	34.99	A2YVL4	at5g58070	transport.misc	Lipocln_cytosolic_FA-bd_dom domain-containing protein	109.93
		EL	34.99	A2YVL4	at5g58070	transport.misc	Lipocln_cytosolic_FA-bd_dom domain-containing protein	94.63
		GL	34.99	A2YVL4	at5g58070	transport.misc	Lipocln_cytosolic_FA-bd_dom domain-containing protein	100.4
		Root	34.99	B8AAF2	at1g61250	transport.misc	Secretory carrier-associated membrane protein	13.77
		EL	34.99	B8AAF2	at1g61250	transport.misc	Secretory carrier-associated membrane protein	11.01
		GL	34.99	B8AAF2	at1g61250	transport.misc	Secretory carrier-associated membrane protein	8.32
		Root	34.99	B8AZR2	at1g61250	transport.misc	Secretory carrier-associated membrane protein	63.93
		EL	34.99	B8AZR2	at1g61250	transport.misc	Secretory carrier-associated membrane protein	43.08
		GL	34.99	B8AZR2	at1g61250	transport.misc	Secretory carrier-associated membrane protein	78.16
		Root	34.99	Q5TKJ2	at4g09160	transport.misc	Os05g0429400 protein	1176.16
		EL	34.99	Q5TKJ2	at4g09160	transport.misc	Os05g0429400 protein	1083.4
		GL	34.99	Q5TKJ2	at4g09160	transport.misc	Os05g0429400 protein	1132.16
		Root	34.99	Q6Z8F5	at1g32050	transport.misc	Secretory carrier-associated membrane protein 5	16.91
		EL	34.99	Q6Z8F5	at1g32050	transport.misc	Secretory carrier-associated membrane protein 5	41.05
		GL	34.99	Q6Z8F5	at1g32050	transport.misc	Secretory carrier-associated membrane protein 5	22.66
		Root	34.99	Q8GRK9	at5g54750	transport.misc	Trafficking protein particle complex subunit	12.11
		EL	34.99	Q8GRK9	at5g54750	transport.misc	Trafficking protein particle complex subunit	27.09
		GL	34.99	Q8GRK9	at5g54750	transport.misc	Trafficking protein particle complex subunit	13.09
		Root	34.99	Q8RYZ1	at4g09160	transport.misc	Cytosolic factor-like protein	1085.06
		EL	34.99	Q8RYZ1	at4g09160	transport.misc	Cytosolic factor-like protein	850.19
		GL	34.99	Q8RYZ1	at4g09160	transport.misc	Cytosolic factor-like protein	673.96
	Root and GL
		Root	34.99	A0A0E0HCT2	at3g10960	transport.misc	Uncharacterized protein	7.97
		GL	34.99	A0A0E0GPW9	at3g21690	transport.misc	Protein DETOXIFICATION	14.01
	EL and GL
		EL	34.99	A0A0E0H5D3	at1g32050	transport.misc	Secretory carrier-associated membrane protein	18.99
		GL	34.99	A0A0E0H5D3	at1g32050	transport.misc	Secretory carrier-associated membrane protein	8.55
		EL	34.99	A0A0E0JBN6	at2g26510	transport.misc	Uncharacterized protein	22.57
		GL	34.99	A0A0E0JBN6	at2g26510	transport.misc	Uncharacterized protein	47.56
	Root and EL
		Root	34.99	A2YNZ8	at1g26690	transport.misc	GOLD domain-containing protein	27.95
		EL	34.99	A2YNZ8	at1g26690	transport.misc	GOLD domain-containing protein	26.88
	Organ specific
		Root	34.99	A0A0E0HD21	at3g51670	transport.misc	Uncharacterized protein	16.41
		Root	34.99	B8AYI6	at4g09160	transport.misc	Uncharacterized protein	978.77
		Root	34.99	Q2RAW8	at5g13750	transport.misc	Major facilitator superfamily antiporter,	46.33
		Root	34.99	Q53MW1	at5g50300	transport.misc	At5g50300 OS=Oryza sativa subsp	26.97
		Root	34.99	Q5N892	at2g38120	transport.misc	Auxin transporter-like protein 1	18.58
		EL	34.99	Q5N9C8	at5g58030	transport.misc	Trafficking protein particle complex subunit	10.46
		EL	34.99	Q5W6M0	at3g51670	transport.misc	Uncharacterized protein	52.62
		EL	34.99	A2YG28	at1g30690	transport.misc	Uncharacterized protein	128.63
		EL	34.99	Q2A0M6	at5g62890	transport.misc	Root uracil permease 1 OS=Oryza sativa subsp	5.91
		GL	34.99	A2X753	at5g58070	transport.misc	Lipocln_cytosolic_FA-bd_dom domain-containing protein	92.09
