# Supplementary material for: Proteomics Analysis of Plasma Membrane Fractions of the Root, Leaf, and Flower of Rice
Source: Int J Mol Sci. 2020 Sep 23;21(19):6988. doi: 10.3390/ijms21196988 (PMC7583858; doi:10.3390/ijms21196988)
Supplement: Supplementary file 1 [file ijms-21-06988-s001.zip › Supplement Table 9.xlsx]

## Sheet: Cell S9
Table S9.	Cell related proteins in the flower, leaf shaeth, and green leaf.
Category	Group	Organ	MapMan Bin	Accession	ATG ID	MapMan description	Other Description
31.1 Cell organization
	Flower, LS, and GL
		Flower	31.1	A0A0E0FK81	at5g12250	cell.organisation	Tubulin beta chain
		LS	31.1	A0A0E0FK81	at5g12250	cell.organisation	Tubulin beta chain
		GL	31.1	A0A0E0FK81	at5g12250	cell.organisation	Tubulin beta chain
		Flower	31.1	A0A0E0G1Q7	at2g41740	cell.organisation	HP domain-containing protein
		LS	31.1	A0A0E0G1Q7	at2g41740	cell.organisation	HP domain-containing protein
		GL	31.1	A0A0E0G1Q7	at2g41740	cell.organisation	HP domain-containing protein
		Flower	31.1	A0A0E0HDS0	at2g38750	cell.organisation	Uncharacterized protein
		LS	31.1	A0A0E0HDS0	at2g38750	cell.organisation	Uncharacterized protein
		GL	31.1	A0A0E0HDS0	at2g38750	cell.organisation	Uncharacterized protein
		Flower	31.1	A0A0E0HVK3	at5g62700	cell.organisation	Tubulin beta chain
		LS	31.1	A0A0E0HVK3	at5g62700	cell.organisation	Tubulin beta chain
		GL	31.1	A0A0E0HVK3	at5g62700	cell.organisation	Tubulin beta chain
		Flower	31.1	A0A0E0ITA5	at5g23860	cell.organisation	Tubulin beta chain
		LS	31.1	A0A0E0ITA5	at5g23860	cell.organisation	Tubulin beta chain
		GL	31.1	A0A0E0ITA5	at5g23860	cell.organisation	Tubulin beta chain
		Flower	31.1	A0A0E0J095	at4g14960	cell.organisation	Tubulin alpha chain
		LS	31.1	A0A0E0J095	at4g14960	cell.organisation	Tubulin alpha chain
		GL	31.1	A0A0E0J095	at4g14960	cell.organisation	Tubulin alpha chain
		Flower	31.1	A0A0P0WLR9	at2g38760	cell.organisation	Annexin
		LS	31.1	A0A0P0WLR9	at2g38760	cell.organisation	Annexin
		GL	31.1	A0A0P0WLR9	at2g38760	cell.organisation	Annexin
		Flower	31.1	A0A218KL39	at3g12110	cell.organisation	Actin-1
		LS	31.1	A0A218KL39	at3g12110	cell.organisation	Actin-1
		GL	31.1	A0A218KL39	at3g12110	cell.organisation	Actin-1
		Flower	31.1	A2YAT3	at1g35720	cell.organisation	Annexin
		LS	31.1	A2YAT3	at1g35720	cell.organisation	Annexin
		GL	31.1	A2YAT3	at1g35720	cell.organisation	Annexin
		Flower	31.1	A2YMX5	at5g19780	cell.organisation	Tubulin alpha chain
		LS	31.1	A2YMX5	at5g19780	cell.organisation	Tubulin alpha chain
		GL	31.1	A2YMX5	at5g19780	cell.organisation	Tubulin alpha chain
		Flower	31.1	B8AMT7	at5g09810	cell.organisation	Uncharacterized protein
		LS	31.1	B8AMT7	at5g09810	cell.organisation	Uncharacterized protein
		GL	31.1	B8AMT7	at5g09810	cell.organisation	Uncharacterized protein
		Flower	31.1	B8AND0	at5g18410	cell.organisation	Uncharacterized protein
		LS	31.1	B8AND0	at5g18410	cell.organisation	Uncharacterized protein
		GL	31.1	B8AND0	at5g18410	cell.organisation	Uncharacterized protein
		Flower	31.1	B8AY44	at5g18580	cell.organisation	Uncharacterized protein
		LS	31.1	B8AY44	at5g18580	cell.organisation	Uncharacterized protein
		GL	31.1	B8AY44	at5g18580	cell.organisation	Uncharacterized protein
		Flower	31.1	B9FS74	at5g10470	cell.organisation	Kinesin-like protein KIN-14L
		LS	31.1	B9FS74	at5g10470	cell.organisation	Kinesin-like protein KIN-14L
		GL	31.1	B9FS74	at5g10470	cell.organisation	Kinesin-like protein KIN-14L
		Flower	31.1	P45960	at5g12250	cell.organisation	Tubulin beta-4 chain
		LS	31.1	P45960	at5g12250	cell.organisation	Tubulin beta-4 chain
		GL	31.1	P45960	at5g12250	cell.organisation	Tubulin beta-4 chain
		Flower	31.1	Q01I87	at5g17410	cell.organisation	Gamma-tubulin complex component
		LS	31.1	Q01I87	at5g17410	cell.organisation	Gamma-tubulin complex component
		GL	31.1	Q01I87	at5g17410	cell.organisation	Gamma-tubulin complex component
		Flower	31.1	Q6H450	at1g68090	cell.organisation	Annexin OS=Oryza sativa subsp
		LS	31.1	Q6H450	at1g68090	cell.organisation	Annexin OS=Oryza sativa subsp
		GL	31.1	Q6H450	at1g68090	cell.organisation	Annexin OS=Oryza sativa subsp
		Flower	31.1	Q6Z6A7	at5g10230	cell.organisation	Annexin OS=Oryza sativa subsp
		LS	31.1	Q6Z6A7	at5g10230	cell.organisation	Annexin OS=Oryza sativa subsp
		GL	31.1	Q6Z6A7	at5g10230	cell.organisation	Annexin OS=Oryza sativa subsp
		Flower	31.1	Q6Z901	at4g10840	cell.organisation	Kinesin light chain-like protein
		LS	31.1	Q6Z901	at4g10840	cell.organisation	Kinesin light chain-like protein
		GL	31.1	Q6Z901	at4g10840	cell.organisation	Kinesin light chain-like protein
		Flower	31.1	Q84TB3	at5g59890	cell.organisation	Actin-depolymerizing factor 4
		LS	31.1	Q84TB3	at5g59890	cell.organisation	Actin-depolymerizing factor 4
		GL	31.1	Q84TB3	at5g59890	cell.organisation	Actin-depolymerizing factor 4
		Flower	31.1	Q8H7M0	at4g16340	cell.organisation	Putative adapter protein SPIKE1
		LS	31.1	Q8H7M0	at4g16340	cell.organisation	Putative adapter protein SPIKE1
		GL	31.1	Q8H7M0	at4g16340	cell.organisation	Putative adapter protein SPIKE1
		Flower	31.1	Q8H7U1	at5g62700	cell.organisation	Tubulin beta-2 chain
		LS	31.1	Q8H7U1	at5g62700	cell.organisation	Tubulin beta-2 chain
		GL	31.1	Q8H7U1	at5g62700	cell.organisation	Tubulin beta-2 chain
		Flower	31.1	Q8S3S1	at3g27960	cell.organisation	Os02g0708400 protein
		LS	31.1	Q8S3S1	at3g27960	cell.organisation	Os02g0708400 protein
		GL	31.1	Q8S3S1	at3g27960	cell.organisation	Os02g0708400 protein
		Flower	31.1	Q9AY76	at2g31200	cell.organisation	Actin-depolymerizing factor 2
		LS	31.1	Q9AY76	at2g31200	cell.organisation	Actin-depolymerizing factor 2
		GL	31.1	Q9AY76	at2g31200	cell.organisation	Actin-depolymerizing factor 2
	Flower and LS
		Flower	31.1	A0A0E0FP17	at4g30160	cell.organisation	HP domain-containing protein
		LS	31.1	A0A0E0FP17	at4g30160	cell.organisation	HP domain-containing protein
		Flower	31.1	A0A0E0H123	at1g21730	cell.organisation	Kinesin motor domain-containing protein
		LS	31.1	A0A0E0H123	at1g21730	cell.organisation	Kinesin motor domain-containing protein
		Flower	31.1	A0A0E0H8E0	at5g09810	cell.organisation	Uncharacterized protein
		LS	31.1	A0A0E0H8E0	at5g09810	cell.organisation	Uncharacterized protein
		Flower	31.1	A0A0E0H9T1	at3g16630	cell.organisation	Uncharacterized protein
		LS	31.1	A0A0E0H9T1	at3g16630	cell.organisation	Uncharacterized protein
		Flower	31.1	A0A0E0HMQ6	at5g10470	cell.organisation	Kinesin motor domain-containing protein
		LS	31.1	A0A0E0HMQ6	at5g10470	cell.organisation	Kinesin motor domain-containing protein
		Flower	31.1	A0A0E0HPK8	at4g26760	cell.organisation	Uncharacterized protein
		LS	31.1	A0A0E0HPK8	at4g26760	cell.organisation	Uncharacterized protein
		Flower	31.1	A0A0N7KSP9	at1g64740	cell.organisation	Os11g0247300 protein
		LS	31.1	A0A0N7KSP9	at1g64740	cell.organisation	Os11g0247300 protein
		Flower	31.1	A0A0P0WHB1	at2g37080	cell.organisation	Os05g0122600 protein
		LS	31.1	A0A0P0WHB1	at2g37080	cell.organisation	Os05g0122600 protein
		Flower	31.1	A0A0P0XMI4	at5g06680	cell.organisation	Gamma-tubulin complex component
		LS	31.1	A0A0P0XMI4	at5g06680	cell.organisation	Gamma-tubulin complex component
		Flower	31.1	A2Y909	at1g12430	cell.organisation	Kinesin-like protein OS=Oryza sativa subsp
		LS	31.1	A2Y909	at1g12430	cell.organisation	Kinesin-like protein OS=Oryza sativa subsp
		Flower	31.1	B8AYG1	at3g61650	cell.organisation	Tubulin gamma chain OS=Oryza sativa subsp
		LS	31.1	B8AYG1	at3g61650	cell.organisation	Tubulin gamma chain OS=Oryza sativa subsp
		Flower	31.1	B8BJ82	at5g09810	cell.organisation	Uncharacterized protein OS=Oryza sativa subsp
		LS	31.1	B8BJ82	at5g09810	cell.organisation	Uncharacterized protein OS=Oryza sativa subsp
		Flower	31.1	B9FIN1	at5g12250	cell.organisation	Uncharacterized protein OS=Oryza sativa subsp
		LS	31.1	B9FIN1	at5g12250	cell.organisation	Uncharacterized protein OS=Oryza sativa subsp
		Flower	31.1	P0C539	at5g09810	cell.organisation	Actin-2 OS=Oryza sativa subsp
		LS	31.1	P0C539	at5g09810	cell.organisation	Actin-2 OS=Oryza sativa subsp
		Flower	31.1	B7FAI8	at1g04780	cell.organisation	Os07g0436100 protein
		LS	31.1	B7FAI8	at1g04780	cell.organisation	Os07g0436100 protein
		Flower	31.1	Q5JKW1	at1g63640	cell.organisation	Kinesin-like protein KIN-14C
		LS	31.1	Q5JKW1	at1g63640	cell.organisation	Kinesin-like protein KIN-14C
		Flower	31.1	Q5N749	at2g35630	cell.organisation	Protein MOR1
		LS	31.1	Q5N749	at2g35630	cell.organisation	Protein MOR1
		Flower	31.1	Q6YZ52	at3g12020	cell.organisation	Kinesin-like protein KIN-7D, chloroplastic
		LS	31.1	Q6YZ52	at3g12020	cell.organisation	Kinesin-like protein KIN-7D, chloroplastic
		Flower	31.1	Q6ZI13	at4g26760	cell.organisation	Os02g0720200 protein OS=Oryza sativa subsp
		LS	31.1	Q6ZI13	at4g26760	cell.organisation	Os02g0720200 protein OS=Oryza sativa subsp
		Flower	31.1	Q8W5J0	at3g19960	cell.organisation	Putative myosin OS=Oryza sativa subsp
		LS	31.1	Q8W5J0	at3g19960	cell.organisation	Putative myosin OS=Oryza sativa subsp.
		Flower	31.1	Q94DL4	at5g09810	cell.organisation	Os01g0964133 protein OS=Oryza sativa subsp
		LS	31.1	Q94DL4	at5g09810	cell.organisation	Os01g0964133 protein OS=Oryza sativa subsp
		Flower	31.1	Q9FQ22	at3g55005	cell.organisation	Tonneau 1 OS=Oryza sativa subsp
		LS	31.1	Q9FQ22	at3g55005	cell.organisation	Tonneau 1 OS=Oryza sativa subsp.
		Flower	31.1	Q9SDK0	at4g15930	cell.organisation	Dynein light chain
		LS	31.1	Q9SDK0	at4g15930	cell.organisation	Dynein light chain
	LS and GL
		LS	31.1	A0A0E0IPN9	at2g19770	cell.organisation	Profilin
		GL	31.1	A0A0E0IPN9	at2g19770	cell.organisation	Profilin
		LS	31.1	Q10DN0	at1g50010	cell.organisation	Tubulin alpha chain
		GL	31.1	Q10DN0	at1g50010	cell.organisation	Tubulin alpha chain
	Organ specific
		Flower	31.1	A0A0E0G9B3	at1g13180	cell.organisation	Uncharacterized protein
		Flower	31.1	A0A0E0ILR0	at4g31340	cell.organisation	Uncharacterized protein
		Flower	31.1	A0A0E0IMP0	at2g21300	cell.organisation	Kinesin motor domain-containing protein
		Flower	31.1	B8B8G2	at5g19780	cell.organisation	Tubulin alpha chain
		Flower	31.1	B8BGA7	at4g33200	cell.organisation	Uncharacterized protein
		Flower	31.1	Q5VRJ8	at1g01820	cell.organisation	Peroxisomal membrane protein 11-5
		Flower	31.1	Q6Z3N3	at4g30160	cell.organisation	Putative villin
		Flower	31.1	Q6ZJW9	at1g18450	cell.organisation	Actin-related protein 4
		Flower	31.1	Q7XPJ0	at5g65930	cell.organisation	Kinesin-like protein KIN-14I
		Flower	31.1	Q8S118	at1g80350	cell.organisation	Katanin p60 ATPase-containing subunit A1
		Flower	31.1	A0A0P0WH75	at5g59890	cell.organisation	Os05g0113400 protein
		LS	31.1	A0A0E0GB20	at5g53310	cell.organisation	TH1 domain-containing protein
		LS	31.1	A0A0E0JCV4	at1g74790	cell.organisation	GSDH domain-containing protein
		LS	31.1	Q5VNF8	at5g08120	cell.organisation	Os06g0284800 protein
		LS	31.1	Q6I588	at2g46225	cell.organisation	Probable protein ABIL4
		LS	31.1	Q84SP9	at4g14147	cell.organisation	Putative ARP2/3 complex 20 kDa subunit, 3'-partial
		LS	31.1	A2WWR4	at5g59970	cell.organisation	Histone H4
		GL	31.1	A0A0E0FW49	at5g09810	cell.organisation	Uncharacterized protein
		GL	31.1	A0A0E0IYI4	at5g09810	cell.organisation	Uncharacterized protein
		GL	31.1	A2WWR4	at5g59970	cell.organisation	Histone H4
		GL	31.1	A3CJV0	at1g74790	cell.organisation	GSDH domain-containing protein
		GL	31.1	B8B8G2	at5g19780	cell.organisation	Tubulin alpha chain
		GL	31.1	B9F4G7	at1g60430	cell.organisation	Actin-related protein 2/3 complex subunit 3
		GL	31.1	B9FIN1	at5g12250	cell.organisation	Uncharacterized protein
		GL	31.1	B9FK20	at5g09810	cell.organisation	Uncharacterized protein
		GL	31.1	Q0IZR7	at1g42550	cell.organisation	Os09g0553900 protein
		GL	31.1	Q10SM7	at1g01820	cell.organisation	Peroxisomal membrane protein 11-1
		GL	31.1	Q5Z4M2	at5g55230	cell.organisation	Putative microtubule-associated protein
		GL	31.1	Q6EPJ0	at4g03500	cell.organisation	Ankyrin-like protein O
		GL	31.1	Q6Z3N3	at4g30160	cell.organisation	Putative villin
		GL	31.1	Q76FS2	at5g62700	cell.organisation	Tubulin beta-8 chain
		GL	31.1	Q9SDK0	at4g15930	cell.organisation	Dynein light chain
31.2 Cell division
	Flower, LS, and GL
		Flower	31.2	A0A0E0IFC6	at2g35110	cell.division	Uncharacterized protein
		LS	31.2	A0A0E0IFC6	at2g35110	cell.division	Uncharacterized protein
		GL	31.2	A0A0E0IFC6	at2g35110	cell.division	Uncharacterized protein
		Flower	31.2	A0A4D6C9S8	at5g03340	cell.division	CDC48E OS=Oryza sativa subsp
		LS	31.2	A0A4D6C9S8	at5g03340	cell.division	CDC48E OS=Oryza sativa subsp
		GL	31.2	A0A4D6C9S8	at5g03340	cell.division	CDC48E OS=Oryza sativa subsp
		Flower	31.2	B9F137	at2g20190	cell.division	Uncharacterized protein
		LS	31.2	B9F137	at2g20190	cell.division	Uncharacterized protein
		GL	31.2	B9F137	at2g20190	cell.division	Uncharacterized protein
	Flower and GL
		Flower	31.2	A0A0E0GGX3	at5g03340	cell.division	Uncharacterized protein
		GL	31.2	A0A0E0GGX3	at5g03340	cell.division	Uncharacterized protein
	Flower and LS
		Flower	31.2	B9EXN7	at1g49040	cell.division	Uncharacterized protein
		LS	31.2	B9EXN7	at1g49040	cell.division	Uncharacterized protein
	Organ specific
		LS	31.2	A0A0E0HDS5	at3g57090	cell.division	Mitochondrial fission 1 protein
		LS	31.2	Q7F947	at2g20190	cell.division	OSJNBb0002J11.18 protein
31.3 cell cycle
	Flower, LS, and GL
		Flower	31.3.1	Q5Z9H9	at5g58710	cell. cycle. peptidylprolyl isomerase	Peptidyl-prolyl cis-trans isomerase
		LS	31.3.1	Q5Z9H9	at5g58710	cell. cycle. peptidylprolyl isomerase	Peptidyl-prolyl cis-trans isomerase
		GL	31.3.1	Q5Z9H9	at5g58710	cell. cycle. peptidylprolyl isomerase	Peptidyl-prolyl cis-trans isomerase
		Flower	31.3.1	Q40673	at2g21130	cell. cycle. peptidylprolyl isomerase	Peptidyl-prolyl cis-trans isomerase
		LS	31.3.1	Q40673	at2g21130	cell. cycle. peptidylprolyl isomerase	Peptidyl-prolyl cis-trans isomerase
		GL	31.3.1	Q40673	at2g21130	cell. cycle. peptidylprolyl isomerase	Peptidyl-prolyl cis-trans isomerase
	Flower and LS
		Flower	31.3	Q10MI0	at5g26850	cell.cycle	Protein SEMI-ROLLED LEAF 2
		LS	31.3	Q10MI0	at5g26850	cell.cycle	Protein SEMI-ROLLED LEAF 2
		Flower	31.3	Q7EYR6	at1g03860	cell.cycle	Os07g0262200 protein
		LS	31.3	Q7EYR6	at1g03860	cell.cycle	Os07g0262200 protein
	LS and GL
		LS	31.3.1	A2XZE6	at5g13120	cell. cycle. peptidylprolyl isomerase	Peptidyl-prolyl cis-trans isomerase
		GL	31.3.1	A2XZE6	at5g13120	cell. cycle. peptidylprolyl isomerase	Peptidyl-prolyl cis-trans isomerase
	Organ specific
		GL	31.3.1	Q5N801	at3g25220	cell. cycle. peptidylprolyl isomerase	Peptidylprolyl isomerase
		LS	31.3.1	Q7XTK0	at2g18040	cell. cycle. peptidylprolyl isomerase	Peptidyl-prolyl cis-trans isomerase
		Flower	31.3.1	A0A0E0I0P1	at3g66654	cell. cycle. peptidylprolyl isomerase	PPIase cyclophilin-type domain-containing protein
31.4 Cell vesicle transport
	Flower, LS, and GL
		Flower	31.4	A0A0E0H5V1	at1g30630	cell.vesicle transport	Coatomer subunit epsilon
		LS	31.4	A0A0E0H5V1	at1g30630	cell.vesicle transport	Coatomer subunit epsilon
		GL	31.4	A0A0E0H5V1	at1g30630	cell.vesicle transport	Coatomer subunit epsilon O
		Flower	31.4	A0A0E0H7Z0	at5g03540	cell.vesicle transport	Exocyst subunit Exo70 family protein
		LS	31.4	A0A0E0H7Z0	at5g03540	cell.vesicle transport	Exocyst subunit Exo70 family protein
		GL	31.4	A0A0E0H7Z0	at5g03540	cell.vesicle transport	Exocyst subunit Exo70 family protein
		Flower	31.4	A0A0E0HXU0	at1g04760	cell.vesicle transport	Uncharacterized protein
		LS	31.4	A0A0E0HXU0	at1g04760	cell.vesicle transport	Uncharacterized protein
		GL	31.4	A0A0E0HXU0	at1g04760	cell.vesicle transport	Uncharacterized protein
		Flower	31.4	A2XH67	at3g17440	cell.vesicle transport	t-SNARE coiled-coil homology domain-containing protein
		LS	31.4	A2XH67	at3g17440	cell.vesicle transport	t-SNARE coiled-coil homology domain-containing protein
		GL	31.4	A2XH67	at3g17440	cell.vesicle transport	t-SNARE coiled-coil homology domain-containing protein
		Flower	31.4	A3CE52	at3g11130	cell.vesicle transport	Clathrin heavy chain
		LS	31.4	A3CE52	at3g11130	cell.vesicle transport	Clathrin heavy chain
		GL	31.4	A3CE52	at3g11130	cell.vesicle transport	Clathrin heavy chain
		Flower	31.4	A3CFV5	at1g47830	cell.vesicle transport	AP complex subunit sigma
		LS	31.4	A3CFV5	at1g47830	cell.vesicle transport	AP complex subunit sigma
		GL	31.4	A3CFV5	at1g47830	cell.vesicle transport	AP complex subunit sigma
		Flower	31.4	B7FAB9	at1g55190	cell.vesicle transport	PRA1 family protein
		LS	31.4	B7FAB9	at1g55190	cell.vesicle transport	PRA1 family protein
		GL	31.4	B7FAB9	at1g55190	cell.vesicle transport	PRA1 family protein
		Flower	31.4	B9FAE7	at5g22780	cell.vesicle transport	AP-2 complex subunit alpha
		LS	31.4	B9FAE7	at5g22780	cell.vesicle transport	AP-2 complex subunit alpha
		GL	31.4	B9FAE7	at5g22780	cell.vesicle transport	AP-2 complex subunit alpha
		Flower	31.4	B9FQW5	at2g35190	cell.vesicle transport	t-SNARE coiled-coil homology domain-containing protein
		LS	31.4	B9FQW5	at2g35190	cell.vesicle transport	t-SNARE coiled-coil homology domain-containing protein
		GL	31.4	B9FQW5	at2g35190	cell.vesicle transport	t-SNARE coiled-coil homology domain-containing protein
		Flower	31.4	Q0JNK5	at4g31480	cell.vesicle transport	Coatomer subunit beta-2
		LS	31.4	Q0JNK5	at4g31480	cell.vesicle transport	Coatomer subunit beta-2
		GL	31.4	Q0JNK5	at4g31480	cell.vesicle transport	Coatomer subunit beta-2
		Flower	31.4	Q2QV94	at5g12370	cell.vesicle transport	Exocyst complex component 5
		LS	31.4	Q2QV94	at5g12370	cell.vesicle transport	Exocyst complex component 5
		GL	31.4	Q2QV94	at5g12370	cell.vesicle transport	Exocyst complex component 5
		Flower	31.4	Q69PQ1	at3g10380	cell.vesicle transport	Exocyst complex component Sec8-like
		LS	31.4	Q69PQ1	at3g10380	cell.vesicle transport	Exocyst complex component Sec8-like
		GL	31.4	Q69PQ1	at3g10380	cell.vesicle transport	Exocyst complex component Sec8-like
		Flower	31.4	Q6AUC0	at3g09740	cell.vesicle transport	Os05g0553700 protein
		LS	31.4	Q6AUC0	at3g09740	cell.vesicle transport	Os05g0553700 protein
		GL	31.4	Q6AUC0	at3g09740	cell.vesicle transport	Os05g0553700 protein
		Flower	31.4	Q6Z382	at4g34450	cell.vesicle transport	Coatomer subunit gamma-2
		LS	31.4	Q6Z382	at4g34450	cell.vesicle transport	Coatomer subunit gamma-2
		GL	31.4	Q6Z382	at4g34450	cell.vesicle transport	Coatomer subunit gamma-2
		Flower	31.4	Q6Z407	at4g21450	cell.vesicle transport	Os07g0558800 protein
		LS	31.4	Q6Z407	at4g21450	cell.vesicle transport	Os07g0558800 protein
		GL	31.4	Q6Z407	at4g21450	cell.vesicle transport	Os07g0558800 protein
		Flower	31.4	Q7XIE2	at5g08080	cell.vesicle transport	Os07g0164300 protein
		LS	31.4	Q7XIE2	at5g08080	cell.vesicle transport	Os07g0164300 protein
		GL	31.4	Q7XIE2	at5g08080	cell.vesicle transport	Os07g0164300 protein
	Flower and LS
		Flower	31.4	A0A0E0GMI5	at4g23460	cell.vesicle transport	Beta-adaptin-like protein
		LS	31.4	A0A0E0GMI5	at4g23460	cell.vesicle transport	Beta-adaptin-like protein
		Flower	31.4	B8A7M5	at3g09740	cell.vesicle transport	Uncharacterized protein
		LS	31.4	B8A7M5	at3g09740	cell.vesicle transport	Uncharacterized protein
		Flower	31.4	A0A0E0GSN6	at1g62020	cell.vesicle transport	Coatomer subunit alpha
		LS	31.4	A0A0E0GSN6	at1g62020	cell.vesicle transport	Coatomer subunit alpha
		Flower	31.4	A0A0E0GV47	at1g04760	cell.vesicle transport	Uncharacterized protein
		LS	31.4	A0A0E0GV47	at1g04760	cell.vesicle transport	Uncharacterized protein
		Flower	31.4	B8A6X5	at5g58060	cell.vesicle transport	Uncharacterized protein
		LS	31.4	B8A6X5	at5g58060	cell.vesicle transport	Uncharacterized protein
		Flower	31.4	B8B1C0	at4g32760	cell.vesicle transport	Uncharacterized protein
		LS	31.4	B8B1C0	at4g32760	cell.vesicle transport	Uncharacterized protein
		Flower	31.4	B8BB28	at1g15880	cell.vesicle transport	Golgi SNAP receptor complex member 1
		LS	31.4	B8BB28	at1g15880	cell.vesicle transport	Golgi SNAP receptor complex member 1
		Flower	31.4	Q84MP2	at3g22845	cell.vesicle transport	Emp24/gp25L/p24 family protein
		LS	31.4	Q84MP2	at3g22845	cell.vesicle transport	Emp24/gp25L/p24 family protein
		Flower	31.4	Q84R43	at1g08560	cell.vesicle transport	Knolle protein OS=Oryza sativa subsp
		LS	31.4	Q84R43	at1g08560	cell.vesicle transport	Knolle protein OS=Oryza sativa subsp
		Flower	31.4	Q84VF1	at1g17140	cell.vesicle transport	Myosin heavy chain-like protein
		LS	31.4	Q84VF1	at1g17140	cell.vesicle transport	Myosin heavy chain-like protein
		Flower	31.4	Q8H3D2	at4g15780	cell.vesicle transport	Os07g0249200 protein
		LS	31.4	Q8H3D2	at4g15780	cell.vesicle transport	Os07g0249200 protein
		Flower	31.4	Q8H5R6	at3g17440	cell.vesicle transport	Os07g0637400 protein
		LS	31.4	Q8H5R6	at3g17440	cell.vesicle transport	Os07g0637400 protein
		Flower	31.4	B9FYJ3	at3g54300	cell.vesicle transport	Uncharacterized protein
		LS	31.4	B9FYJ3	at3g54300	cell.vesicle transport	Uncharacterized protein
		Flower	31.4	Q8H852	at4g34450	cell.vesicle transport	Coatomer subunit gamma-1
		LS	31.4	Q8H852	at4g34450	cell.vesicle transport	Coatomer subunit gamma-1
		Flower	31.4	Q8S0N4	at1g26670	cell.vesicle transport	Os01g0707300 protein
		LS	31.4	Q8S0N4	at1g26670	cell.vesicle transport	Os01g0707300 protein
		Flower	31.4	Q8S213	at4g02350	cell.vesicle transport	Exocyst complex component
		LS	31.4	Q8S213	at4g02350	cell.vesicle transport	Exocyst complex component
		Flower	31.4	A2Y5P2	at2g38360	cell.vesicle transport	PRA1 family protein
		LS	31.4	A2Y5P2	at2g38360	cell.vesicle transport	PRA1 family protein
	Flower and GL
		Flower	31.4	B9EY56	at5g11490	cell.vesicle transport	Beta-adaptin-like protein
		GL	31.4	B9EY56	at5g11490	cell.vesicle transport	Beta-adaptin-like protein
		Flower	31.4	Q8S670	at5g22360	cell.vesicle transport	Putative synaptobrevin-like protein
		GL	31.4	Q8S670	at5g22360	cell.vesicle transport	Putative synaptobrevin-like protein
	LS and GL
		LS	31.4	Q0J3D9	at1g62020	cell.vesicle transport	Coatomer subunit alpha-3
		GL	31.4	Q0J3D9	at1g62020	cell.vesicle transport	Coatomer subunit alpha-3
		LS	31.4	Q6H8D5	at1g52360	cell.vesicle transport	Coatomer subunit beta'-2
		GL	31.4	Q6H8D5	at1g52360	cell.vesicle transport	Coatomer subunit beta'-2
		LS	31.4	Q6YZ10	at4g21450	cell.vesicle transport	27k vesicle-associated membrane protein-associated protein-like
		GL	31.4	Q6YZ10	at4g21450	cell.vesicle transport	27k vesicle-associated membrane protein-associated protein-like
		LS	31.4	Q6Z844	at4g08520	cell.vesicle transport	Coatomer subunit zeta-2 OS=Oryza sativa subsp.
		GL	31.4	Q6Z844	at4g08520	cell.vesicle transport	Coatomer subunit zeta-2 OS=Oryza sativa subsp
		LS	31.4	Q53PC6	at4g31480	cell.vesicle transport	Coatomer subunit beta
		GL	31.4	Q53PC6	at4g31480	cell.vesicle transport	Coatomer subunit beta
	Organ specific
		Flower	31.4	A0A0E0FXK4	at1g31730	cell.vesicle transport	AP-4 complex subunit epsilon
		Flower	31.4	A0A0E0IYP7	at1g28490	cell.vesicle transport	Syntaxin-6_N domain-containing protein
		Flower	31.4	A0A0P0XY45	at3g08530	cell.vesicle transport	Os11g0104900 protein OS=Oryza sativa subsp
		Flower	31.4	B8AKN3	at1g31440	cell.vesicle transport	SH3 domain-containing protein
		Flower	31.4	B9EZS5	at1g12360	cell.vesicle transport	Uncharacterized protein
		Flower	31.4	Q5W6R5	at5g58440	cell.vesicle transport	Os05g0346100 protein
		Flower	31.4	Q337C1	at4g34660	cell.vesicle transport	Os10g0512700 protein
		Flower	31.4	A2ZZ61	at2g38360	cell.vesicle transport	PRA1 family protein
		LS	31.4	A0A0E0FIY9	at4g32760	cell.vesicle transport	Uncharacterized protein
		LS	31.4	A0A0E0G8C5	at1g12360	cell.vesicle transport	Uncharacterized protein
		LS	31.4	A0A0E0HK32	at3g05710	cell.vesicle transport	t-SNARE coiled-coil homology domain-containing protein
		LS	31.4	A0A0E0HKZ2	at3g15980	cell.vesicle transport	Coatomer subunit beta'
		LS	31.4	B8A9L0	at1g28490	cell.vesicle transport	t-SNARE coiled-coil homology domain-containing protein
		LS	31.4	B9EZS5	at1g12360	cell.vesicle transport	Uncharacterized protein
		LS	31.4	Q6K335	at3g05000	cell.vesicle transport	Os09g0244900 protein
		LS	31.4	Q8RZV4	at5g16490	cell.vesicle transport	Os01g0917700 protein
		GL	31.4	A0A0E0GMI5	at4g23460	cell.vesicle transport	Beta-adaptin-like protein
		GL	31.4	B8A7M5	at3g09740	cell.vesicle transport	Uncharacterized protein
		GL	31.4	A0A0E0HLQ4	at5g11150	cell.vesicle transport	Uncharacterized protein
		GL	31.4	A2XLA1	at1g62020	cell.vesicle transport	Coatomer subunit alpha
		GL	31.4	B8AH74	at5g16880	cell.vesicle transport	Uncharacterized protein
		GL	31.4	B8AWD9	at5g05010	cell.vesicle transport	MHD domain-containing protein
		GL	31.4	B8BJ75	at5g52340	cell.vesicle transport	Exocyst subunit Exo70 family protein
		GL	31.4	B9FRG1	at3g15980	cell.vesicle transport	Coatomer subunit beta' OS=Oryza sativa subsp
		GL	31.4	Q8H5R6	at3g17440	cell.vesicle transport	Os07g0637400 protein
		GL	31.4	Q8H852	at4g34450	cell.vesicle transport	Coatomer subunit gamma-1

## Sheet: with score
Supplement Table 12.			List of proteins wichi were grouped in "cell" among flower, leaf shaeth and green leaf.
Group		Organ	MapMan Bin	Accession	ATG ID	MapMan description	Other Description	Score
31.1 Cell organization
	Flower, LS, and GL
		Flower	31.1	A0A0E0FK81	at5g12250	cell.organisation	Tubulin beta chain	646.49
		LS	31.1	A0A0E0FK81	at5g12250	cell.organisation	Tubulin beta chain	1069.19
		GL	31.1	A0A0E0FK81	at5g12250	cell.organisation	Tubulin beta chain	789.21
		Flower	31.1	A0A0E0G1Q7	at2g41740	cell.organisation	HP domain-containing protein	86.92
		LS	31.1	A0A0E0G1Q7	at2g41740	cell.organisation	HP domain-containing protein	20.94
		GL	31.1	A0A0E0G1Q7	at2g41740	cell.organisation	HP domain-containing protein	50.98
		Flower	31.1	A0A0E0HDS0	at2g38750	cell.organisation	Uncharacterized protein	66.7
		LS	31.1	A0A0E0HDS0	at2g38750	cell.organisation	Uncharacterized protein	33.99
		GL	31.1	A0A0E0HDS0	at2g38750	cell.organisation	Uncharacterized protein	161.77
		Flower	31.1	A0A0E0HVK3	at5g62700	cell.organisation	Tubulin beta chain	618.33
		LS	31.1	A0A0E0HVK3	at5g62700	cell.organisation	Tubulin beta chain	1065.69
		GL	31.1	A0A0E0HVK3	at5g62700	cell.organisation	Tubulin beta chain	797.74
		Flower	31.1	A0A0E0ITA5	at5g23860	cell.organisation	Tubulin beta chain	544.59
		LS	31.1	A0A0E0ITA5	at5g23860	cell.organisation	Tubulin beta chain	976.12
		GL	31.1	A0A0E0ITA5	at5g23860	cell.organisation	Tubulin beta chain	771.51
		Flower	31.1	A0A0E0J095	at4g14960	cell.organisation	Tubulin alpha chain	1058.57
		LS	31.1	A0A0E0J095	at4g14960	cell.organisation	Tubulin alpha chain	1256.37
		GL	31.1	A0A0E0J095	at4g14960	cell.organisation	Tubulin alpha chain	842.32
		Flower	31.1	A0A0P0WLR9	at2g38760	cell.organisation	Annexin	27.39
		LS	31.1	A0A0P0WLR9	at2g38760	cell.organisation	Annexin	21.67
		GL	31.1	A0A0P0WLR9	at2g38760	cell.organisation	Annexin	81.86
		Flower	31.1	A0A218KL39	at3g12110	cell.organisation	Actin-1	545.35
		LS	31.1	A0A218KL39	at3g12110	cell.organisation	Actin-1	441.48
		GL	31.1	A0A218KL39	at3g12110	cell.organisation	Actin-1	387.19
		Flower	31.1	A2YAT3	at1g35720	cell.organisation	Annexin	58.83
		LS	31.1	A2YAT3	at1g35720	cell.organisation	Annexin	40.65
		GL	31.1	A2YAT3	at1g35720	cell.organisation	Annexin	44.34
		Flower	31.1	A2YMX5	at5g19780	cell.organisation	Tubulin alpha chain	624.33
		LS	31.1	A2YMX5	at5g19780	cell.organisation	Tubulin alpha chain	796.13
		GL	31.1	A2YMX5	at5g19780	cell.organisation	Tubulin alpha chain	620.23
		Flower	31.1	B8AMT7	at5g09810	cell.organisation	Uncharacterized protein	469.38
		LS	31.1	B8AMT7	at5g09810	cell.organisation	Uncharacterized protein	325.83
		GL	31.1	B8AMT7	at5g09810	cell.organisation	Uncharacterized protein	231.82
		Flower	31.1	B8AND0	at5g18410	cell.organisation	Uncharacterized protein	106.71
		LS	31.1	B8AND0	at5g18410	cell.organisation	Uncharacterized protein	132.45
		GL	31.1	B8AND0	at5g18410	cell.organisation	Uncharacterized protein	70.29
		Flower	31.1	B8AY44	at5g18580	cell.organisation	Uncharacterized protein	58.09
		LS	31.1	B8AY44	at5g18580	cell.organisation	Uncharacterized protein	54.61
		GL	31.1	B8AY44	at5g18580	cell.organisation	Uncharacterized protein	8.24
		Flower	31.1	B9FS74	at5g10470	cell.organisation	Kinesin-like protein KIN-14L	228.04
		LS	31.1	B9FS74	at5g10470	cell.organisation	Kinesin-like protein KIN-14L	153.89
		GL	31.1	B9FS74	at5g10470	cell.organisation	Kinesin-like protein KIN-14L	196.96
		Flower	31.1	P45960	at5g12250	cell.organisation	Tubulin beta-4 chain	627.1
		LS	31.1	P45960	at5g12250	cell.organisation	Tubulin beta-4 chain	1071.71
		GL	31.1	P45960	at5g12250	cell.organisation	Tubulin beta-4 chain	827.03
		Flower	31.1	Q01I87	at5g17410	cell.organisation	Gamma-tubulin complex component	14.81
		LS	31.1	Q01I87	at5g17410	cell.organisation	Gamma-tubulin complex component	30.04
		GL	31.1	Q01I87	at5g17410	cell.organisation	Gamma-tubulin complex component	9.78
		Flower	31.1	Q6H450	at1g68090	cell.organisation	Annexin OS=Oryza sativa subsp	77.01
		LS	31.1	Q6H450	at1g68090	cell.organisation	Annexin OS=Oryza sativa subsp	79.25
		GL	31.1	Q6H450	at1g68090	cell.organisation	Annexin OS=Oryza sativa subsp	82.73
		Flower	31.1	Q6Z6A7	at5g10230	cell.organisation	Annexin OS=Oryza sativa subsp	60.63
		LS	31.1	Q6Z6A7	at5g10230	cell.organisation	Annexin OS=Oryza sativa subsp	5.92
		GL	31.1	Q6Z6A7	at5g10230	cell.organisation	Annexin OS=Oryza sativa subsp	29.74
		Flower	31.1	Q6Z901	at4g10840	cell.organisation	Kinesin light chain-like protein	175.69
		LS	31.1	Q6Z901	at4g10840	cell.organisation	Kinesin light chain-like protein	210.64
		GL	31.1	Q6Z901	at4g10840	cell.organisation	Kinesin light chain-like protein	108.29
		Flower	31.1	Q84TB3	at5g59890	cell.organisation	Actin-depolymerizing factor 4	31.29
		LS	31.1	Q84TB3	at5g59890	cell.organisation	Actin-depolymerizing factor 4	39.53
		GL	31.1	Q84TB3	at5g59890	cell.organisation	Actin-depolymerizing factor 4	51.26
		Flower	31.1	Q8H7M0	at4g16340	cell.organisation	Putative adapter protein SPIKE1	550.41
		LS	31.1	Q8H7M0	at4g16340	cell.organisation	Putative adapter protein SPIKE1	396.62
		GL	31.1	Q8H7M0	at4g16340	cell.organisation	Putative adapter protein SPIKE1	275.41
		Flower	31.1	Q8H7U1	at5g62700	cell.organisation	Tubulin beta-2 chain	594.27
		LS	31.1	Q8H7U1	at5g62700	cell.organisation	Tubulin beta-2 chain	1032.29
		GL	31.1	Q8H7U1	at5g62700	cell.organisation	Tubulin beta-2 chain	714.86
		Flower	31.1	Q8S3S1	at3g27960	cell.organisation	Os02g0708400 protein	53.36
		LS	31.1	Q8S3S1	at3g27960	cell.organisation	Os02g0708400 protein	90.12
		GL	31.1	Q8S3S1	at3g27960	cell.organisation	Os02g0708400 protein	103.3
		Flower	31.1	Q9AY76	at2g31200	cell.organisation	Actin-depolymerizing factor 2	17.07
		LS	31.1	Q9AY76	at2g31200	cell.organisation	Actin-depolymerizing factor 2	14.82
		GL	31.1	Q9AY76	at2g31200	cell.organisation	Actin-depolymerizing factor 2	12.22
	Flower and LS
		Flower	31.1	A0A0E0FP17	at4g30160	cell.organisation	HP domain-containing protein	23.07
		LS	31.1	A0A0E0FP17	at4g30160	cell.organisation	HP domain-containing protein	23.48
		Flower	31.1	A0A0E0H123	at1g21730	cell.organisation	Kinesin motor domain-containing protein	35.09
		LS	31.1	A0A0E0H123	at1g21730	cell.organisation	Kinesin motor domain-containing protein	5.11
		Flower	31.1	A0A0E0H8E0	at5g09810	cell.organisation	Uncharacterized protein	588.23
		LS	31.1	A0A0E0H8E0	at5g09810	cell.organisation	Uncharacterized protein	417
		Flower	31.1	A0A0E0H9T1	at3g16630	cell.organisation	Uncharacterized protein	12.18
		LS	31.1	A0A0E0H9T1	at3g16630	cell.organisation	Uncharacterized protein	8.56
		Flower	31.1	A0A0E0HMQ6	at5g10470	cell.organisation	Kinesin motor domain-containing protein	214.64
		LS	31.1	A0A0E0HMQ6	at5g10470	cell.organisation	Kinesin motor domain-containing protein	151.72
		Flower	31.1	A0A0E0HPK8	at4g26760	cell.organisation	Uncharacterized protein	111.59
		LS	31.1	A0A0E0HPK8	at4g26760	cell.organisation	Uncharacterized protein	164.59
		Flower	31.1	A0A0N7KSP9	at1g64740	cell.organisation	Os11g0247300 protein	28.36
		LS	31.1	A0A0N7KSP9	at1g64740	cell.organisation	Os11g0247300 protein	30.79
		Flower	31.1	A0A0P0WHB1	at2g37080	cell.organisation	Os05g0122600 protein	121.09
		LS	31.1	A0A0P0WHB1	at2g37080	cell.organisation	Os05g0122600 protein	83.81
		Flower	31.1	A0A0P0XMI4	at5g06680	cell.organisation	Gamma-tubulin complex component	30.82
		LS	31.1	A0A0P0XMI4	at5g06680	cell.organisation	Gamma-tubulin complex component	78.01
		Flower	31.1	A2Y909	at1g12430	cell.organisation	Kinesin-like protein OS=Oryza sativa subsp	40.13
		LS	31.1	A2Y909	at1g12430	cell.organisation	Kinesin-like protein OS=Oryza sativa subsp	50.18
		Flower	31.1	B8AYG1	at3g61650	cell.organisation	Tubulin gamma chain OS=Oryza sativa subsp	52.51
		LS	31.1	B8AYG1	at3g61650	cell.organisation	Tubulin gamma chain OS=Oryza sativa subsp	82.77
		Flower	31.1	B8BJ82	at5g09810	cell.organisation	Uncharacterized protein OS=Oryza sativa subsp	592.74
		LS	31.1	B8BJ82	at5g09810	cell.organisation	Uncharacterized protein OS=Oryza sativa subsp	418.34
		Flower	31.1	B9FIN1	at5g12250	cell.organisation	Uncharacterized protein OS=Oryza sativa subsp	570.05
		LS	31.1	B9FIN1	at5g12250	cell.organisation	Uncharacterized protein OS=Oryza sativa subsp	976.81
		Flower	31.1	P0C539	at5g09810	cell.organisation	Actin-2 OS=Oryza sativa subsp	508.48
		LS	31.1	P0C539	at5g09810	cell.organisation	Actin-2 OS=Oryza sativa subsp	361.39
		Flower	31.1	B7FAI8	at1g04780	cell.organisation	Os07g0436100 protein	15.01
		LS	31.1	B7FAI8	at1g04780	cell.organisation	Os07g0436100 protein	11.23
		Flower	31.1	Q5JKW1	at1g63640	cell.organisation	Kinesin-like protein KIN-14C	135.8
		LS	31.1	Q5JKW1	at1g63640	cell.organisation	Kinesin-like protein KIN-14C	99.75
		Flower	31.1	Q5N749	at2g35630	cell.organisation	Protein MOR1	198.58
		LS	31.1	Q5N749	at2g35630	cell.organisation	Protein MOR1	215.44
		Flower	31.1	Q6YZ52	at3g12020	cell.organisation	Kinesin-like protein KIN-7D, chloroplastic	29.58
		LS	31.1	Q6YZ52	at3g12020	cell.organisation	Kinesin-like protein KIN-7D, chloroplastic	37.82
		Flower	31.1	Q6ZI13	at4g26760	cell.organisation	Os02g0720200 protein OS=Oryza sativa subsp	13.86
		LS	31.1	Q6ZI13	at4g26760	cell.organisation	Os02g0720200 protein OS=Oryza sativa subsp	27.05
		Flower	31.1	Q8W5J0	at3g19960	cell.organisation	Putative myosin OS=Oryza sativa subsp	248.13
		LS	31.1	Q8W5J0	at3g19960	cell.organisation	Putative myosin OS=Oryza sativa subsp.	252
		Flower	31.1	Q94DL4	at5g09810	cell.organisation	Os01g0964133 protein OS=Oryza sativa subsp	504.01
		LS	31.1	Q94DL4	at5g09810	cell.organisation	Os01g0964133 protein OS=Oryza sativa subsp	310.61
		Flower	31.1	Q9FQ22	at3g55005	cell.organisation	Tonneau 1 OS=Oryza sativa subsp	67.24
		LS	31.1	Q9FQ22	at3g55005	cell.organisation	Tonneau 1 OS=Oryza sativa subsp.	48.14
		Flower	31.1	Q9SDK0	at4g15930	cell.organisation	Dynein light chain	14.17
		LS	31.1	Q9SDK0	at4g15930	cell.organisation	Dynein light chain	34.58
	LS and GL
		LS	31.1	A0A0E0IPN9	at2g19770	cell.organisation	Profilin	16.68
		GL	31.1	A0A0E0IPN9	at2g19770	cell.organisation	Profilin	18.51
		LS	31.1	Q10DN0	at1g50010	cell.organisation	Tubulin alpha chain	1215.44
		GL	31.1	Q10DN0	at1g50010	cell.organisation	Tubulin alpha chain	811.15
	Organ specific
		Flower	31.1	A0A0E0G9B3	at1g13180	cell.organisation	Uncharacterized protein	6.3
		Flower	31.1	A0A0E0ILR0	at4g31340	cell.organisation	Uncharacterized protein	8.16
		Flower	31.1	A0A0E0IMP0	at2g21300	cell.organisation	Kinesin motor domain-containing protein	19.27
		Flower	31.1	B8B8G2	at5g19780	cell.organisation	Tubulin alpha chain	394.51
		Flower	31.1	B8BGA7	at4g33200	cell.organisation	Uncharacterized protein	19.21
		Flower	31.1	Q5VRJ8	at1g01820	cell.organisation	Peroxisomal membrane protein 11-5	15.39
		Flower	31.1	Q6Z3N3	at4g30160	cell.organisation	Putative villin	54.28
		Flower	31.1	Q6ZJW9	at1g18450	cell.organisation	Actin-related protein 4	9.79
		Flower	31.1	Q7XPJ0	at5g65930	cell.organisation	Kinesin-like protein KIN-14I	77.48
		Flower	31.1	Q8S118	at1g80350	cell.organisation	Katanin p60 ATPase-containing subunit A1	11.21
		Flower	31.1	A0A0P0WH75	at5g59890	cell.organisation	Os05g0113400 protein	15.89
		LS	31.1	A0A0E0GB20	at5g53310	cell.organisation	TH1 domain-containing protein	10.99
		LS	31.1	A0A0E0JCV4	at1g74790	cell.organisation	GSDH domain-containing protein	12.73
		LS	31.1	Q5VNF8	at5g08120	cell.organisation	Os06g0284800 protein	10.2
		LS	31.1	Q6I588	at2g46225	cell.organisation	Probable protein ABIL4	6.62
		LS	31.1	Q84SP9	at4g14147	cell.organisation	Putative ARP2/3 complex 20 kDa subunit, 3'-partial	12.4
		LS	31.1	A2WWR4	at5g59970	cell.organisation	Histone H4	13.17
		GL	31.1	A0A0E0FW49	at5g09810	cell.organisation	Uncharacterized protein	202.86
		GL	31.1	A0A0E0IYI4	at5g09810	cell.organisation	Uncharacterized protein	372.27
		GL	31.1	A2WWR4	at5g59970	cell.organisation	Histone H4	35.43
		GL	31.1	A3CJV0	at1g74790	cell.organisation	GSDH domain-containing protein	26.77
		GL	31.1	B8B8G2	at5g19780	cell.organisation	Tubulin alpha chain	364.54
		GL	31.1	B9F4G7	at1g60430	cell.organisation	Actin-related protein 2/3 complex subunit 3	11.69
		GL	31.1	B9FIN1	at5g12250	cell.organisation	Uncharacterized protein	745.94
		GL	31.1	B9FK20	at5g09810	cell.organisation	Uncharacterized protein	357.32
		GL	31.1	Q0IZR7	at1g42550	cell.organisation	Os09g0553900 protein	76.29
		GL	31.1	Q10SM7	at1g01820	cell.organisation	Peroxisomal membrane protein 11-1	14.55
		GL	31.1	Q5Z4M2	at5g55230	cell.organisation	Putative microtubule-associated protein	37.95
		GL	31.1	Q6EPJ0	at4g03500	cell.organisation	Ankyrin-like protein O	46.55
		GL	31.1	Q6Z3N3	at4g30160	cell.organisation	Putative villin	16.35
		GL	31.1	Q76FS2	at5g62700	cell.organisation	Tubulin beta-8 chain	606.68
		GL	31.1	Q9SDK0	at4g15930	cell.organisation	Dynein light chain	17.03
31.2 Cell division
	Flower, LS, and GL
		Flower	31.2	A0A0E0IFC6	at2g35110	cell.division	Uncharacterized protein	82.83
		LS	31.2	A0A0E0IFC6	at2g35110	cell.division	Uncharacterized protein	71.73
		GL	31.2	A0A0E0IFC6	at2g35110	cell.division	Uncharacterized protein	45.22
		Flower	31.2	A0A4D6C9S8	at5g03340	cell.division	CDC48E OS=Oryza sativa subsp	98.07
		LS	31.2	A0A4D6C9S8	at5g03340	cell.division	CDC48E OS=Oryza sativa subsp	100.05
		GL	31.2	A0A4D6C9S8	at5g03340	cell.division	CDC48E OS=Oryza sativa subsp	202.81
		Flower	31.2	B9F137	at2g20190	cell.division	Uncharacterized protein	43.06
		LS	31.2	B9F137	at2g20190	cell.division	Uncharacterized protein	64.41
		GL	31.2	B9F137	at2g20190	cell.division	Uncharacterized protein	18.53
	Flower and GL
		Flower	31.2	A0A0E0GGX3	at5g03340	cell.division	Uncharacterized protein	92.89
		GL	31.2	A0A0E0GGX3	at5g03340	cell.division	Uncharacterized protein	189.94
	Flower and LS
		Flower	31.2	B9EXN7	at1g49040	cell.division	Uncharacterized protein	52.98
		LS	31.2	B9EXN7	at1g49040	cell.division	Uncharacterized protein	67.06
	Organ specific
		LS	31.2	A0A0E0HDS5	at3g57090	cell.division	Mitochondrial fission 1 protein	23.38
		LS	31.2	Q7F947	at2g20190	cell.division	OSJNBb0002J11.18 protein	97.4
31.3 cell cycle
	Flower, LS, and GL
		Flower	31.3.1	Q5Z9H9	at5g58710	cell. cycle. peptidylprolyl isomerase	Peptidyl-prolyl cis-trans isomerase	54.07
		LS	31.3.1	Q5Z9H9	at5g58710	cell. cycle. peptidylprolyl isomerase	Peptidyl-prolyl cis-trans isomerase	83.61
		GL	31.3.1	Q5Z9H9	at5g58710	cell. cycle. peptidylprolyl isomerase	Peptidyl-prolyl cis-trans isomerase	67.4
		Flower	31.3.1	Q40673	at2g21130	cell. cycle. peptidylprolyl isomerase	Peptidyl-prolyl cis-trans isomerase	57.42
		LS	31.3.1	Q40673	at2g21130	cell. cycle. peptidylprolyl isomerase	Peptidyl-prolyl cis-trans isomerase	119.89
		GL	31.3.1	Q40673	at2g21130	cell. cycle. peptidylprolyl isomerase	Peptidyl-prolyl cis-trans isomerase	97.89
	Flower and LS
		Flower	31.3	Q10MI0	at5g26850	cell.cycle	Protein SEMI-ROLLED LEAF 2	111.93
		LS	31.3	Q10MI0	at5g26850	cell.cycle	Protein SEMI-ROLLED LEAF 2	36.06
		Flower	31.3	Q7EYR6	at1g03860	cell.cycle	Os07g0262200 protein	8.67
		LS	31.3	Q7EYR6	at1g03860	cell.cycle	Os07g0262200 protein	13.94
	LS and GL
		LS	31.3.1	A2XZE6	at5g13120	cell. cycle. peptidylprolyl isomerase	Peptidyl-prolyl cis-trans isomerase	8.78
		GL	31.3.1	A2XZE6	at5g13120	cell. cycle. peptidylprolyl isomerase	Peptidyl-prolyl cis-trans isomerase	67.75
	Organ specific
		GL	31.3.1	Q5N801	at3g25220	cell. cycle. peptidylprolyl isomerase	Peptidylprolyl isomerase	27.42
		LS	31.3.1	Q7XTK0	at2g18040	cell. cycle. peptidylprolyl isomerase	Peptidyl-prolyl cis-trans isomerase	6.29
		Flower	31.3.1	A0A0E0I0P1	at3g66654	cell. cycle. peptidylprolyl isomerase	PPIase cyclophilin-type domain-containing protein	8.9
31.4 Cell vesicle transport
	Flower, LS, and GL
		Flower	31.4	A0A0E0H5V1	at1g30630	cell.vesicle transport	Coatomer subunit epsilon	29.34
		LS	31.4	A0A0E0H5V1	at1g30630	cell.vesicle transport	Coatomer subunit epsilon	45.21
		GL	31.4	A0A0E0H5V1	at1g30630	cell.vesicle transport	Coatomer subunit epsilon O	42.43
		Flower	31.4	A0A0E0H7Z0	at5g03540	cell.vesicle transport	Exocyst subunit Exo70 family protein	64.39
		LS	31.4	A0A0E0H7Z0	at5g03540	cell.vesicle transport	Exocyst subunit Exo70 family protein	83.49
		GL	31.4	A0A0E0H7Z0	at5g03540	cell.vesicle transport	Exocyst subunit Exo70 family protein	86.06
		Flower	31.4	A0A0E0HXU0	at1g04760	cell.vesicle transport	Uncharacterized protein	121.4
		LS	31.4	A0A0E0HXU0	at1g04760	cell.vesicle transport	Uncharacterized protein	326.07
		GL	31.4	A0A0E0HXU0	at1g04760	cell.vesicle transport	Uncharacterized protein	149.07
		Flower	31.4	A2XH67	at3g17440	cell.vesicle transport	t-SNARE coiled-coil homology domain-containing protein	37.39
		LS	31.4	A2XH67	at3g17440	cell.vesicle transport	t-SNARE coiled-coil homology domain-containing protein	33.52
		GL	31.4	A2XH67	at3g17440	cell.vesicle transport	t-SNARE coiled-coil homology domain-containing protein	34.35
		Flower	31.4	A3CE52	at3g11130	cell.vesicle transport	Clathrin heavy chain	1308.66
		LS	31.4	A3CE52	at3g11130	cell.vesicle transport	Clathrin heavy chain	1189.8
		GL	31.4	A3CE52	at3g11130	cell.vesicle transport	Clathrin heavy chain	1125.99
		Flower	31.4	A3CFV5	at1g47830	cell.vesicle transport	AP complex subunit sigma	25.8
		LS	31.4	A3CFV5	at1g47830	cell.vesicle transport	AP complex subunit sigma	55.35
		GL	31.4	A3CFV5	at1g47830	cell.vesicle transport	AP complex subunit sigma	40.51
		Flower	31.4	B7FAB9	at1g55190	cell.vesicle transport	PRA1 family protein	12.73
		LS	31.4	B7FAB9	at1g55190	cell.vesicle transport	PRA1 family protein	14.82
		GL	31.4	B7FAB9	at1g55190	cell.vesicle transport	PRA1 family protein	9.83
		Flower	31.4	B9FAE7	at5g22780	cell.vesicle transport	AP-2 complex subunit alpha	141.14
		LS	31.4	B9FAE7	at5g22780	cell.vesicle transport	AP-2 complex subunit alpha	203.78
		GL	31.4	B9FAE7	at5g22780	cell.vesicle transport	AP-2 complex subunit alpha	137.17
		Flower	31.4	B9FQW5	at2g35190	cell.vesicle transport	t-SNARE coiled-coil homology domain-containing protein	26.2
		LS	31.4	B9FQW5	at2g35190	cell.vesicle transport	t-SNARE coiled-coil homology domain-containing protein	20.71
		GL	31.4	B9FQW5	at2g35190	cell.vesicle transport	t-SNARE coiled-coil homology domain-containing protein	7.58
		Flower	31.4	Q0JNK5	at4g31480	cell.vesicle transport	Coatomer subunit beta-2	20.73
		LS	31.4	Q0JNK5	at4g31480	cell.vesicle transport	Coatomer subunit beta-2	41.41
		GL	31.4	Q0JNK5	at4g31480	cell.vesicle transport	Coatomer subunit beta-2	61.72
		Flower	31.4	Q2QV94	at5g12370	cell.vesicle transport	Exocyst complex component 5	121.53
		LS	31.4	Q2QV94	at5g12370	cell.vesicle transport	Exocyst complex component 5	138.13
		GL	31.4	Q2QV94	at5g12370	cell.vesicle transport	Exocyst complex component 5	98.35
		Flower	31.4	Q69PQ1	at3g10380	cell.vesicle transport	Exocyst complex component Sec8-like	106.9
		LS	31.4	Q69PQ1	at3g10380	cell.vesicle transport	Exocyst complex component Sec8-like	126.66
		GL	31.4	Q69PQ1	at3g10380	cell.vesicle transport	Exocyst complex component Sec8-like	110.34
		Flower	31.4	Q6AUC0	at3g09740	cell.vesicle transport	Os05g0553700 protein	134.35
		LS	31.4	Q6AUC0	at3g09740	cell.vesicle transport	Os05g0553700 protein	187.96
		GL	31.4	Q6AUC0	at3g09740	cell.vesicle transport	Os05g0553700 protein	154.65
		Flower	31.4	Q6Z382	at4g34450	cell.vesicle transport	Coatomer subunit gamma-2	22.03
		LS	31.4	Q6Z382	at4g34450	cell.vesicle transport	Coatomer subunit gamma-2	50.65
		GL	31.4	Q6Z382	at4g34450	cell.vesicle transport	Coatomer subunit gamma-2	72.58
		Flower	31.4	Q6Z407	at4g21450	cell.vesicle transport	Os07g0558800 protein	67.93
		LS	31.4	Q6Z407	at4g21450	cell.vesicle transport	Os07g0558800 protein	53.2
		GL	31.4	Q6Z407	at4g21450	cell.vesicle transport	Os07g0558800 protein	28.96
		Flower	31.4	Q7XIE2	at5g08080	cell.vesicle transport	Os07g0164300 protein	103.41
		LS	31.4	Q7XIE2	at5g08080	cell.vesicle transport	Os07g0164300 protein	96.65
		GL	31.4	Q7XIE2	at5g08080	cell.vesicle transport	Os07g0164300 protein	125.76
	Flower and LS
		Flower	31.4	A0A0E0GMI5	at4g23460	cell.vesicle transport	Beta-adaptin-like protein	165.99
		LS	31.4	A0A0E0GMI5	at4g23460	cell.vesicle transport	Beta-adaptin-like protein	182
		Flower	31.4	B8A7M5	at3g09740	cell.vesicle transport	Uncharacterized protein	32
		LS	31.4	B8A7M5	at3g09740	cell.vesicle transport	Uncharacterized protein	43.83
		Flower	31.4	A0A0E0GSN6	at1g62020	cell.vesicle transport	Coatomer subunit alpha	80.49
		LS	31.4	A0A0E0GSN6	at1g62020	cell.vesicle transport	Coatomer subunit alpha	111.76
		Flower	31.4	A0A0E0GV47	at1g04760	cell.vesicle transport	Uncharacterized protein	147.26
		LS	31.4	A0A0E0GV47	at1g04760	cell.vesicle transport	Uncharacterized protein	295.63
		Flower	31.4	B8A6X5	at5g58060	cell.vesicle transport	Uncharacterized protein	26.14
		LS	31.4	B8A6X5	at5g58060	cell.vesicle transport	Uncharacterized protein	15.33
		Flower	31.4	B8B1C0	at4g32760	cell.vesicle transport	Uncharacterized protein	18
		LS	31.4	B8B1C0	at4g32760	cell.vesicle transport	Uncharacterized protein	39.63
		Flower	31.4	B8BB28	at1g15880	cell.vesicle transport	Golgi SNAP receptor complex member 1	9.58
		LS	31.4	B8BB28	at1g15880	cell.vesicle transport	Golgi SNAP receptor complex member 1	10.92
		Flower	31.4	Q84MP2	at3g22845	cell.vesicle transport	Emp24/gp25L/p24 family protein	9.35
		LS	31.4	Q84MP2	at3g22845	cell.vesicle transport	Emp24/gp25L/p24 family protein	6.02
		Flower	31.4	Q84R43	at1g08560	cell.vesicle transport	Knolle protein OS=Oryza sativa subsp	18.07
		LS	31.4	Q84R43	at1g08560	cell.vesicle transport	Knolle protein OS=Oryza sativa subsp	48.37
		Flower	31.4	Q84VF1	at1g17140	cell.vesicle transport	Myosin heavy chain-like protein	24.61
		LS	31.4	Q84VF1	at1g17140	cell.vesicle transport	Myosin heavy chain-like protein	22.63
		Flower	31.4	Q8H3D2	at4g15780	cell.vesicle transport	Os07g0249200 protein	17.89
		LS	31.4	Q8H3D2	at4g15780	cell.vesicle transport	Os07g0249200 protein	41.15
		Flower	31.4	Q8H5R6	at3g17440	cell.vesicle transport	Os07g0637400 protein	75.21
		LS	31.4	Q8H5R6	at3g17440	cell.vesicle transport	Os07g0637400 protein	97.44
		Flower	31.4	B9FYJ3	at3g54300	cell.vesicle transport	Uncharacterized protein	12.88
		LS	31.4	B9FYJ3	at3g54300	cell.vesicle transport	Uncharacterized protein	37.56
		Flower	31.4	Q8H852	at4g34450	cell.vesicle transport	Coatomer subunit gamma-1	40.91
		LS	31.4	Q8H852	at4g34450	cell.vesicle transport	Coatomer subunit gamma-1	41.84
		Flower	31.4	Q8S0N4	at1g26670	cell.vesicle transport	Os01g0707300 protein	6.51
		LS	31.4	Q8S0N4	at1g26670	cell.vesicle transport	Os01g0707300 protein	40.81
		Flower	31.4	Q8S213	at4g02350	cell.vesicle transport	Exocyst complex component	85.08
		LS	31.4	Q8S213	at4g02350	cell.vesicle transport	Exocyst complex component	68.75
		Flower	31.4	A2Y5P2	at2g38360	cell.vesicle transport	PRA1 family protein	24.42
		LS	31.4	A2Y5P2	at2g38360	cell.vesicle transport	PRA1 family protein	28.17
	Flower and GL
		Flower	31.4	B9EY56	at5g11490	cell.vesicle transport	Beta-adaptin-like protein	7.75
		GL	31.4	B9EY56	at5g11490	cell.vesicle transport	Beta-adaptin-like protein	9.08
		Flower	31.4	Q8S670	at5g22360	cell.vesicle transport	Putative synaptobrevin-like protein	23.55
		GL	31.4	Q8S670	at5g22360	cell.vesicle transport	Putative synaptobrevin-like protein	15.98
	LS and GL
		LS	31.4	Q0J3D9	at1g62020	cell.vesicle transport	Coatomer subunit alpha-3	88.25
		GL	31.4	Q0J3D9	at1g62020	cell.vesicle transport	Coatomer subunit alpha-3	159.5
		LS	31.4	Q6H8D5	at1g52360	cell.vesicle transport	Coatomer subunit beta'-2	21.77
		GL	31.4	Q6H8D5	at1g52360	cell.vesicle transport	Coatomer subunit beta'-2	49.24
		LS	31.4	Q6YZ10	at4g21450	cell.vesicle transport	27k vesicle-associated membrane protein-associated protein-like	51.92
		GL	31.4	Q6YZ10	at4g21450	cell.vesicle transport	27k vesicle-associated membrane protein-associated protein-like	54.2
		LS	31.4	Q6Z844	at4g08520	cell.vesicle transport	Coatomer subunit zeta-2 OS=Oryza sativa subsp.	14.4
		GL	31.4	Q6Z844	at4g08520	cell.vesicle transport	Coatomer subunit zeta-2 OS=Oryza sativa subsp	5.99
		LS	31.4	Q53PC6	at4g31480	cell.vesicle transport	Coatomer subunit beta	78.62
		GL	31.4	Q53PC6	at4g31480	cell.vesicle transport	Coatomer subunit beta	118.79
	Organ specific
		Flower	31.4	A0A0E0FXK4	at1g31730	cell.vesicle transport	AP-4 complex subunit epsilon	8.49
		Flower	31.4	A0A0E0IYP7	at1g28490	cell.vesicle transport	Syntaxin-6_N domain-containing protein	6.5
		Flower	31.4	A0A0P0XY45	at3g08530	cell.vesicle transport	Os11g0104900 protein OS=Oryza sativa subsp	535.51
		Flower	31.4	B8AKN3	at1g31440	cell.vesicle transport	SH3 domain-containing protein	8.26
		Flower	31.4	B9EZS5	at1g12360	cell.vesicle transport	Uncharacterized protein	29.36
		Flower	31.4	Q5W6R5	at5g58440	cell.vesicle transport	Os05g0346100 protein	22.76
		Flower	31.4	Q337C1	at4g34660	cell.vesicle transport	Os10g0512700 protein	14.09
		Flower	31.4	A2ZZ61	at2g38360	cell.vesicle transport	PRA1 family protein	7.26
		LS	31.4	A0A0E0FIY9	at4g32760	cell.vesicle transport	Uncharacterized protein	33.68
		LS	31.4	A0A0E0G8C5	at1g12360	cell.vesicle transport	Uncharacterized protein	7.67
		LS	31.4	A0A0E0HK32	at3g05710	cell.vesicle transport	t-SNARE coiled-coil homology domain-containing protein	28.63
		LS	31.4	A0A0E0HKZ2	at3g15980	cell.vesicle transport	Coatomer subunit beta'	37.08
		LS	31.4	B8A9L0	at1g28490	cell.vesicle transport	t-SNARE coiled-coil homology domain-containing protein	17.22
		LS	31.4	B9EZS5	at1g12360	cell.vesicle transport	Uncharacterized protein	24.54
		LS	31.4	Q6K335	at3g05000	cell.vesicle transport	Os09g0244900 protein	47.86
		LS	31.4	Q8RZV4	at5g16490	cell.vesicle transport	Os01g0917700 protein	17.57
		GL	31.4	A0A0E0GMI5	at4g23460	cell.vesicle transport	Beta-adaptin-like protein	127.71
		GL	31.4	B8A7M5	at3g09740	cell.vesicle transport	Uncharacterized protein	35.25
		GL	31.4	A0A0E0HLQ4	at5g11150	cell.vesicle transport	Uncharacterized protein	37.71
		GL	31.4	A2XLA1	at1g62020	cell.vesicle transport	Coatomer subunit alpha	187.22
		GL	31.4	B8AH74	at5g16880	cell.vesicle transport	Uncharacterized protein	8.8
		GL	31.4	B8AWD9	at5g05010	cell.vesicle transport	MHD domain-containing protein	48.23
		GL	31.4	B8BJ75	at5g52340	cell.vesicle transport	Exocyst subunit Exo70 family protein	5.56
		GL	31.4	B9FRG1	at3g15980	cell.vesicle transport	Coatomer subunit beta' OS=Oryza sativa subsp	27.33
		GL	31.4	Q8H5R6	at3g17440	cell.vesicle transport	Os07g0637400 protein	121.23
		GL	31.4	Q8H852	at4g34450	cell.vesicle transport	Coatomer subunit gamma-1	66.77
